# Supplementary material for: Comparative modulation of lncRNAs in wild-type and rag1-heterozygous mutant zebrafish exposed to immune challenge with spring viraemia of carp virus (SVCV)
Source: Sci Rep. 2019 Oct 2;9:14174. doi: 10.1038/s41598-019-50766-0 (PMC6775065; doi:10.1038/s41598-019-50766-0)
Supplement: Supplementary file 2 — Supplementary Table S1 [file 41598_2019_50766_MOESM2_ESM.xlsx]

## Sheet: Title page
Comparative modulation of lncRNAs in wild-type and rag1-heterozygous mutant zebrafish exposed to immune challenge with spring viraemia of carp virus (SVCV)
Valentina Valenzuela-Muñoz1*, Patricia Pereiro1,2*, Margarita Álvarez-Rodríguez2, Cristian Gallardo-Escárate1, Antonio Figueras2, Beatriz Novoa2
1Laboratory of Biotechnology and Aquatic Genomics, Interdisciplinary Center for Aquaculture Research (INCAR), University of Concepción, Concepción, Chile.
2Instituto de Investigaciones Marinas (IIM), CSIC, Vigo, Spain.
*: these authors have contributed equally to this work

## Sheet: Table S1
Supplementary Table S1: Primer pairs used for qPCR lncRNA validation.
LncRNA	Forward (5' - 3')	Reverse (5' - 3')
Lnc_Contig0025632	AATGATCTTGGCACTGGGAC	ATGAGGGGGAAATCGTCTTT
Lnc_Contig0073787	ACAGGTTGGCATTGTCTGTG	TCAAGCAGAAGGGTGATGTG
Lnc_Contig0171072	CGGTGTCTGACAAGAGATGG	TTTGCAACTTCAAAAAGGGC
Lnc_Contig0052307	GTCACGCTTGTCACTTCAGG	ATACACCCGTTACCGACAGC
Lnc_Contig0038934	ACCCCCAAGAACCACAGTTT	GGATTGGAATGACATGAGGG
Lnc_Contig0181441	TTCTGTTCATTTATCCGCCC	CAATCCTGTCGCCATTCTTT
Lnc_Contig0011020	CAACATCGAAAACATCCCAA	GGCTCGCTCACAATGGTAGT
Lnc_Contig0028835	GGAGGTCAGTGATTTCCAGC	CCCAGTTCGTTAAAGGGGAT
Lnc_Contig0110464	AGTTTCCGCTTGTGTTCTCG	TGCAGCAATAATTCACCCAA
Lnc_Contig0193656	CTCCTCCAAGGGAATTGTTG	AGGGGAACTTTGATGGACAA
Lnc_Contig0095189	GCTGTTTTCCCCCTAACATTC	GCTGACATCCTGAGCTGTTCT
Lnc_Contig0112299	CATCGGACAACACATGAGACA	TCTCTTTGGTAAACCACCGC
