# Supplementary material for: Comparative modulation of lncRNAs in wild-type and rag1-heterozygous mutant zebrafish exposed to immune challenge with spring viraemia of carp virus (SVCV)
Source: Sci Rep. 2019 Oct 2;9:14174. doi: 10.1038/s41598-019-50766-0 (PMC6775065; doi:10.1038/s41598-019-50766-0)
Supplement: Supplementary file 3 — Supplementary Table S2 [file 41598_2019_50766_MOESM3_ESM.xlsx]

## Sheet: Title page
Comparative modulation of lncRNAs in wild-type and rag1-heterozygous mutant zebrafish exposed to immune challenge with spring viraemia of carp virus (SVCV)
Valentina Valenzuela-Muñoz1*, Patricia Pereiro1,2*, Margarita Álvarez-Rodríguez2, Cristian Gallardo-Escárate1, Antonio Figueras2, Beatriz Novoa2
1Laboratory of Biotechnology and Aquatic Genomics, Interdisciplinary Center for Aquaculture Research (INCAR), University of Concepción, Concepción, Chile.
2Instituto de Investigaciones Marinas (IIM), CSIC, Vigo, Spain.
*: these authors have contributed equally to this work

## Sheet: Cluster 1 coding
Supplementary Table S1: protein-coding contigs included in cluster 1 of Fig. 6A
Contig	E value	Description
Contig0060034	0	XP_001339732.2 PREDICTED: myb/SANT-like DNA-binding domain-containing protein 2 [Danio rerio]
Contig0023093	0	tr|A0A0R4IGF6| A0A0R4IGF6_DANRE Polypeptide N-acetylgalactosaminyltransferase OS=Danio rerio GN=galnt18a PE=3 SV=1
Contig0047068	0	tr|F1RBB2| F1RBB2_DANRE Uncharacterized protein OS=Danio rerio GN=LOC798124 PE=4 SV=2
Contig0107216	0	XP_017210143.1 PREDICTED: sterile alpha motif domain-containing protein 9-like [Danio rerio]
Contig0047058	0	XP_005158087.1 PREDICTED: zinc finger protein 883-like [Danio rerio]
Contig0023086	0	XP_017206799.1 PREDICTED: guanine nucleotide-binding protein subunit beta-4 [Danio rerio]
Contig0072036	0	tr|F8W3M1| F8W3M1_DANRE Peptidoglycan recognition protein 2 OS=Danio rerio GN=pglyrp2 PE=4 SV=1
Contig0024398	0	tr|E7F2X4| E7F2X4_DANRE Sorting nexin 19b OS=Danio rerio GN=snx19b PE=4 SV=1
Contig0074692	0	XP_017213200.1 PREDICTED: interleukin-1 receptor accessory protein-like 1-A isoform X3 [Danio rerio]
Contig0059075	0	tr|A0A0R4IN46| A0A0R4IN46_DANRE Transglutaminase 1-like 1 (Fragment) OS=Danio rerio GN=tgm1l1 PE=1 SV=1
Contig0047091	0	tr|F1R2G7| F1R2G7_DANRE Lymphatic vessel endothelial hyaluronic receptor 1a OS=Danio rerio GN=lyve1a PE=4 SV=1
Contig0011079	0	tr|A5PMQ0| A5PMQ0_DANRE Taspase, threonine aspartase, 1 OS=Danio rerio GN=tasp1 PE=4 SV=2
Contig0024397	0	XP_695867.2 PREDICTED: protein phosphatase Slingshot homolog 1 isoform X1 [Danio rerio]
Contig0011080	0	tr|A7YYJ5| A7YYJ5_DANRE Frizzled homolog 7b OS=Danio rerio GN=fzd7b PE=2 SV=1
Contig0061328	0	tr|F1QRP6| F1QRP6_DANRE Lipoxygenase homology domains 1a (Fragment) OS=Danio rerio GN=loxhd1a PE=4 SV=1
Contig0049679	0	tr|F1R8A1| F1R8A1_DANRE ADAM metallopeptidase with thrombospondin type 1 motif, 12 OS=Danio rerio GN=adamts12 PE=4 SV=2
Contig0051993	0	tr|F6P2T1| F6P2T1_DANRE Si:dkey-32e23.4 OS=Danio rerio GN=si:dkey-32e23.4 PE=1 SV=1
Contig0035046	0	XP_009295923.1 PREDICTED: probable crossover junction endonuclease EME2 isoform X2 [Danio rerio]
Contig0122875	0	XP_017212547.1 PREDICTED: C-type mannose receptor 2-like [Danio rerio]
Contig0145538	0	XP_017211888.1 PREDICTED: astrotactin-2, partial [Danio rerio]
Contig0049694	0	tr|B3DG12| B3DG12_DANRE ATP-binding cassette, sub-family G (WHITE), member 5 OS=Danio rerio GN=abcg5 PE=2 SV=1
Contig0061319	0	tr|E7FDP6| E7FDP6_DANRE Hormonally up-regulated Neu-associated kinase OS=Danio rerio GN=hunk PE=4 SV=2
Contig0087934	0	XP_695559.6 PREDICTED: integrin alpha-11 [Danio rerio]
Contig0060014	0	tr|Q08BA1| Q08BA1_DANRE ATP synthase subunit alpha OS=Danio rerio GN=atp5a1 PE=1 SV=1
Contig0048375	0	sp|Q5TYW6| RSPH9_DANRE Radial spoke head protein 9 homolog OS=Danio rerio GN=rsph9 PE=2 SV=1
Contig0035061	0	tr|E7F370| E7F370_DANRE Cadherin 26, tandem duplicate 1 OS=Danio rerio GN=cdh26.1 PE=4 SV=1
Contig0035065	0	XP_002663606.3 PREDICTED: 1,4-alpha-glucan-branching enzyme isoform X2 [Danio rerio]
Contig0036395	0	tr|F1QEA3| F1QEA3_DANRE Hypoxia-inducible factor 1, alpha subunit (basic helix-loop-helix transcription factor) a (Fragment) OS=Danio rerio GN=hif1aa PE=4 SV=1
Contig0035068	0	tr|F1QU86| F1QU86_DANRE Sema domain, immunoglobulin domain (Ig), transmembrane domain (TM) and short cytoplasmic domain, (semaphorin) 4Bb OS=Danio rerio GN=sema4bb PE=3 SV=1
Contig0099929	0	tr|E7FH01| E7FH01_DANRE Gap junction protein OS=Danio rerio GN=LOC564307 PE=3 SV=2
Contig0063994	0	tr|A0A0G2KLE2| A0A0G2KLE2_DANRE Apelin receptor 2 OS=Danio rerio GN=aplnr2 PE=3 SV=1
Contig0059025	0	tr|A5WWF5| A5WWF5_DANRE Teashirt zinc finger homeobox 3a (Fragment) OS=Danio rerio GN=tshz3a PE=4 SV=1
Contig0013685	0	tr|B1H1J5| B1H1J5_DANRE Carboxypeptidase (Fragment) OS=Danio rerio GN=si:ch211-122f10.4 PE=2 SV=1
Contig0025668	0	tr|E7FAX2| E7FAX2_DANRE Uncharacterized protein OS=Danio rerio GN=cdh19 PE=4 SV=1
Contig0000368	0	sp|Q8JH71| ALDOB_DANRE Fructose-bisphosphate aldolase B OS=Danio rerio GN=aldob PE=2 SV=1
Contig0000366	0	tr|Q6P0J8| Q6P0J8_DANRE Mmp13 protein OS=Danio rerio GN=mmp13a PE=2 SV=1
Contig0025666	0	XP_684581.7 PREDICTED: LOW QUALITY PROTEIN: neuroblast differentiation-associated protein AHNAK [Danio rerio]
Contig0026996	0	tr|A0JMH1| A0JMH1_DANRE LOC569386 protein (Fragment) OS=Danio rerio GN=pecam1 PE=2 SV=1
Contig0035001	0	tr|B3DJT9| B3DJT9_DANRE Dzip1 protein OS=Danio rerio GN=dzip1 PE=2 SV=1
Contig0012344	0	tr|B0S7E7| B0S7E7_DANRE Acyl-CoA synthetase bubblegum family member 2 (Fragment) OS=Danio rerio GN=acsbg2 PE=1 SV=1
Contig0011013	0	tr|B5DDZ3| B5DDZ3_DANRE Parp12a protein OS=Danio rerio GN=parp12a PE=2 SV=1
Contig0075916	0	tr|E7FF79| E7FF79_DANRE Growth hormone-releasing hormone receptor b OS=Danio rerio GN=ghrhrb PE=3 SV=1
Contig0048321	0	tr|E7FAS7| E7FAS7_DANRE Uncharacterized protein OS=Danio rerio GN=wdr93 PE=4 SV=2
Contig0048322	0	sp|Q567C3| CA074_DANRE UPF0739 protein C1orf74 homolog OS=Danio rerio GN=zgc:112163 PE=2 SV=1
Contig0049650	0	tr|B3DJN9| B3DJN9_DANRE Dennd4a protein OS=Danio rerio GN=dennd4a PE=2 SV=1
Contig0024323	0	XP_017208702.1 PREDICTED: zinc finger protein 665-like [Danio rerio]
Contig0036345	0	tr|Q6DHV1| Q6DHV1_DANRE Hexosyltransferase OS=Danio rerio GN=b3gnt7l PE=2 SV=1
Contig0062637	0	tr|B0S755| B0S755_DANRE Coiled-coil domain-containing 141 OS=Danio rerio GN=ccdc141 PE=4 SV=2
Contig0061300	0	XP_001345427.5 PREDICTED: uncharacterized protein LOC100006764 [Danio rerio]
Contig0037676	0	XP_002664089.3 PREDICTED: uncharacterized protein pdzd7b [Danio rerio]
Contig0037678	0	tr|A0A0R4IW35| A0A0R4IW35_DANRE Solute carrier organic anion transporter family member (Fragment) OS=Danio rerio GN=slco1d1 PE=1 SV=2
Contig0001679	0	tr|A5A4L9| A5A4L9_DANRE FACT complex large subunit OS=Danio rerio GN=supt16h PE=1 SV=1
Contig0024314	0	XP_017208998.1 PREDICTED: extracellular sulfatase Sulf-2 isoform X1 [Danio rerio]
Contig0000347	0	tr|B8JIB1| B8JIB1_DANRE Methionine aminopeptidase OS=Danio rerio GN=metap1 PE=1 SV=1
Contig0026973	0	XP_017210155.1 PREDICTED: interferon-induced very large GTPase 1-like [Danio rerio]
Contig0026975	0	XP_017206528.1 PREDICTED: up-regulator of cell proliferation [Danio rerio]
Contig0000341	0	sp|Q6NSN2| AOF_DANRE Amine oxidase [flavin-containing] OS=Danio rerio GN=mao PE=1 SV=1
Contig0026974	0	XP_001346132.4 PREDICTED: interferon-induced very large GTPase 1-like [Danio rerio]
Contig0013657	0	XP_009293161.1 PREDICTED: CAD protein isoform X2 [Danio rerio]
Contig0049671	0	tr|A0A0G2KVG6| A0A0G2KVG6_DANRE Uncharacterized protein OS=Danio rerio PE=4 SV=1
Contig0000362	0	tr|A7MBV8| A7MBV8_DANRE Activating transcription factor 4b OS=Danio rerio GN=atf4b PE=2 SV=1
Contig0025637	0	tr|Q803Y5| Q803Y5_DANRE Keratin 15 OS=Danio rerio GN=krt15 PE=2 SV=1
Contig0048334	0	tr|A0A140LGM3| A0A140LGM3_DANRE Potassium voltage-gated channel, shaker-related subfamily, beta member 2 a OS=Danio rerio GN=kcnab2a PE=1 SV=1
Contig0000357	0	tr|Q6TNU6| Q6TNU6_DANRE Dihydrolipoyl dehydrogenase OS=Danio rerio GN=dldh PE=1 SV=1
Contig0026967	0	tr|A0A0R4IUM4| A0A0R4IUM4_DANRE Zinc finger, CCHC domain-containing 14 OS=Danio rerio GN=zcchc14 PE=4 SV=1
Contig0001685	0	tr|F1QQ43| F1QQ43_DANRE Furin (paired basic amino acid cleaving enzyme) a OS=Danio rerio GN=furina PE=3 SV=3
Contig0047008	0	tr|Q7SXU2| Q7SXU2_DANRE TBC1 domain family, member 19 OS=Danio rerio GN=tbc1d19 PE=2 SV=1
Contig0062629	0	tr|B8JJU9| B8JJU9_DANRE Si:dkey-206d17.12 OS=Danio rerio GN=si:dkey-206d17.12 PE=4 SV=1
Contig0024380	0	tr|A0A0R4I9D1| A0A0R4I9D1_DANRE Cytosolic Fe-S cluster assembly factor nubp1 OS=Danio rerio GN=nubp1 PE=1 SV=1
Contig0011070	0	tr|Q803B9| Q803B9_DANRE DCP2 decapping enzyme homolog (S. cerevisiae) OS=Danio rerio GN=dcp2 PE=2 SV=1
Contig0038955	0	XP_694950.3 PREDICTED: protein-glutamine gamma-glutamyltransferase K [Danio rerio]
Contig0037622	0	tr|Q1LV63| Q1LV63_DANRE Sphingosine 1-phosphate receptor 1 OS=Danio rerio GN=s1pr1 PE=3 SV=1
Contig0038954	0	XP_002661418.2 PREDICTED: mitochondrial 10-formyltetrahydrofolate dehydrogenase [Danio rerio]
Contig0023038	0	XP_017209703.1 PREDICTED: DENN domain-containing protein 2A [Danio rerio]
Contig0049605	0	tr|E7F3P2| E7F3P2_DANRE Uncharacterized protein OS=Danio rerio GN=zmp:0000000991 PE=4 SV=1
Contig0025699	0	tr|F1QN94| F1QN94_DANRE Glucocorticoid modulatory element-binding protein 1 OS=Danio rerio GN=gmeb1 PE=4 SV=1
Contig0025698	0	XP_017208695.1 PREDICTED: uncharacterized protein LOC101886796 [Danio rerio]
Contig0038961	0	KTF73607.1 hypothetical protein cypCar_00043445 [Cyprinus carpio]
Contig0036304	0	tr|E7F2T0| E7F2T0_DANRE Ciliary rootlet coiled-coil, rootletin family member 2 OS=Danio rerio GN=crocc2 PE=4 SV=1
Contig0024361	0	XP_009305797.1 PREDICTED: putative thiamine transporter SLC35F3 [Danio rerio]
Contig0024362	0	tr|E7FAL0| E7FAL0_DANRE Uncharacterized protein OS=Danio rerio GN=im:7142702 PE=4 SV=1
Contig0024364	0	tr|E7F2R7| E7F2R7_DANRE Uncharacterized protein OS=Danio rerio GN=LOC562097 PE=4 SV=1
Contig0037641	0	XP_009303849.1 PREDICTED: F-BAR and double SH3 domains protein 2 isoform X2 [Danio rerio]
Contig0025683	0	tr|A3KGZ4| A3KGZ4_DANRE ATP-binding cassette, sub-family B (MDR/TAP), member 9 OS=Danio rerio GN=abcb9 PE=4 SV=1
Contig0011041	0	tr|Q1LV33| Q1LV33_DANRE Cilia and flagella-associated protein 52 OS=Danio rerio GN=cfap52 PE=1 SV=1
Contig0011040	0	tr|F1QUX0| F1QUX0_DANRE Procollagen C-endopeptidase enhancer a OS=Danio rerio GN=pcolcea PE=4 SV=1
Contig0013723	0	tr|A0A0G2KVI3| A0A0G2KVI3_DANRE Uncharacterized protein OS=Danio rerio GN=tstd2 PE=4 SV=1
Contig0168162	0	XP_009297323.1 PREDICTED: uncharacterized protein LOC103910187 [Danio rerio]
Contig0013701	0	sp|Q4JL91| IPPK_DANRE Inositol-pentakisphosphate 2-kinase OS=Danio rerio GN=ippk PE=1 SV=3
Contig0001717	0	tr|Q08BH6| Q08BH6_DANRE Zgc:162344 protein (Fragment) OS=Danio rerio GN=zgc:162344 PE=2 SV=1
Contig0037729	0	tr|F1Q9B1| F1Q9B1_DANRE Solute carrier organic anion transporter family member OS=Danio rerio GN=slco2a1 PE=3 SV=2
Contig0001722	0	tr|F1RBB7| F1RBB7_DANRE Family with sequence similarity 214, member B OS=Danio rerio GN=fam214b PE=4 SV=2
Contig0011104	0	tr|A4IG41| A4IG41_DANRE Zgc:162191 protein OS=Danio rerio GN=mtif2 PE=2 SV=1
Contig0011103	0	tr|F1RB39| F1RB39_DANRE Uncharacterized protein OS=Danio rerio PE=4 SV=2
Contig0012431	0	XP_009296592.2 PREDICTED: receptor-type tyrosine-protein phosphatase delta isoform X14 [Danio rerio]
Contig0001777	0	tr|F1QN96| F1QN96_DANRE SEC16 homolog B, endoplasmic reticulum export factor OS=Danio rerio GN=sec16b PE=4 SV=1
Contig0001776	0	tr|E9QEG2| E9QEG2_DANRE Aspartyl aminopeptidase (Fragment) OS=Danio rerio GN=dnpep PE=1 SV=1
Contig0000445	0	tr|E7F116| E7F116_DANRE Mucin 13b, cell surface-associated OS=Danio rerio GN=muc13b PE=4 SV=1
Contig0000443	0	tr|E7FDQ1| E7FDQ1_DANRE Tripartite motif-containing 33,-like OS=Danio rerio GN=trim33l PE=4 SV=1
Contig0001773	0	tr|E7FFP1| E7FFP1_DANRE Breast carcinoma-amplified sequence 3 OS=Danio rerio GN=bcas3 PE=1 SV=2
Contig0012440	0	XP_005167213.1 PREDICTED: importin-11 isoform X1 [Danio rerio]
Contig0001779	0	tr|F1QJI9| F1QJI9_DANRE SET domain-containing 2 OS=Danio rerio GN=setd2 PE=3 SV=1
Contig0012420	0	tr|B0S618| B0S618_DANRE Fas-activated serine/threonine kinase OS=Danio rerio GN=fastk PE=4 SV=1
Contig0001792	0	tr|Q6NWH7| Q6NWH7_DANRE DEAD (Asp-Glu-Ala-Asp) box helicase 5 OS=Danio rerio GN=ddx5 PE=1 SV=1
Contig0001789	0	tr|A0A0R4IY90| A0A0R4IY90_DANRE CREB-binding protein b OS=Danio rerio GN=crebbpb PE=1 SV=1
Contig0024405	0	tr|E7F6L4| E7F6L4_DANRE Family with sequence similarity 198, member B OS=Danio rerio GN=fam198b PE=4 SV=1
Contig0001783	0	tr|B3DG77| B3DG77_DANRE Retinoic acid receptor RXR-beta-B OS=Danio rerio GN=rxrbb PE=2 SV=1
Contig0025737	0	tr|A0A097DC67| A0A097DC67_DANRE Synapsin III OS=Danio rerio GN=syn3 PE=2 SV=1
Contig0025719	0	tr|Q1LYF7| Q1LYF7_DANRE Novel protein similar to vertebrate cell adhesion molecule-related/down-regulated by oncogenes (CDON) OS=Danio rerio GN=DKEY-79N12.1-001 PE=4 SV=1
Contig0133458	0	tr|H9GX67| H9GX67_DANRE Alkaline phosphatase OS=Danio rerio GN=alp3 PE=2 SV=1
Contig0072097	0	tr|F8W5T1| F8W5T1_DANRE Transglutaminase 1, K polypeptide (Fragment) OS=Danio rerio GN=tgm1 PE=1 SV=1
Contig0060071	0	tr|E7F707| E7F707_DANRE Uncharacterized protein OS=Danio rerio GN=fuz PE=4 SV=1
Contig0060068	0	tr|E7FF64| E7FF64_DANRE Uncharacterized protein OS=Danio rerio GN=samd14 PE=4 SV=1
Contig0097362	0	tr|F1R9P5| F1R9P5_DANRE Filamin A, alpha (actin-binding protein 280) OS=Danio rerio GN=flna PE=1 SV=2
Contig0073371	0	XP_017211516.1 PREDICTED: chondroitin sulfate proteoglycan 2 isoform X1 [Danio rerio]
Contig0001705	0	tr|Q6P3J8| Q6P3J8_DANRE L-threonine dehydrogenase OS=Danio rerio GN=tdh PE=1 SV=1
Contig0132190	0	tr|O73784| O73784_DANRE Fork head domain protein FKD8 OS=Danio rerio GN=foxd5 PE=2 SV=1
Contig0096001	0	tr|A2BFT1| A2BFT1_DANRE ATP-binding cassette, sub-family G (WHITE), member 4a OS=Danio rerio GN=abcg4a PE=4 SV=1
Contig0086693	0	tr|Q75ZI3| Q75ZI3_DANRE Dermacan OS=Danio rerio GN=vcanb PE=2 SV=1
Contig0085361	0	XP_009296983.1 PREDICTED: calsyntenin-2 isoform X1 [Danio rerio]
Contig0084034	0	tr|A0A0H2UKN3| A0A0H2UKN3_DANRE Tyrosine-protein kinase receptor OS=Danio rerio GN=ntrk3b PE=3 SV=1
Contig0060154	0	tr|Q6GMH1| Q6GMH1_DANRE Drebrin-like a OS=Danio rerio GN=dbnla PE=1 SV=1
Contig0098766	0	tr|B8JIQ1| B8JIQ1_DANRE Si:dkeyp-80c12.7 OS=Danio rerio GN=si:dkeyp-80c12.7 PE=3 SV=1
Contig0109995	0	tr|Q7T3B1| Q7T3B1_DANRE Proteasome (Prosome, macropain) 26S subunit, ATPase 2 OS=Danio rerio GN=psmc2 PE=1 SV=1
Contig0073464	0	tr|A6MH34| A6MH34_DANRE Lysyl oxidase-like 5a OS=Danio rerio GN=loxl5a PE=2 SV=1
Contig0061478	0	tr|D2U4U1| D2U4U1_DANRE Alpha-2,6-sialyltransferase ST6GalNAc IIB OS=Danio rerio GN=st6galnac2 PE=2 SV=1
Contig0047196	0	tr|F1QJZ7| F1QJZ7_DANRE Uncharacterized protein OS=Danio rerio GN=dnajc16 PE=4 SV=2
Contig0084135	0	tr|F1QFS4| F1QFS4_DANRE B-cell CLL/lymphoma 6, member B OS=Danio rerio GN=bcl6b PE=4 SV=2
Contig0074789	0	XP_009291379.1 PREDICTED: glutamate receptor ionotropic, delta-1 isoform X2 [Danio rerio]
Contig0098775	0	tr|F1QXQ3| F1QXQ3_DANRE Scm-like with four mbt domains 2 (Fragment) OS=Danio rerio GN=sfmbt2 PE=4 SV=1
Contig0023190	0	sp|Q5PR55| CL029_DANRE Uncharacterized protein C12orf29 homolog OS=Danio rerio GN=zgc:103499 PE=2 SV=1
Contig0023191	0	XP_009302451.1 PREDICTED: fumarylacetoacetate hydrolase domain-containing protein 2A isoform X1 [Danio rerio]
Contig0060180	0	ALF36875.1 matrix metallopeptidase 21 [Danio rerio]
Contig0120313	0	XP_001343549.3 PREDICTED: GTPase IMAP family member 8-like [Danio rerio]
Contig0072147	0	tr|Q60I69| Q60I69_DANRE Cadherin-related neuronal receptor variable 8 OS=Danio rerio GN=pcdh2ab8 PE=2 SV=1
Contig0023179	0	XP_009289984.1 PREDICTED: small G protein signaling modulator 2 isoform X2 [Danio rerio]
Contig0107378	0	XP_005157778.2 PREDICTED: protocadherin Fat 4-like [Danio rerio]
Contig0073421	0	tr|Q1L877| Q1L877_DANRE Transmembrane protein 264 OS=Danio rerio GN=tmem264 PE=4 SV=1
Contig0122996	0	XP_009300704.1 PREDICTED: sushi, nidogen and EGF-like domain-containing protein 1 isoform X2 [Danio rerio]
Contig0061468	0	XP_017213785.1 PREDICTED: probable G-protein coupled receptor 179 [Danio rerio]
Contig0061464	0	tr|E7FAH0| E7FAH0_DANRE Uncharacterized protein OS=Danio rerio GN=trim35-14 PE=4 SV=2
Contig0133676	0	tr|Q5BJJ2| Q5BJJ2_DANRE Ribosomal protein L3 OS=Danio rerio GN=rpl3 PE=1 SV=1
Contig0035182	0	XP_017207110.1 PREDICTED: unconventional myosin-VIIa isoform X1 [Danio rerio]
Contig0062786	0	tr|E9QCK7| E9QCK7_DANRE Papp-a2 OS=Danio rerio GN=pappa2 PE=4 SV=1
Contig0011148	0	XP_005162837.1 PREDICTED: TRAF2 and NCK-interacting protein kinase isoform X7 [Danio rerio]
Contig0000494	0	sp|Q08CI4| CCYL1_DANRE Cyclin-Y-like protein 1 OS=Danio rerio GN=ccnyl1 PE=2 SV=1
Contig0000488	0	tr|Q08BC0| Q08BC0_DANRE Pim-1 proto-oncogene, serine/threonine kinase OS=Danio rerio GN=pim1 PE=2 SV=1
Contig0023122	0	sp|Q66I24| ASSY_DANRE Argininosuccinate synthase OS=Danio rerio GN=ass1 PE=2 SV=1
Contig0050740	0	KTG06811.1 hypothetical protein cypCar_00020399 [Cyprinus carpio]
Contig0000485	0	tr|F1QYX8| F1QYX8_DANRE Hydroxyacyl-CoA dehydrogenase/3-ketoacyl-CoA thiolase/enoyl-CoA hydratase (trifunctional protein), alpha subunit b OS=Danio rerio GN=hadhab PE=1 SV=1
Contig0037786	0	tr|B8JHS5| B8JHS5_DANRE Potassium voltage-gated channel, KQT-like subfamily, member 5a OS=Danio rerio GN=kcnq5a PE=3 SV=1
Contig0025782	0	KTF79116.1 hypothetical protein cypCar_00025861 [Cyprinus carpio]
Contig0048442	0	XP_009289986.1 PREDICTED: alpha-2-macroglobulin-like protein 1 isoform X3 [Danio rerio]
Contig0049772	0	tr|Q3L0W1| Q3L0W1_DANRE Sp8 transcription factor a OS=Danio rerio GN=sp8a PE=2 SV=1
Contig0048435	0	tr|Q5RGL8| Q5RGL8_DANRE Dermatan sulfate epimerase OS=Danio rerio GN=dse PE=4 SV=1
Contig0023116	0	XP_002667047.4 PREDICTED: gamma-tubulin complex component 6 isoform X1 [Danio rerio]
Contig0037791	0	tr|E7F494| E7F494_DANRE ADAM metallopeptidase domain 19a OS=Danio rerio GN=adam19a PE=4 SV=1
Contig0061423	0	tr|F1QZI3| F1QZI3_DANRE Zgc:194312 OS=Danio rerio GN=zgc:194312 PE=4 SV=1
Contig0062754	0	tr|M9MM99| M9MM99_DANRE Leucine-rich repeat and Ig domain-containing 3a OS=Danio rerio GN=lingo3a PE=4 SV=1
Contig0013783	0	tr|E9QD17| E9QD17_DANRE Suppression of tumorigenicity 14 (colon carcinoma) b OS=Danio rerio GN=st14b PE=4 SV=1
Contig0011123	0	tr|F1QVU3| F1QVU3_DANRE Villin 1 OS=Danio rerio GN=vil1 PE=1 SV=1
Contig0001798	0	tr|F1QWD0| F1QWD0_DANRE Fucosidase, alpha-L- 2, plasma OS=Danio rerio GN=fuca2 PE=1 SV=1
Contig0050763	0	tr|Q1LUI6| Q1LUI6_DANRE Ring finger protein 217 OS=Danio rerio GN=rnf217 PE=3 SV=1
Contig0001795	0	XP_009294786.1 PREDICTED: aminoacylase-1 isoform X1 [Danio rerio]
Contig0013790	0	tr|F1R521| F1R521_DANRE G-protein-coupled receptor 183-A OS=Danio rerio GN=gpr183a PE=3 SV=1
Contig0011114	0	tr|B8JHS7| B8JHS7_DANRE Vaccinia-related kinase 2 OS=Danio rerio GN=vrk2 PE=1 SV=1
Contig0013775	0	XP_017208869.1 PREDICTED: zinc finger protein 239-like [Danio rerio]
Contig0024430	0	XP_003201102.2 PREDICTED: phospholipid-transporting ATPase IC isoform X1 [Danio rerio]
Contig0048463	0	sp|Q6DH69| FAH2A_DANRE Fatty-acid amide hydrolase 2-A OS=Danio rerio GN=faah2a PE=2 SV=1
Contig0000477	0	4BUM_X Chain X, Crystal Structure Of The Voltage Dependant Anion Channel 2 From Zebrafish.
Contig0025754	0	tr|F1QW88| F1QW88_DANRE Translocating chain-associated membrane protein OS=Danio rerio GN=zgc:113278 PE=3 SV=1
Contig0000474	0	XP_688194.1 PREDICTED: polypeptide N-acetylgalactosaminyltransferase 12 [Danio rerio]
Contig0036482	0	tr|B3DJY8| B3DJY8_DANRE Si:ch211-197g15.10 protein OS=Danio rerio GN=si:ch211-197g15.10 PE=2 SV=1
Contig0035155	0	tr|A0A0R4ICM6| A0A0R4ICM6_DANRE Mitogen-activated protein kinase-binding protein 1 OS=Danio rerio GN=mapkbp1 PE=4 SV=1
Contig0122929	0	tr|A0A0R4IQE3| A0A0R4IQE3_DANRE Ryanodine receptor 1b (skeletal) (Fragment) OS=Danio rerio GN=ryr1b PE=1 SV=1
Contig0049718	0	tr|E7EYC8| E7EYC8_DANRE SLIT-ROBO Rho GTPase-activating protein 3 OS=Danio rerio GN=srgap3 PE=1 SV=1
Contig0011192	0	tr|A0A0R4IBH6| A0A0R4IBH6_DANRE Short chain dehydrogenase/reductase family 39U, member 1 OS=Danio rerio GN=sdr39u1 PE=1 SV=1
Contig0036417	0	tr|X1WCB3| X1WCB3_DANRE Protein phosphatase, Mg2+/Mn2+-dependent, 1J OS=Danio rerio GN=ppm1j PE=4 SV=1
Contig0108629	0	tr|F1R2W5| F1R2W5_DANRE Pendrin OS=Danio rerio GN=slc26a4 PE=3 SV=2
Contig0109959	0	tr|E7F2R3| E7F2R3_DANRE Si:ch211-146m13.3 OS=Danio rerio GN=si:ch211-146m13.3 PE=4 SV=1
Contig0024486	0	XP_009293536.1 PREDICTED: collagen alpha-1(I) chain-like isoform X1 [Danio rerio]
Contig0011186	0	NP_001315278.1 unc-5 netrin receptor Da precursor [Danio rerio]
Contig0036424	0	tr|E7EY85| E7EY85_DANRE Uncharacterized protein OS=Danio rerio GN=s1pr3 PE=3 SV=1
Contig0062715	0	tr|F1QGL5| F1QGL5_DANRE Filamin B, beta (actin-binding protein 278) OS=Danio rerio GN=flnb PE=4 SV=2
Contig0011172	0	tr|Q6DHM1| Q6DHM1_DANRE DNAation factor, alpha polypeptide OS=Danio rerio GN=dffa PE=2 SV=1
Contig0011174	0	tr|A0A1D5NSD1| A0A1D5NSD1_DANRE Zgc:172079 (Fragment) OS=Danio rerio GN=zgc:172079 PE=3 SV=1
Contig0011155	0	tr|E7F1P3| E7F1P3_DANRE Teleost multiple tissue opsin b OS=Danio rerio GN=tmtopsb PE=3 SV=1
Contig0011157	0	XP_009305640.1 PREDICTED: calcium/calmodulin-dependent protein kinase type II subunit gamma isoform X15 [Danio rerio]
Contig0011161	0	tr|Q1L8X4| Q1L8X4_DANRE Vacuolar protein sorting 72 homolog (S. cerevisiae) OS=Danio rerio GN=vps72 PE=1 SV=1
Contig0012490	0	tr|E7F7I3| E7F7I3_DANRE Protein kinase N3 OS=Danio rerio GN=pkn3 PE=1 SV=1
Contig0013844	0	XP_685713.4 PREDICTED: carboxypeptidase Z isoform X2 [Danio rerio]
Contig0037812	0	tr|Q1ECY9| Q1ECY9_DANRE Transporter (Fragment) OS=Danio rerio GN=slc6a14 PE=2 SV=1
Contig0012513	0	tr|E9QJN3| E9QJN3_DANRE Acyl-CoA thioesterase 11a OS=Danio rerio GN=acot11a PE=4 SV=1
Contig0000521	0	tr|A0A0R4IYZ7| A0A0R4IYZ7_DANRE Si:dkey-4e7.3 OS=Danio rerio GN=si:dkey-4e7.3 PE=1 SV=1
Contig0000522	0	tr|Q6DHT4| Q6DHT4_DANRE Aldehyde dehydrogenase 6 family, member A1 OS=Danio rerio GN=aldh6a1 PE=1 SV=1
Contig0001850	0	tr|A3QK20| A3QK20_DANRE Prostaglandin E receptor 4 (subtype EP4) b (Fragment) OS=Danio rerio GN=ptger4b PE=3 SV=1
Contig0000520	0	tr|U3MYZ9| U3MYZ9_DANRE Multidrug and toxin extrusion protein OS=Danio rerio GN=slc47a2 PE=2 SV=1
Contig0001858	0	tr|R4GE56| R4GE56_DANRE Dynamin 3a OS=Danio rerio GN=dnm3a PE=1 SV=1
Contig0000525	0	sp|Q6DRI1| EI3EA_DANRE Eukaryotic translation initiation factor 3 subunit E-A OS=Danio rerio GN=eif3ea PE=2 SV=2
Contig0025827	0	tr|M4MD44| M4MD44_DANRE Akt1 OS=Danio rerio GN=akt1 PE=2 SV=1
Contig0025816	0	XP_005162130.1 PREDICTED: rho guanine nucleotide exchange factor (GEF) 3, like isoform X1 [Danio rerio]
Contig0036505	0	KTF82743.1 hypothetical protein cypCar_00048989, partial [Cyprinus carpio]
Contig0050800	0	tr|X1WEZ5| X1WEZ5_DANRE Si:dkey-37f18.2 OS=Danio rerio GN=si:dkey-37f18.2 PE=4 SV=1
Contig0001837	0	tr|A8KC60| A8KC60_DANRE Zgc:92586 protein OS=Danio rerio GN=tars PE=2 SV=1
Contig0000506	0	tr|Q9I9E9| Q9I9E9_DANRE Eukaryotic translation initiation factor 2, subunit 1 alpha OS=Danio rerio GN=eif2s1b PE=1 SV=1
Contig0037844	0	XP_017208785.1 PREDICTED: glutamate receptor-interacting protein 2 [Danio rerio]
Contig0000519	0	NP_001334536.1 lysine-specific demethylase 5B [Danio rerio]
Contig0011227	0	tr|F1QW82| F1QW82_DANRE Nucleobindin 2a OS=Danio rerio GN=nucb2a PE=1 SV=1
Contig0011223	0	tr|A5WVS2| A5WVS2_DANRE P21 protein (Cdc42/Rac)-activated kinase 2b OS=Danio rerio GN=pak2b PE=1 SV=1
Contig0011222	0	tr|A3KQJ0| A3KQJ0_DANRE ADAM metallopeptidase domain 28 OS=Danio rerio GN=adam28 PE=4 SV=1
Contig0000570	0	tr|A0A0R4IH90| A0A0R4IH90_DANRE Vacuolar protein sorting-associated protein 26B OS=Danio rerio GN=vps26b PE=1 SV=1
Contig0000568	0	tr|C0L3D6| C0L3D6_DANRE Serine/threonine-protein kinase receptor OS=Danio rerio GN=bmpr1bb PE=2 SV=1
Contig0012544	0	tr|A4IG51| A4IG51_DANRE TRAF-type zinc finger domain-containing 1 OS=Danio rerio GN=trafd1 PE=2 SV=1
Contig0012543	0	XP_695193.6 PREDICTED: zinc finger and BTB domain-containing protein 21 [Danio rerio]
Contig0013872	0	tr|Q1LYD7| Q1LYD7_DANRE AMP deaminase OS=Danio rerio GN=ampd3b PE=1 SV=1
Contig0013879	0	tr|R4GDQ0| R4GDQ0_DANRE Si:ch73-244f7.4 OS=Danio rerio GN=si:ch73-244f7.4 PE=1 SV=1
Contig0013866	0	XP_017209604.1 PREDICTED: microtubule-associated protein futsch [Danio rerio]
Contig0012536	0	tr|D2KMS9| D2KMS9_DANRE Rumba zinc finger protein OS=Danio rerio GN=znf574 PE=2 SV=1
Contig0024512	0	sp|Q6TEN6| WDR91_DANRE WD repeat-containing protein 91 OS=Danio rerio GN=wdr91 PE=1 SV=2
Contig0000543	0	tr|Q1RLT0| Q1RLT0_DANRE S-adenosylmethionine synthase OS=Danio rerio GN=mat2al PE=1 SV=1
Contig0024510	0	tr|F1QWT4| F1QWT4_DANRE Homocysteine-responsive endoplasmic reticulum-resident ubiquitin-like domain member 2 protein OS=Danio rerio GN=herpud2 PE=4 SV=1
Contig0025842	0	tr|E7EYW2| E7EYW2_DANRE Epsin 2 OS=Danio rerio GN=epn2 PE=4 SV=1
Contig0001871	0	tr|Q7SYH6| Q7SYH6_DANRE Pah OS=Danio rerio GN=pah PE=1 SV=1
Contig0000547	0	tr|A8KAY6| A8KAY6_DANRE Si:ch211-244b2.2 protein OS=Danio rerio GN=si:ch211-244b2.2 PE=2 SV=1
Contig0013852	0	KTF72119.1 hypothetical protein cypCar_00037503 [Cyprinus carpio]
Contig0109900	0	tr|E7F0L8| E7F0L8_DANRE Microtubule-associated serine/threonine kinase 1a OS=Danio rerio GN=mast1a PE=4 SV=1
Contig0119286	0	tr|A0A0G2KQS5| A0A0G2KQS5_DANRE Uncharacterized protein OS=Danio rerio PE=4 SV=1
Contig0120285	0	XP_009291422.1 PREDICTED: usherin [Danio rerio]
Contig0084192	0	tr|B8JKP6| B8JKP6_DANRE Growth regulation by estrogen in breast cancer-like OS=Danio rerio GN=greb1l PE=1 SV=2
Contig0013809	0	tr|B0S610| B0S610_DANRE Heat shock cognate 70-kd protein,-like OS=Danio rerio GN=hsp70l PE=3 SV=1
Contig0001827	0	tr|A0A0R4ICI1| A0A0R4ICI1_DANRE Mitogen-activated protein kinase kinase kinase kinase 4 OS=Danio rerio GN=map4k4 PE=1 SV=1
Contig0024185	0	tr|A0A0R4IP63| A0A0R4IP63_DANRE Si:ch73-21k16.4 OS=Danio rerio GN=si:ch73-21k16.4 PE=4 SV=1
Contig0024182	0	tr|A0A0R4IX13| A0A0R4IX13_DANRE Alpha-kinase 1 (Fragment) OS=Danio rerio GN=alpk1 PE=4 SV=2
Contig0109626	0	tr|B0S606| B0S606_DANRE Zgc:101100 OS=Danio rerio GN=zgc:101100 PE=4 SV=1
Contig0074434	0	tr|A0A0R4IZD4| A0A0R4IZD4_DANRE Si:dkeyp-72e1.9 OS=Danio rerio GN=si:dkeyp-72e1.9 PE=4 SV=1
Contig0099738	0	sp|P79724| HXADB_DANRE Homeobox protein Hox-A13b OS=Danio rerio GN=hoxa13b PE=2 SV=3
Contig0049491	0	tr|E7F6V3| E7F6V3_DANRE Solute carrier family 19 (thiamine transporter), member 3a OS=Danio rerio GN=slc19a3a PE=4 SV=1
Contig0048167	0	tr|A0A0R4ILX4| A0A0R4ILX4_DANRE Diacylglycerol lipase, alpha OS=Danio rerio GN=dagla PE=4 SV=1
Contig0110626	0	tr|F1Q810| F1Q810_DANRE Kruppel-like factor 7a OS=Danio rerio GN=klf7a PE=4 SV=1
Contig0074423	0	XP_001334384.2 PREDICTED: oxysterol-binding protein 2 isoform X1 [Danio rerio]
Contig0025499	0	tr|Q6TGT4| Q6TGT4_DANRE Thromboxane A synthase 1 OS=Danio rerio GN=tbxas1 PE=2 SV=1
Contig0000196	0	tr|F1QY96| F1QY96_DANRE Synaptotagmin-binding, cytoplasmic RNA-interacting protein OS=Danio rerio GN=syncrip PE=1 SV=2
Contig0024166	0	tr|E7F2R0| E7F2R0_DANRE Flavin-containing monooxygenase OS=Danio rerio GN=LOC793236 PE=3 SV=2
Contig0000192	0	sp|Q6PBY1| RS3A_DANRE 40S ribosomal protein S3a OS=Danio rerio GN=rps3a PE=2 SV=3
Contig0024160	0	tr|S5TRY7| S5TRY7_DANRE Transient receptor potential melastatin 6 OS=Danio rerio GN=trpm6 PE=2 SV=1
Contig0024162	0	tr|Q6DGB5| Q6DGB5_DANRE RNA-binding motif, single stranded-interacting protein 2b OS=Danio rerio GN=rbms2b PE=2 SV=1
Contig0000189	0	sp|Q5U3J8| LTV1_DANRE Protein LTV1 homolog OS=Danio rerio GN=ltv1 PE=2 SV=1
Contig0110639	0	tr|E7FDD1| E7FDD1_DANRE Si:ch211-132p1.2 OS=Danio rerio GN=si:ch211-132p1.2 PE=3 SV=1
Contig0000187	0	tr|A0A0G2KZR6| A0A0G2KZR6_DANRE Uncharacterized protein OS=Danio rerio PE=1 SV=1
Contig0036199	0	XP_009304428.1 PREDICTED: caskin-1 isoform X1 [Danio rerio]
Contig0086419	0	tr|Q24JW4| Q24JW4_DANRE Flj13639 OS=Danio rerio GN=flj13639 PE=1 SV=1
Contig0013497	0	tr|F1QKK8| F1QKK8_DANRE Si:ch1073-459j12.1 OS=Danio rerio GN=si:ch1073-459j12.1 PE=4 SV=2
Contig0087740	0	XP_009290656.1 PREDICTED: zinc finger protein 804B isoform X2 [Danio rerio]
Contig0062461	0	tr|Q08BB8| Q08BB8_DANRE Zgc:154006 OS=Danio rerio GN=zgc:154006 PE=2 SV=1
Contig0074446	0	tr|R4GER0| R4GER0_DANRE Si:ch211-176g6.2 OS=Danio rerio GN=si:ch211-176g6.2 PE=4 SV=1
Contig0025478	0	tr|E7F1G2| E7F1G2_DANRE Coiled-coil domain-containing 170 OS=Danio rerio GN=ccdc170 PE=4 SV=1
Contig0012172	0	tr|Q6DG80| Q6DG80_DANRE St5 protein OS=Danio rerio GN=st5 PE=2 SV=1
Contig0037463	0	tr|E7F3W2| E7F3W2_DANRE Uncharacterized protein OS=Danio rerio PE=4 SV=1
Contig0172905	0	tr|A0A0G2L154| A0A0G2L154_DANRE Uncharacterized protein OS=Danio rerio PE=4 SV=1
Contig0062407	0	tr|B0UXI3| B0UXI3_DANRE Forkhead box E3 OS=Danio rerio GN=foxe3 PE=2 SV=1
Contig0037468	0	tr|E7FCP8| E7FCP8_DANRE N-acetylglutamate synthase OS=Danio rerio GN=nags PE=4 SV=1
Contig0108355	0	tr|A6H8S1| A6H8S1_DANRE Zgc:165463 protein OS=Danio rerio GN=ppfia4 PE=2 SV=1
Contig0108351	0	XP_001921732.1 PREDICTED: zonadhesin-like [Danio rerio]
Contig0037470	0	tr|A5WW50| A5WW50_DANRE Par-6 family cell polarity regulator alpha OS=Danio rerio GN=pard6a PE=4 SV=1
Contig0048131	0	tr|Q1L8Y8| Q1L8Y8_DANRE Alpha-2A adrenergic receptor OS=Danio rerio GN=adra2a PE=3 SV=1
Contig0050441	0	XP_009294095.1 PREDICTED: gastrula zinc finger protein XlCGF8.2DB isoform X2 [Danio rerio]
Contig0049474	0	tr|Q4KMD6| Q4KMD6_DANRE Irak3 protein (Fragment) OS=Danio rerio GN=irak3 PE=2 SV=1
Contig0036166	0	tr|E7F9Z2| E7F9Z2_DANRE Serine/threonine-protein kinase OS=Danio rerio GN=prkd3 PE=3 SV=1
Contig0012117	0	tr|A0A0R4IRM1| A0A0R4IRM1_DANRE Kinesin-like protein OS=Danio rerio GN=kif5bb PE=1 SV=1
Contig0014774	0	XP_689239.4 PREDICTED: leupaxin [Danio rerio]
Contig0025430	0	tr|A0A0R4IUK4| A0A0R4IUK4_DANRE Carboxypeptidase X (M14 family), member 1b OS=Danio rerio GN=cpxm1b PE=4 SV=1
Contig0000123	0	tr|Q7ZWE1| Q7ZWE1_DANRE PWP1 homolog (S. cerevisiae) OS=Danio rerio GN=pwp1 PE=1 SV=1
Contig0001455	0	XP_696571.6 PREDICTED: rho GTPase-activating protein SYDE1 [Danio rerio]
Contig0001453	0	tr|Q7ZTI0| Q7ZTI0_DANRE Sjogren syndrome antigen B (Autoantigen La) OS=Danio rerio GN=ssb PE=1 SV=1
Contig0012105	0	tr|A0A0R4IUR9| A0A0R4IUR9_DANRE Nucleosome assembly protein 1-like 4b OS=Danio rerio GN=nap1l4b PE=1 SV=1
Contig0037423	0	tr|A4QN54| A4QN54_DANRE LOC555922 protein (Fragment) OS=Danio rerio GN=kcnab1b PE=2 SV=1
Contig0012102	0	AAI54738.1 Tlk2 protein [Danio rerio]
Contig0000140	0	tr|Q803T5| Q803T5_DANRE Adenosylhomocysteinase OS=Danio rerio GN=ahcy PE=1 SV=1
Contig0025417	0	tr|Q6DBR7| Q6DBR7_DANRE Zgc:92429 OS=Danio rerio GN=zgc:92429 PE=2 SV=1
Contig0001464	0	tr|Q804G3| Q804G3_DANRE Annexin OS=Danio rerio GN=anxa11b PE=1 SV=1
Contig0013440	0	tr|F1QI36| F1QI36_DANRE Spalt-like transcription factor 1a OS=Danio rerio GN=sall1a PE=1 SV=1
Contig0012110	0	tr|F6P2J8| F6P2J8_DANRE Transmembrane protein 79b OS=Danio rerio GN=tmem79b PE=4 SV=1
Contig0038762	0	tr|E7F869| E7F869_DANRE RAP1 GTPase-activating protein 2a OS=Danio rerio GN=rap1gap2a PE=4 SV=2
Contig0037432	0	XP_005162582.1 PREDICTED: ATP-dependent 6-phosphofructokinase, platelet type isoform X3 [Danio rerio]
Contig0026749	0	sp|Q1LX59| C2512_DANRE Cholesterol 25-hydroxylase-like protein 1, member 2 OS=Danio rerio GN=ch25hl1.2 PE=3 SV=1
Contig0036105	0	tr|X1WCL6| X1WCL6_DANRE Potassium intermediate/small conductance calcium-activated channel, subfamily N, member 4 OS=Danio rerio GN=kcnn4 PE=4 SV=1
Contig0013427	0	tr|A0A0R4IHW6| A0A0R4IHW6_DANRE Kinetochore-associated 1 OS=Danio rerio GN=kntc1 PE=1 SV=1
Contig0001437	0	tr|F1QK78| F1QK78_DANRE Protein tweety homolog OS=Danio rerio GN=ttyh2l PE=3 SV=1
Contig0002761	0	sp|A4FUN7| UBP12_DANRE Ubiquitin carboxyl-terminal hydrolase 12A OS=Danio rerio GN=usp12a PE=2 SV=1
Contig0000100	0	tr|B3DHD5| B3DHD5_DANRE Si:ch211-188c16.1 OS=Danio rerio GN=si:ch211-188c16.1 PE=2 SV=1
Contig0026732	0	tr|Q6GMF9| Q6GMF9_DANRE RanBP-type and C3HC4-type zinc finger-containing protein 1 OS=Danio rerio GN=rbck1 PE=2 SV=1
Contig0037443	0	tr|E9QCB4| E9QCB4_DANRE Solute carrier family 17 (vesicular nucleotide transporter), member 9a OS=Danio rerio GN=slc17a9a PE=4 SV=1
Contig0014744	0	tr|F1R3E5| F1R3E5_DANRE Folliculin OS=Danio rerio GN=flcn PE=4 SV=1
Contig0013410	0	NP_001297022.1 transient receptor potential cation channel, subfamily C, member 4 associated protein b [Danio rerio]
Contig0050418	0	XP_697493.2 PREDICTED: cholecystokinin receptor type A [Danio rerio]
Contig0049423	0	XP_017210175.1 PREDICTED: uncharacterized protein LOC101883359 [Danio rerio]
Contig0038784	0	tr|Q6NW63| Q6NW63_DANRE GATA-binding protein 6 OS=Danio rerio GN=gata6 PE=2 SV=2
Contig0036121	0	XP_002667419.4 PREDICTED: solute carrier family 22 member 23-like [Danio rerio]
Contig0036120	0	tr|B0UYL3| B0UYL3_DANRE Poly [ADP-ribose] polymerase OS=Danio rerio GN=si:ch211-219a4.3 PE=1 SV=1
Contig0000119	0	tr|Q6P3J5| Q6P3J5_DANRE Eukaryotic translation elongation factor 2 OS=Danio rerio GN=eef2b PE=1 SV=1
Contig0038704	0	tr|F8W3Q0| F8W3Q0_DANRE Si:ch73-361h17.1 OS=Danio rerio GN=si:ch73-361h17.1 PE=1 SV=1
Contig0013488	0	tr|A0A0R4IMZ4| A0A0R4IMZ4_DANRE Sosondowah ankyrin repeat domain family d OS=Danio rerio GN=sowahd PE=4 SV=1
Contig0024135	0	tr|F1QM84| F1QM84_DANRE Nischarin OS=Danio rerio GN=nisch PE=4 SV=2
Contig0012163	0	tr|E7FE12| E7FE12_DANRE Nuclear factor of-activated T-cells, cytoplasmic, calcineurin-dependent 3a OS=Danio rerio GN=nfatc3a PE=4 SV=1
Contig0013496	0	tr|E7FDL6| E7FDL6_DANRE Formin homology 2 domain-containing 1 OS=Danio rerio GN=fhod1 PE=4 SV=2
Contig0038718	0	tr|A0A0R4IBQ5| A0A0R4IBQ5_DANRE Protocadherin 20 OS=Danio rerio GN=pcdh20 PE=4 SV=1
Contig0026786	0	sp|Q08CH3| MPND_DANRE MPN domain-containing protein OS=Danio rerio GN=mpnd PE=2 SV=1
Contig0013484	0	tr|E9QIR0| E9QIR0_DANRE Endoplasmic reticulum aminopeptidase 1a OS=Danio rerio GN=erap1a PE=1 SV=1
Contig0012153	0	sp|Q9PTE6| TPST1_DANRE Protein-tyrosine sulfotransferase 1 OS=Danio rerio GN=tpst1 PE=2 SV=2
Contig0123915	0	tr|F1QZ13| F1QZ13_DANRE Uncharacterized protein OS=Danio rerio GN=LOC101885341 PE=4 SV=1
Contig0013469	0	tr|Q6P3K6| Q6P3K6_DANRE Vacuolar protein sorting 37A OS=Danio rerio GN=vps37a PE=2 SV=1
Contig0000151	0	XP_005162261.1 PREDICTED: arginine-glutamic acid dipeptide repeats protein isoform X3 [Danio rerio]
Contig0001479	0	tr|F8W579| F8W579_DANRE Solute carrier family 34 (type II sodium/phosphate cotransporter), member 1a OS=Danio rerio GN=slc34a1a PE=4 SV=1
Contig0001494	0	tr|A4JYL2| A4JYL2_DANRE cDNA, clone cssl:d0173 OS=Danio rerio GN=si:ch211-79k12.1 PE=2 SV=1
Contig0000158	0	tr|B8JMA9| B8JMA9_DANRE WD repeat domain 33 OS=Danio rerio GN=wdr33 PE=1 SV=2
Contig0001489	0	tr|F1Q6Z7| F1Q6Z7_DANRE Serine/threonine-protein phosphatase OS=Danio rerio GN=zgc:56064 PE=1 SV=1
Contig0025433	0	tr|E7F8E3| E7F8E3_DANRE Uncharacterized protein OS=Danio rerio GN=LOC100334314 PE=4 SV=1
Contig0012131	0	XP_005159180.1 PREDICTED: translin-associated factor X-interacting protein 1 isoform X4 [Danio rerio]
Contig0002829	0	tr|Q7T2C0| Q7T2C0_DANRE Zgc:64076 OS=Danio rerio GN=slc22a2 PE=2 SV=1
Contig0014801	0	XP_017208995.1 PREDICTED: RAF proto-oncogene serine/threonine-protein kinase isoform X3 [Danio rerio]
Contig0002809	0	tr|F1QBD5| F1QBD5_DANRE Ankyrin repeat and SOCS box-containing 3 OS=Danio rerio GN=asb3 PE=4 SV=1
Contig0002804	0	tr|Q6NSN6| Q6NSN6_DANRE Serine/threonine-protein phosphatase OS=Danio rerio GN=ppp1caa PE=1 SV=1
Contig0002817	0	tr|Q5RHM1| Q5RHM1_DANRE Metalloendopeptidase OS=Danio rerio GN=mep1a.1 PE=2 SV=1
Contig0002813	0	tr|F1QD96| F1QD96_DANRE Protein phosphatase, Mg2+/Mn2+-dependent, 1Lb OS=Danio rerio GN=ppm1lb PE=3 SV=1
Contig0014854	0	XP_017209770.1 PREDICTED: ankyrin repeat domain-containing protein 27 isoform X1 [Danio rerio]
Contig0000205	0	sp|Q6NYV9| LEO1_DANRE RNA polymerase-associated protein LEO1 OS=Danio rerio GN=leo1 PE=1 SV=1
Contig0001532	0	tr|F1RB13| F1RB13_DANRE Male-specific lethal 1 homolog a (Drosophila) OS=Danio rerio GN=msl1a PE=4 SV=1
Contig0002869	0	sp|Q7ZW02| CHPT1_DANRE Cholinephosphotransferase 1 OS=Danio rerio GN=chpt1 PE=2 SV=1
Contig0013512	0	XP_009299821.1 PREDICTED: NMDA receptor synaptonuclear signaling and neuronal migration factor isoform X1 [Danio rerio]
Contig0013510	0	tr|F1R2J6| F1R2J6_DANRE Eukaryotic elongation factor, selenocysteine-tRNA-specific OS=Danio rerio GN=eefsec PE=1 SV=1
Contig0014848	0	sp|Q800Q5| T7L1B_DANRE Transcription factor 7-like 1-B OS=Danio rerio GN=tcf7l1b PE=2 SV=1
Contig0000215	0	sp|Q6PE25| EF1G_DANRE Elongation factor 1-gamma OS=Danio rerio GN=eef1g PE=2 SV=1
Contig0026829	0	XP_003198592.3 PREDICTED: tyrosine-protein phosphatase non-receptor type 5-like [Danio rerio]
Contig0002879	0	tr|E7F9P2| E7F9P2_DANRE Si:ch211-269k10.2 OS=Danio rerio GN=si:ch211-269k10.2 PE=4 SV=2
Contig0002842	0	tr|Q6TEL1| Q6TEL1_DANRE RAD21 cohesin complex component a OS=Danio rerio GN=rad21a PE=1 SV=1
Contig0097177	0	XP_017208228.1 PREDICTED: uncharacterized protein LOC100005140 isoform X1 [Danio rerio]
Contig0026802	0	XP_017207086.1 PREDICTED: grainyhead-like protein 1 homolog isoform X2 [Danio rerio]
Contig0002852	0	sp|Q7ZV55| EIF3I_DANRE Eukaryotic translation initiation factor 3 subunit I OS=Danio rerio GN=eif3i PE=2 SV=1
Contig0002851	0	tr|E7FE08| E7FE08_DANRE Tight junction protein 1b OS=Danio rerio GN=tjp1b PE=1 SV=1
Contig0001527	0	tr|A0JMM6| A0JMM6_DANRE Si:dkey-9a20.6 OS=Danio rerio GN=hcls1 PE=2 SV=1
Contig0026806	0	tr|A0A0R4IAQ8| A0A0R4IAQ8_DANRE Nucleoporin 98 OS=Danio rerio GN=nup98 PE=1 SV=1
Contig0159842	0	tr|E7FCU9| E7FCU9_DANRE Potassium channel tetramerization domain-containing 8 OS=Danio rerio GN=kctd8 PE=4 SV=1
Contig0073184	0	tr|A0A0R4II09| A0A0R4II09_DANRE Cadherin 16, KSP-cadherin OS=Danio rerio GN=cdh16 PE=4 SV=1
Contig0134533	0	tr|A0A0C5C3Y9| A0A0C5C3Y9_DANRE Phosphodiesterase (Fragment) OS=Danio rerio GN=pde1a PE=2 SV=1
Contig0048199	0	tr|A0A0R4IR74| A0A0R4IR74_DANRE G protein-coupled receptor 39 OS=Danio rerio GN=gpr39 PE=3 SV=1
Contig0157223	0	XP_017207328.1 PREDICTED: uncharacterized protein LOC101885155 [Danio rerio]
Contig0085141	0	tr|E7F2S5| E7F2S5_DANRE Sushi, nidogen and EGF-like domains 1 OS=Danio rerio GN=sned1 PE=4 SV=1
Contig0061155	0	tr|A0A0R4IL04| A0A0R4IL04_DANRE CAMP-responsive element-binding protein 5a OS=Danio rerio GN=creb5a PE=4 SV=1
Contig0086446	0	XP_005157778.2 PREDICTED: protocadherin Fat 4-like [Danio rerio]
Contig0085117	0	tr|Q503N0| Q503N0_DANRE Zgc:158532 protein (Fragment) OS=Danio rerio GN=asb11 PE=2 SV=1
Contig0099756	0	XP_005164785.1 PREDICTED: solute carrier family 25 (mitochondrial carrier; phosphate carrier), member 3a isoform X1 [Danio rerio]
Contig0061192	0	tr|F1QED2| F1QED2_DANRE Mothers against decapentaplegic homolog OS=Danio rerio GN=gb:cr929477 PE=3 SV=2
Contig0073163	0	XP_009298738.2 PREDICTED: polypeptide N-acetylgalactosaminyltransferase 3 [Danio rerio]
Contig0085124	0	NP_998009.2 interleukin-1 beta [Danio rerio]
Contig0048278	0	tr|A2CG69| A2CG69_DANRE Glutamate receptor, ionotropic, AMPA 3a OS=Danio rerio GN=gria3a PE=3 SV=1
Contig0098526	0	tr|F1QAI5| F1QAI5_DANRE Si:ch211-183d5.1 OS=Danio rerio GN=si:ch211-183d5.1 PE=4 SV=2
Contig0024299	0	tr|F1Q8E0| F1Q8E0_DANRE Si:dkey-166d12.2 OS=Danio rerio GN=si:dkey-166d12.2 PE=4 SV=2
Contig0061234	0	XP_005173160.1 PREDICTED: gamma-aminobutyric acid receptor subunit beta-2 isoform X1 [Danio rerio]
Contig0024295	0	tr|E7F378| E7F378_DANRE Salt-inducible kinase 2b OS=Danio rerio GN=sik2b PE=1 SV=1
Contig0073214	0	XP_002661027.3 PREDICTED: neurocan core protein [Danio rerio]
Contig0024289	0	sp|Q5U403| MVD1_DANRE Diphosphomevalonate decarboxylase OS=Danio rerio GN=mvd PE=2 SV=1
Contig0097200	0	XP_682975.3 PREDICTED: probable polyketide synthase 1 isoform X2 [Danio rerio]
Contig0073212	0	tr|A1L287| A1L287_DANRE AT-rich interactive domain-containing protein 5B OS=Danio rerio GN=arid5b PE=2 SV=1
Contig0087859	0	XP_001924045.3 PREDICTED: LOW QUALITY PROTEIN: major facilitator superfamily domain-containing protein 12 [Danio rerio]
Contig0062596	0	tr|B2GTC1| B2GTC1_DANRE Eif4a3 protein OS=Danio rerio GN=eif4a3 PE=2 SV=1
Contig0062590	0	sp|A2AWH2| F155A_DANRE Transmembrane protein FAM155A OS=Danio rerio GN=fam155a PE=2 SV=1
Contig0024275	0	XP_688060.4 PREDICTED: interferon-induced 35 kDa protein, partial [Danio rerio]
Contig0062581	0	tr|B0BLX7| B0BLX7_DANRE Zgc:175139 protein OS=Danio rerio GN=zgc:175139 PE=2 SV=1
Contig0012297	0	tr|F1Q6E1| F1Q6E1_DANRE 4-hydroxyphenylpyruvate dioxygenase OS=Danio rerio GN=hpda PE=1 SV=2
Contig0012290	0	tr|F1R8U0| F1R8U0_DANRE Keratin 94 OS=Danio rerio GN=krt94 PE=1 SV=1
Contig0012293	0	tr|F1QVP8| F1QVP8_DANRE ARP6 actin-related protein 6 homolog (yeast) OS=Danio rerio GN=actr6 PE=1 SV=1
Contig0075894	0	XP_005170859.1 PREDICTED: uncharacterized protein LOC101885117 [Danio rerio]
Contig0146738	0	tr|R9R6H5| R9R6H5_DANRE Teleost multiple tissue opsin 3a OS=Danio rerio GN=tmtops3a PE=2 SV=1
Contig0075843	0	tr|Q5TYR3| Q5TYR3_DANRE Si:dkey-174m14.3 OS=Danio rerio GN=si:dkey-174m14.3 PE=4 SV=1
Contig0062520	0	XP_009296778.1 PREDICTED: probable ATP-dependent DNA helicase HFM1 isoform X4 [Danio rerio]
Contig0121422	0	tr|X1WCM0| X1WCM0_DANRE Si:ch211-272b8.6 OS=Danio rerio GN=si:ch211-272b8.6 PE=4 SV=1
Contig0107140	0	tr|A0A0D5C6K6| A0A0D5C6K6_DANRE Chitin synthase OS=Danio rerio GN=chs1 PE=4 SV=1
Contig0037598	0	tr|A2RUX0| A2RUX0_DANRE Transducin (beta)-like 1X-linked OS=Danio rerio GN=tbl1x PE=1 SV=1
Contig0074524	0	XP_017207749.1 PREDICTED: fibrocystin-L isoform X1 [Danio rerio]
Contig0075851	0	tr|Q5F0G5| Q5F0G5_DANRE Myocilin OS=Danio rerio GN=myoc PE=2 SV=1
Contig0001580	0	tr|E7FC79| E7FC79_DANRE Uncharacterized protein OS=Danio rerio GN=pdpr PE=3 SV=1
Contig0036209	0	CAA69214.1 POU domain protein [Danio rerio]
Contig0025548	0	tr|E7FCX1| E7FCX1_DANRE WAP, follistatin/kazal, immunoglobulin, kunitz and netrin domain-containing 2b OS=Danio rerio GN=wfikkn2b PE=4 SV=1
Contig0049511	0	tr|A0A0R4IL97| A0A0R4IL97_DANRE Zinc finger and BTB domain-containing 42 OS=Danio rerio GN=zbtb42 PE=4 SV=1
Contig0038872	0	tr|A6H8S6| A6H8S6_DANRE Zgc:165508 protein OS=Danio rerio GN=zgc:165508 PE=2 SV=1
Contig0012227	0	XP_005157022.1 PREDICTED: protein jagged-2-like isoform X2 [Danio rerio]
Contig0014884	0	XP_009304517.1 PREDICTED: interleukin-17 receptor C [Danio rerio]
Contig0026867	0	tr|F1QTJ3| F1QTJ3_DANRE Zgc:162962 OS=Danio rerio GN=zgc:162962 PE=4 SV=2
Contig0025538	0	tr|E7EYN4| E7EYN4_DANRE Adrenoceptor beta 2, surface a OS=Danio rerio GN=adrb2a PE=3 SV=1
Contig0013562	0	NP_001315495.1 uncharacterized protein LOC447899 [Danio rerio]
Contig0063817	0	tr|E7F3U1| E7F3U1_DANRE Tumor necrosis factor (ligand) superfamily, member 11 OS=Danio rerio GN=tnfsf11 PE=3 SV=1
Contig0025539	0	XP_017212653.1 PREDICTED: multiple PDZ domain protein isoform X5 [Danio rerio]
Contig0012214	0	KTG34867.1 hypothetical protein cypCar_00040157 [Cyprinus carpio]
Contig0000224	0	tr|Q7ZUP6| Q7ZUP6_DANRE Isocitrate dehydrogenase [NADP] OS=Danio rerio GN=idh2 PE=2 SV=1
Contig0000222	0	tr|F1Q8C3| F1Q8C3_DANRE Cytochrome P450, family 2, subfamily K, polypeptide 6 OS=Danio rerio GN=cyp2k6 PE=1 SV=1
Contig0001553	0	tr|A7MBR3| A7MBR3_DANRE Pdzk1l protein (Fragment) OS=Danio rerio GN=pdzk1 PE=2 SV=1
Contig0001552	0	tr|A0A140LGV0| A0A140LGV0_DANRE Plastin-2 OS=Danio rerio GN=lcp1 PE=1 SV=1
Contig0014868	0	tr|A8E7K4| A8E7K4_DANRE Phosphate cytidylyltransferase 1, choline, alpha a OS=Danio rerio GN=pcyt1aa PE=4 SV=1
Contig0063836	0	tr|B3DJ49| B3DJ49_DANRE Zgc:194761 OS=Danio rerio GN=fzd1 PE=2 SV=1
Contig0013532	0	tr|F6P2R0| F6P2R0_DANRE Polyhomeotic homolog 2b (Drosophila) OS=Danio rerio GN=phc2b PE=1 SV=1
Contig0038899	0	tr|F6PEA7| F6PEA7_DANRE Si:dkey-9i23.6 OS=Danio rerio GN=si:dkey-9i23.6 PE=4 SV=1
Contig0014862	0	tr|Q0GKD6| Q0GKD6_DANRE TANK-binding kinase 1 OS=Danio rerio GN=tbk1 PE=1 SV=1
Contig0048216	0	XP_009294587.1 PREDICTED: uncharacterized protein LOC100330916 isoform X1 [Danio rerio]
Contig0002898	0	tr|A8WI00| A8WI00_DANRE Signal transducing adaptor molecule (SH3 domain and ITAM motif) 2 OS=Danio rerio GN=stam2 PE=1 SV=1
Contig0002897	0	tr|Q6NYK4| Q6NYK4_DANRE Erythrocyte membrane protein band 4.1 like 5 OS=Danio rerio GN=epb41l5 PE=2 SV=1
Contig0026846	0	sp|B3DH20| TILB_DANRE Protein tilB homolog OS=Danio rerio GN=lrrc6 PE=1 SV=1
Contig0051863	0	XP_009295726.1 PREDICTED: gamma-aminobutyric acid receptor subunit rho-3-like [Danio rerio]
Contig0036240	0	tr|H2EQR6| H2EQR6_DANRE Desmocollin a OS=Danio rerio GN=dsg2.1 PE=2 SV=1
Contig0012284	0	XP_009290438.1 PREDICTED: collagen alpha-1(XIV) chain isoform X3 [Danio rerio]
Contig0012266	0	sp|Q5BLE8| RETST_DANRE Putative all-trans-retinol 13,14-reductase OS=Danio rerio GN=retsat PE=2 SV=1
Contig0012265	0	tr|F1R7F0| F1R7F0_DANRE Kruppel-like factor 6a OS=Danio rerio GN=klf6a PE=4 SV=1
Contig0025583	0	tr|A0A0R4IDZ0| A0A0R4IDZ0_DANRE Erythrocyte membrane protein band 4.1a OS=Danio rerio GN=epb41a PE=1 SV=1
Contig0000299	0	sp|O42248| GBLP_DANRE Guanine nucleotide-binding protein subunit beta-2-like 1 OS=Danio rerio GN=gnb2l1 PE=2 SV=1
Contig0012275	0	sp|Q800H9| H6ST2_DANRE Heparan-sulfate 6-O-sulfotransferase 2 OS=Danio rerio GN=hs6st2 PE=2 SV=2
Contig0012270	0	sp|E7FEC4| SUSD4_DANRE Sushi domain-containing protein 4 OS=Danio rerio GN=susd4 PE=3 SV=1
Contig0038841	0	XP_009295555.1 PREDICTED: protein fantom isoform X2 [Danio rerio]
Contig0025565	0	tr|F1RE97| F1RE97_DANRE Kinase OS=Danio rerio GN=ip6k1 PE=3 SV=2
Contig0000264	0	tr|E7EYN2| E7EYN2_DANRE Si:ch211-286b5.4 OS=Danio rerio GN=si:ch211-286b5.4 PE=4 SV=1
Contig0000265	0	XP_017209920.1 PREDICTED: cilia- and flagella-associated protein 44-like [Danio rerio]
Contig0037520	0	tr|A7E2Q2| A7E2Q2_DANRE Alpha-1-microglobulin/bikunin precursor OS=Danio rerio GN=ambp PE=2 SV=1
Contig0037528	0	XP_003199679.2 PREDICTED: semaphorin-4G [Danio rerio]
Contig0000284	0	XP_017211606.1 PREDICTED: acetyl-CoA carboxylase 1 isoform X8 [Danio rerio]
Contig0013583	0	XP_694563.2 PREDICTED: growth/differentiation factor 7 [Danio rerio]
Contig0013582	0	tr|A0A0R4ISV1| A0A0R4ISV1_DANRE HEAT repeat-containing 5B OS=Danio rerio GN=heatr5b PE=1 SV=1
Contig0014930	0	tr|E9QGM4| E9QGM4_DANRE Nucleoporin 98 OS=Danio rerio GN=nup98 PE=1 SV=1
Contig0132094	0	XP_005163138.1 PREDICTED: protein NDRG4 isoform X5 [Danio rerio]
Contig0001617	0	tr|Q9YGC9| Q9YGC9_DANRE Spermine synthase OS=Danio rerio GN=sms PE=2 SV=1
Contig0001616	0	tr|Q6P3L1| Q6P3L1_DANRE Polyadenylate-binding protein OS=Danio rerio GN=pabpc1b PE=1 SV=1
Contig0001621	0	tr|Q803T9| Q803T9_DANRE 6-phosphogluconate dehydrogenase, decarboxylating OS=Danio rerio GN=pgd PE=2 SV=1
Contig0001629	0	tr|X1WBF1| X1WBF1_DANRE Si:dkey-33c3.1 OS=Danio rerio GN=si:dkey-33c3.1 PE=3 SV=1
Contig0014908	0	sp|Q7T2B0| CTL4_DANRE Choline transporter-like protein 4 OS=Danio rerio GN=slc44a4 PE=2 SV=1
Contig0014902	0	XP_017214363.1 PREDICTED: dystonin [Danio rerio]
Contig0002938	0	tr|E7FAV9| E7FAV9_DANRE Mov10 RISC complex RNA helicase a OS=Danio rerio GN=mov10a PE=1 SV=1
Contig0012314	0	tr|F1QCP9| F1QCP9_DANRE RIO kinase 3 (yeast) OS=Danio rerio GN=riok3 PE=1 SV=1
Contig0014975	0	tr|B0S672| B0S672_DANRE Novel protein (Fragment) OS=Danio rerio GN=ccl33.2 PE=4 SV=1
Contig0002991	0	tr|Q9PUB5| Q9PUB5_DANRE Type II cytokeratin OS=Danio rerio GN=krt5 PE=2 SV=1
Contig0001659	0	tr|F1QYT8| F1QYT8_DANRE ArfGAP with SH3 domain, ankyrin repeat and PH domain 3 OS=Danio rerio GN=asap3 PE=4 SV=1
Contig0013635	0	tr|E7EXT3| E7EXT3_DANRE Alpha-1,4 glucan phosphorylase OS=Danio rerio GN=pygmb PE=1 SV=1
Contig0013636	0	tr|A0A0J9YJ57| A0A0J9YJ57_DANRE PTPRF-interacting protein,-binding protein 1a (liprin beta 1) OS=Danio rerio GN=ppfibp1a PE=1 SV=1
Contig0013631	0	tr|E7EY09| E7EY09_DANRE Si:ch211-232b12.5 OS=Danio rerio GN=si:ch211-232b12.5 PE=4 SV=2
Contig0002999	0	tr|E7F1V3| E7F1V3_DANRE TBC1 domain-containing kinase OS=Danio rerio GN=tbck PE=1 SV=3
Contig0025615	0	XP_001921517.5 PREDICTED: S1 RNA-binding domain-containing protein 1 [Danio rerio]
Contig0000338	0	tr|Q7ZU96| Q7ZU96_DANRE Cct8 protein OS=Danio rerio GN=cct8 PE=1 SV=1
Contig0026949	0	tr|E7F6Y7| E7F6Y7_DANRE Polymerase (DNA directed) kappa OS=Danio rerio GN=polk PE=3 SV=2
Contig0025618	0	XP_009297300.1 PREDICTED: MICAL-like protein 1 isoform X2 [Danio rerio]
Contig0013624	0	tr|E7F9K2| E7F9K2_DANRE Hexosyltransferase OS=Danio rerio GN=chpfb PE=3 SV=1
Contig0014954	0	tr|A0A1D5NS53| A0A1D5NS53_DANRE Otogelin OS=Danio rerio GN=otog PE=4 SV=1
Contig0025603	0	tr|Q1LU92| Q1LU92_DANRE Catenin (cadherin-associated protein), alpha-like 1 OS=Danio rerio GN=ctnnal1 PE=1 SV=2
Contig0002960	0	XP_009292201.1 PREDICTED: FH1/FH2 domain-containing protein 3 isoform X2 [Danio rerio]
Contig0026937	0	XP_005164841.1 PREDICTED: plexin-C1-like [Danio rerio]
Contig0025606	0	tr|O57330| O57330_DANRE Proteasome subunit beta type OS=Danio rerio GN=psmb8a PE=1 SV=1
Contig0026936	0	tr|F1QS13| F1QS13_DANRE Plexin C1 OS=Danio rerio GN=plxnc1 PE=4 SV=2
Contig0014941	0	tr|E9QHW0| E9QHW0_DANRE Transforming growth factor, beta 1b OS=Danio rerio GN=tgfb1b PE=3 SV=1
Contig0014948	0	tr|U3JA39| U3JA39_DANRE F-box protein 11a OS=Danio rerio GN=fbxo11a PE=1 SV=1
Contig0000314	0	tr|B0R026| B0R026_DANRE Protein arginine N-methyltransferase 5 OS=Danio rerio GN=prmt5 PE=1 SV=1
Contig0026922	0	tr|E7F2E6| E7F2E6_DANRE Interleukin-1 family member A OS=Danio rerio GN=il1fma PE=3 SV=1
Contig0168066	0	XP_001922696.2 PREDICTED: verrucotoxin subunit beta [Danio rerio]
Contig0119036	0	XP_001334318.4 PREDICTED: uncharacterized protein LOC794378 [Danio rerio]
Contig0158636	0	tr|F1QF35| F1QF35_DANRE Membrane protein, palmitoylated 4a (MAGUK p55 subfamily member 4) (Fragment) OS=Danio rerio GN=mpp4a PE=4 SV=1
Contig0097258	0	sp|Q92048| WNT2_DANRE Protein Wnt-2 OS=Danio rerio GN=wnt2 PE=2 SV=1
Contig0133375	0	tr|Q6P932| Q6P932_DANRE Irbp protein (Fragment) OS=Danio rerio GN=irbp PE=2 SV=1
Contig0119088	0	tr|F1QZ13| F1QZ13_DANRE Uncharacterized protein OS=Danio rerio GN=LOC101885341 PE=4 SV=1
Contig0073277	0	XP_009291603.1 PREDICTED: papilin isoform X3 [Danio rerio]
Contig0095130	0	tr|F1Q927| F1Q927_DANRE Chloride channel protein OS=Danio rerio GN=clcn1b PE=3 SV=2
Contig0095143	0	tr|A0A0R4I9P3| A0A0R4I9P3_DANRE Zgc:85843 OS=Danio rerio GN=zgc:85843 PE=4 SV=1
Contig0085790	0	tr|F1QZK5| F1QZK5_DANRE Uncharacterized protein OS=Danio rerio GN=prozb PE=3 SV=1
Contig0105062	0	tr|A0A0R4ILH2| A0A0R4ILH2_DANRE Epoxide hydrolase 4 OS=Danio rerio GN=ephx4 PE=4 SV=1
Contig0083116	0	tr|E7FEL7| E7FEL7_DANRE Si:dkey-17e16.17 OS=Danio rerio GN=si:dkey-17e16.17 PE=4 SV=1
Contig0084449	0	KTF94123.1 hypothetical protein cypCar_00011697 [Cyprinus carpio]
Contig0085770	0	tr|E9QHE0| E9QHE0_DANRE 5-hydroxytryptamine (serotonin) receptor 1A b OS=Danio rerio GN=htr1ab PE=3 SV=1
Contig0047498	0	tr|F1QBF9| F1QBF9_DANRE Adrenoceptor beta 2, surface b OS=Danio rerio GN=adrb2b PE=3 SV=1
Contig0073786	0	tr|Q0P4E7| Q0P4E7_DANRE GTP binding protein overexpressed in skeletal muscle OS=Danio rerio GN=gem PE=2 SV=1
Contig0072452	0	XP_017212922.1 PREDICTED: zinc finger protein GLIS1 isoform X1 [Danio rerio]
Contig0061797	0	tr|A5A8J9| A5A8J9_DANRE Ankyrin repeat and SOCS box-containing protein 1 OS=Danio rerio GN=asb1 PE=2 SV=1
Contig0060461	0	XP_017212177.1 PREDICTED: neural cell adhesion molecule L1-like protein isoform X2 [Danio rerio]
Contig0132676	0	tr|Q2MLR9| Q2MLR9_DANRE Cadherin 10 type II OS=Danio rerio GN=cdh10a PE=2 SV=1
Contig0132672	0	tr|B0V1G8| B0V1G8_DANRE Protein Wnt OS=Danio rerio GN=wnt10a PE=3 SV=1
Contig0058179	0	tr|A0A0R4IH51| A0A0R4IH51_DANRE Neurobeachin-like protein 2 OS=Danio rerio GN=nbeal2 PE=4 SV=1
Contig0117071	0	tr|E7EZI8| E7EZI8_DANRE FH2 domain-containing 1 OS=Danio rerio GN=fhdc1 PE=4 SV=1
Contig0105092	0	XP_009305849.2 PREDICTED: MAM domain-containing glycosylphosphatidylinositol anchor protein 1 [Danio rerio]
Contig0061764	0	tr|A4IG00| A4IG00_DANRE Nrd1 protein OS=Danio rerio GN=nrd1b PE=2 SV=1
Contig0121914	0	XP_017206703.1 PREDICTED: voltage-dependent R-type calcium channel subunit alpha-1E isoform X3 [Danio rerio]
Contig0009181	0	XP_009297342.1 PREDICTED: heat-stable enterotoxin receptor-like [Danio rerio]
Contig0009187	0	tr|Q6DBW7| Q6DBW7_DANRE Dci protein (Fragment) OS=Danio rerio GN=eci1 PE=2 SV=1
Contig0097711	0	sp|A2BGS3| TM116_DANRE Transmembrane protein 116 OS=Danio rerio GN=tmem116 PE=2 SV=1
Contig0047454	0	tr|E9QFN3| E9QFN3_DANRE Si:ch211-67e16.11 OS=Danio rerio GN=si:ch211-67e16.11 PE=4 SV=1
Contig0058121	0	tr|A0A0B5JFC8| A0A0B5JFC8_DANRE Tnw (Fragment) OS=Danio rerio GN=tnw PE=2 SV=1
Contig0059453	0	tr|E7F340| E7F340_DANRE Solute carrier family 19 (thiamine transporter), member 2 OS=Danio rerio GN=slc19a2 PE=4 SV=1
Contig0009193	0	tr|Q1LXL6| Q1LXL6_DANRE Serine incorporator 2 OS=Danio rerio GN=serinc2 PE=4 SV=1
Contig0046142	0	tr|Q5XIZ8| Q5XIZ8_DANRE G-protein signalling modulator 2, like OS=Danio rerio GN=gpsm2l PE=2 SV=1
Contig0009190	0	tr|E7F251| E7F251_DANRE Phosphatidylinositol-4,5-bisphosphate 3-kinase, catalytic subunit beta OS=Danio rerio GN=pik3cb PE=3 SV=1
Contig0010174	0	tr|A0A0R4ITH7| A0A0R4ITH7_DANRE Poly (ADP-ribose) glycohydrolase,-like OS=Danio rerio GN=pargl PE=1 SV=1
Contig0061787	0	tr|A0A0R4IQV1| A0A0R4IQV1_DANRE Neuroligin 3a OS=Danio rerio GN=nlgn3a PE=4 SV=1
Contig0046150	0	tr|Q5SP54| Q5SP54_DANRE Prickle homolog 1b OS=Danio rerio GN=prickle1b PE=4 SV=2
Contig0023473	0	sp|Q6PH19| GATM_DANRE Glycine amidinotransferase, mitochondrial OS=Danio rerio GN=gatm PE=2 SV=1
Contig0009165	0	tr|F1QTF0| F1QTF0_DANRE 3-hydroxymethyl-3-methylglutaryl-CoA lyase OS=Danio rerio GN=hmgcl PE=4 SV=1
Contig0034172	0	tr|F1QXB4| F1QXB4_DANRE FinTRIM family, member 99 OS=Danio rerio GN=ftr99 PE=4 SV=2
Contig0009179	0	tr|Q7T1S3| Q7T1S3_DANRE Transcription factor YY1 OS=Danio rerio GN=yy1a PE=2 SV=1
Contig0009177	0	tr|F1QM07| F1QM07_DANRE Cystinosin, lysosomal cystine transporter OS=Danio rerio GN=ctns PE=4 SV=1
Contig0060447	0	tr|Q6P7E1| Q6P7E1_DANRE Zgc:66106 OS=Danio rerio GN=sema6a PE=2 SV=1
Contig0047492	0	AAI34837.1 Im:7138580 protein, partial [Danio rerio]
Contig0047489	0	sp|Q567X1| C25L1_DANRE Cholesterol 25-hydroxylase-like protein 1, member 1 OS=Danio rerio GN=ch25hl1.1 PE=2 SV=2
Contig0035432	0	XP_009291721.1 PREDICTED: uncharacterized protein LOC101882300 [Danio rerio]
Contig0035439	0	tr|E7FDL6| E7FDL6_DANRE Formin homology 2 domain-containing 1 OS=Danio rerio GN=fhod1 PE=4 SV=2
Contig0061710	0	tr|Q29ST6| Q29ST6_DANRE Adenosine receptor A2 OS=Danio rerio GN=adora2aa PE=2 SV=1
Contig0035448	0	XP_005166671.2 PREDICTED: adhesion G-protein coupled receptor G5-like [Danio rerio]
Contig0036777	0	tr|Q1JQ22| Q1JQ22_DANRE Mitogen-activated protein kinase kinase kinase kinase OS=Danio rerio GN=map4k6 PE=2 SV=1
Contig0022191	0	tr|E9QCE8| E9QCE8_DANRE Cdk5 and Abl enzyme substrate 2a OS=Danio rerio GN=cables2a PE=3 SV=1
Contig0047429	0	tr|A5PMT9| A5PMT9_DANRE Chemokine (C-C motif) receptor 6a OS=Danio rerio GN=ccr6a PE=3 SV=1
Contig0121976	0	tr|F1R9Q5| F1R9Q5_DANRE Matrix metallopeptidase 25a OS=Danio rerio GN=mmp25a PE=3 SV=1
Contig0036784	0	XP_009305118.1 PREDICTED: protein unc-13 homolog D isoform X2 [Danio rerio]
Contig0119656	0	tr|A0A1D5NSE1| A0A1D5NSE1_DANRE Diacylglycerol kinase OS=Danio rerio GN=dgkza PE=1 SV=1
Contig0034128	0	tr|A8WH99| A8WH99_DANRE Interleukin-12 subunit beta OS=Danio rerio GN=il12ba PE=2 SV=1
Contig0105011	0	tr|U3JA62| U3JA62_DANRE Si:dkeyp-106c3.1 (Fragment) OS=Danio rerio GN=si:dkeyp-106c3.1 PE=4 SV=1
Contig0046107	0	tr|X1WB90| X1WB90_DANRE Dehydrogenase/reductase (SDR family) member 13b OS=Danio rerio GN=dhrs13b PE=4 SV=1
Contig0118316	0	XP_009301591.1 PREDICTED: adhesion G-protein coupled receptor G5-like [Danio rerio]
Contig0047451	0	tr|Q32WF4| Q32WF4_DANRE Alpha-1,3-fucosyltransferase OS=Danio rerio GN=fut7 PE=2 SV=1
Contig0035474	0	tr|E7FDJ3| E7FDJ3_DANRE Uncharacterized protein OS=Danio rerio GN=efemp1 PE=4 SV=2
Contig0010191	0	AAI29168.1 Lysophosphatidylcholine acyltransferase 1 [Danio rerio]
Contig0035514	0	XP_009292850.1 PREDICTED: synaptotagmin XIVb isoform X2 [Danio rerio]
Contig0012878	0	XP_009293785.1 PREDICTED: serine/threonine-protein kinase MARK2 isoform X13 [Danio rerio]
Contig0010219	0	tr|Q32PK8| Q32PK8_DANRE Sulfurtransferase (Fragment) OS=Danio rerio GN=zgc:162544 PE=2 SV=1
Contig0000886	0	tr|F1RE17| F1RE17_DANRE Acyl-CoA dehydrogenase family, member 11 OS=Danio rerio GN=acad11 PE=1 SV=1
Contig0023522	0	sp|Q5TZ24| MOXD1_DANRE DBH-like monooxygenase protein 1 homolog OS=Danio rerio GN=moxd1 PE=2 SV=2
Contig0000882	0	tr|Q7ZTX0| Q7ZTX0_DANRE Male germ cell-associated kinase OS=Danio rerio GN=mak PE=2 SV=1
Contig0012880	0	XP_009294230.1 PREDICTED: unconventional myosin-IXb isoform X2 [Danio rerio]
Contig0048827	0	tr|A8WG96| A8WG96_DANRE LOC559812 protein (Fragment) OS=Danio rerio GN=prf1.5 PE=2 SV=1
Contig0000889	0	tr|Q7ZVH9| Q7ZVH9_DANRE Zgc:56005 OS=Danio rerio GN=osgn1 PE=2 SV=1
Contig0011534	0	XP_017209868.1 PREDICTED: tensin-3-like [Danio rerio]
Contig0047501	0	XP_001922073.6 PREDICTED: envoplakin [Danio rerio]
Contig0000898	0	tr|F1QIE2| F1QIE2_DANRE MARVEL domain-containing 2a OS=Danio rerio GN=marveld2a PE=4 SV=1
Contig0000895	0	XP_005171713.1 PREDICTED: tRNA-splicing endonuclease subunit Sen54 isoform X1 [Danio rerio]
Contig0023514	0	tr|E7F7J7| E7F7J7_DANRE Glycoprotein (transmembrane) nmb OS=Danio rerio GN=gpnmb PE=4 SV=1
Contig0012857	0	sp|O42222| GDF8_DANRE Growth/differentiation factor 8 OS=Danio rerio GN=mstnb PE=2 SV=2
Contig0000862	0	tr|B2GT49| B2GT49_DANRE Aldh9a1b protein OS=Danio rerio GN=aldh9a1b PE=2 SV=1
Contig0047513	0	tr|Q5RFZ8| Q5RFZ8_DANRE Ectonucleotide pyrophosphatase/phosphodiesterase 5 (Fragment) OS=Danio rerio GN=enpp5 PE=4 SV=2
Contig0024835	0	XP_005160341.1 PREDICTED: fibronectin isoform X1 [Danio rerio]
Contig0024836	0	tr|E7F4F9| E7F4F9_DANRE Uncharacterized protein OS=Danio rerio GN=LOC100534979 PE=4 SV=2
Contig0000867	0	tr|E7F0M6| E7F0M6_DANRE Rho GTPase-activating protein 29a OS=Danio rerio GN=arhgap29a PE=4 SV=1
Contig0009217	0	tr|A2BEG3| A2BEG3_DANRE DGCR8 microprocessor complex subunit OS=Danio rerio GN=dgcr8 PE=4 SV=1
Contig0000876	0	sp|Q642H9| RS4X_DANRE 40S ribosomal protein S4, X isoform OS=Danio rerio GN=rps4x PE=2 SV=3
Contig0000879	0	tr|F1QAG3| F1QAG3_DANRE N-lysine methyltransferase SMYD2-A OS=Danio rerio GN=smyd2a PE=1 SV=1
Contig0022233	0	tr|B3DJN3| B3DJN3_DANRE Bcl9l protein OS=Danio rerio GN=bcl9l PE=2 SV=1
Contig0010262	0	sp|Q498W5| T198B_DANRE Transmembrane protein 198-B OS=Danio rerio GN=tmem198b PE=2 SV=1
Contig0011579	0	XP_009291875.1 PREDICTED: uncharacterized protein C15orf39 homolog isoform X1 [Danio rerio]
Contig0022221	0	tr|F1Q4M3| F1Q4M3_DANRE Si:dkey-157l19.2 OS=Danio rerio GN=si:dkey-157l19.2 PE=4 SV=2
Contig0023558	0	XP_009294008.1 PREDICTED: uncharacterized protein LOC101886224 isoform X1 [Danio rerio]
Contig0036822	0	tr|Q3ZB95| Q3ZB95_DANRE Mannose-6-phosphate isomerase OS=Danio rerio GN=mpi PE=1 SV=1
Contig0010238	0	tr|Q6P3G1| Q6P3G1_DANRE Ceruloplasmin OS=Danio rerio GN=cp PE=1 SV=1
Contig0036830	0	tr|E7F6G2| E7F6G2_DANRE Hexosyltransferase OS=Danio rerio GN=csgalnact1a PE=3 SV=1
Contig0143267	0	tr|B3DIB0| B3DIB0_DANRE P2X purinoceptor OS=Danio rerio GN=p2rx2 PE=2 SV=1
Contig0155247	0	XP_690258.3 PREDICTED: zinc transporter ZIP5 [Danio rerio]
Contig0131279	0	XP_002661216.2 PREDICTED: uncharacterized protein LOC100331676 isoform X1 [Danio rerio]
Contig0000807	0	XP_009300123.1 PREDICTED: phosphatidylserine decarboxylase proenzyme, mitochondrial isoform X4 [Danio rerio]
Contig0168555	0	tr|Q6JWW1| Q6JWW1_DANRE Popeye 3 OS=Danio rerio GN=popdc3 PE=2 SV=1
Contig0011504	0	tr|Q2Q447| Q2Q447_DANRE ATP-binding cassette transporter sub-family G member 2a OS=Danio rerio GN=abcg2a PE=2 SV=1
Contig0000844	0	tr|G1K2S6| G1K2S6_DANRE Cytosolic Fe-S cluster assembly factor narfl OS=Danio rerio GN=narfl PE=1 SV=1
Contig0000850	0	tr|B2GNT1| B2GNT1_DANRE 40S ribosomal protein SA OS=Danio rerio GN=rpsa PE=2 SV=1
Contig0000858	0	tr|A0A0B5JS27| A0A0B5JS27_DANRE Calr3b (Fragment) OS=Danio rerio GN=calr3b PE=2 SV=1
Contig0083186	0	tr|F1RAR4| F1RAR4_DANRE Carbohydrate sulfotransferase OS=Danio rerio GN=si:ch211-269c21.2 PE=3 SV=2
Contig0000831	0	tr|A0A0R4IYD3| A0A0R4IYD3_DANRE WD repeat domain 47b OS=Danio rerio GN=wdr47b PE=1 SV=1
Contig0105152	0	tr|A0A0G2KU31| A0A0G2KU31_DANRE Uncharacterized protein OS=Danio rerio PE=4 SV=1
Contig0083256	0	XP_017207148.1 PREDICTED: dystrobrevin beta isoform X1 [Danio rerio]
Contig0060596	0	tr|B0S582| B0S582_DANRE G-protein coupled receptor 173 OS=Danio rerio GN=gpr173 PE=2 SV=1
Contig0085895	0	sp|E7FDW8| TRD7B_DANRE Tudor domain-containing protein 7B OS=Danio rerio GN=tdrd7b PE=3 SV=2
Contig0058281	0	tr|E7F0Q1| E7F0Q1_DANRE MAM domain-containing 2b OS=Danio rerio GN=mamdc2b PE=4 SV=1
Contig0058267	0	tr|F1RBL6| F1RBL6_DANRE Cytohesin 4a OS=Danio rerio GN=cyth4a PE=4 SV=1
Contig0085872	0	XP_009294780.1 PREDICTED: 5-hydroxytryptamine receptor 3A-like isoform X1 [Danio rerio]
Contig0085885	0	tr|Q29Z40| Q29Z40_DANRE Regulator of G-protein signaling 7 OS=Danio rerio GN=rgs7a PE=2 SV=1
Contig0035596	0	tr|F1QB63| F1QB63_DANRE Ankyrin repeat and SOCS box-containing 16 OS=Danio rerio GN=asb16 PE=4 SV=1
Contig0010298	0	tr|B1H1J7| B1H1J7_DANRE Zgc:172284 protein OS=Danio rerio GN=camk1da PE=2 SV=1
Contig0046246	0	sp|Q9PTH3| IBP2A_DANRE Insulin-like growth factor-binding protein 2-A OS=Danio rerio GN=igfbp2a PE=1 SV=1
Contig0034274	0	tr|A0A0R4ILE2| A0A0R4ILE2_DANRE Tripartite motif-containing 35-7 OS=Danio rerio GN=trim35-7 PE=4 SV=1
Contig0097830	0	tr|A0A0G2KJS8| A0A0G2KJS8_DANRE Uncharacterized protein OS=Danio rerio PE=4 SV=1
Contig0047593	0	tr|A0JPF6| A0JPF6_DANRE Family with sequence similarity 46, member B OS=Danio rerio GN=fam46ba PE=2 SV=1
Contig0107744	0	tr|E9QGV2| E9QGV2_DANRE Anthrax toxin receptor 2b OS=Danio rerio GN=antxr2b PE=4 SV=2
Contig0010295	0	tr|Q5RI45| Q5RI45_DANRE Decorin OS=Danio rerio GN=dcn PE=1 SV=1
Contig0119732	0	XP_009293050.1 PREDICTED: ryanodine receptor 3 isoform X3 [Danio rerio]
Contig0010277	0	tr|F1Q9B5| F1Q9B5_DANRE Transporter OS=Danio rerio GN=slc6a16b PE=3 SV=1
Contig0085836	0	tr|A5PLD4| A5PLD4_DANRE LOC558106 protein (Fragment) OS=Danio rerio GN=prozb PE=2 SV=1
Contig0046270	0	tr|Q1LVP9| Q1LVP9_DANRE Heparanase OS=Danio rerio GN=hpse PE=4 SV=1
Contig0046266	0	tr|Q1RLV2| Q1RLV2_DANRE Coagulation factor IXb OS=Danio rerio GN=f9b PE=2 SV=1
Contig0071225	0	tr|X1WD78| X1WD78_DANRE Immunoglobulin-like and fibronectin type III domain-containing 1, tandem duplicate 2 OS=Danio rerio GN=igfn1.2 PE=4 SV=1
Contig0072559	0	XP_017209864.1 PREDICTED: C-Jun-amino-terminal kinase-interacting protein 4 isoform X8 [Danio rerio]
Contig0010283	0	tr|Q6P3I8| Q6P3I8_DANRE Glutaryl-CoA dehydrogenase a OS=Danio rerio GN=gcdha PE=1 SV=1
Contig0060568	0	XP_017212599.1 PREDICTED: breast cancer anti-estrogen resistance protein 3-like isoform X2 [Danio rerio]
Contig0009290	0	tr|E7FB38| E7FB38_DANRE La ribonucleoprotein domain family, member 4Ab OS=Danio rerio GN=larp4ab PE=4 SV=2
Contig0071214	0	tr|E7FGV9| E7FGV9_DANRE Ubiquitin-specific peptidase 53b OS=Danio rerio GN=usp53b PE=4 SV=1
Contig0023575	0	tr|E7EXK7| E7EXK7_DANRE Si:dkey-71b5.7 OS=Danio rerio GN=si:dkey-71b5.7 PE=4 SV=2
Contig0022246	0	tr|E7FG81| E7FG81_DANRE Collagen, type XII, alpha 1b OS=Danio rerio GN=col12a1b PE=1 SV=1
Contig0059585	0	XP_001345427.5 PREDICTED: uncharacterized protein LOC100006764 [Danio rerio]
Contig0034223	0	tr|Q6DG79| Q6DG79_DANRE Corticotropin-releasing factor-binding protein OS=Danio rerio GN=crhbp PE=2 SV=1
Contig0034229	0	tr|A0A0R4IC35| A0A0R4IC35_DANRE Meningioma-expressed antigen 5 (hyaluronidase)-like OS=Danio rerio GN=mgea5l PE=1 SV=1
Contig0117102	0	XP_001337671.1 PREDICTED: 5-hydroxytryptamine receptor 4-like [Danio rerio]
Contig0034235	0	tr|D4P8S0| D4P8S0_DANRE Synaptotagmin 7 OS=Danio rerio GN=syt7b PE=2 SV=1
Contig0034238	0	XP_017206784.1 PREDICTED: mitochondrial ubiquitin ligase activator of nfkb 1-A isoform X1 [Danio rerio]
Contig0047552	0	tr|A5WV31| A5WV31_DANRE Ataxia, cerebellar, Cayman type a OS=Danio rerio GN=atcaya PE=4 SV=2
Contig0048883	0	tr|E7F2I2| E7F2I2_DANRE Protein asteroid homolog 1 OS=Danio rerio GN=aste1 PE=1 SV=2
Contig0060506	0	tr|A9JRY6| A9JRY6_DANRE Unc5a protein OS=Danio rerio GN=unc5a PE=2 SV=1
Contig0060532	0	tr|E7F7W2| E7F7W2_DANRE V-type proton ATPase subunit a OS=Danio rerio GN=atp6v0a2a PE=3 SV=1
Contig0047561	0	tr|B3DHI3| B3DHI3_DANRE P2X purinoceptor OS=Danio rerio GN=p2rx4b PE=2 SV=1
Contig0106468	0	tr|F2Z4R0| F2Z4R0_DANRE Si:ch211-265o23.1 OS=Danio rerio GN=si:ch211-265o23.1 PE=1 SV=1
Contig0073835	0	XP_009291879.1 PREDICTED: multiple epidermal growth factor-like domains protein 11 [Danio rerio]
Contig0035591	0	tr|B3DIN1| B3DIN1_DANRE Tlr5b protein OS=Danio rerio GN=tlr5b PE=1 SV=1
Contig0010335	0	tr|E7F6C5| E7F6C5_DANRE Spermatogenesis-associated 13 OS=Danio rerio GN=spata13 PE=1 SV=1
Contig0034303	0	XP_009300570.1 PREDICTED: protein unc-80 homolog isoform X7 [Danio rerio]
Contig0010338	0	tr|F1QMW5| F1QMW5_DANRE Fidgetin OS=Danio rerio GN=fign PE=3 SV=1
Contig0011668	0	tr|F1Q6K2| F1Q6K2_DANRE Transmembrane channel-like protein OS=Danio rerio GN=tmc6a PE=3 SV=2
Contig0048941	0	tr|F1RC65| F1RC65_DANRE Uncharacterized protein OS=Danio rerio GN=fuk PE=4 SV=2
Contig0011670	0	tr|F1R4M7| F1R4M7_DANRE Zgc:77158 OS=Danio rerio GN=zgc:77158 PE=4 SV=1
Contig0024978	0	tr|Q08BZ5| Q08BZ5_DANRE Zgc:153921 OS=Danio rerio GN=zgc:153921 PE=2 SV=1
Contig0012984	0	tr|E7EYG0| E7EYG0_DANRE ATP-binding cassette, sub-family C (CFTR/MRP), member 5 OS=Danio rerio GN=abcc5 PE=4 SV=1
Contig0012986	0	tr|B3DKG5| B3DKG5_DANRE Toll-like receptor OS=Danio rerio GN=tlr18 PE=2 SV=1
Contig0010328	0	tr|A0A0R4ID80| A0A0R4ID80_DANRE Dyslexia susceptibility 1 candidate 1 OS=Danio rerio GN=dyx1c1 PE=1 SV=1
Contig0009350	0	tr|B7ZVG0| B7ZVG0_DANRE SET domain and mariner transposase fusion gene OS=Danio rerio GN=setmar PE=2 SV=1
Contig0012972	0	tr|F1QSF0| F1QSF0_DANRE Si:ch1073-15f12.3 OS=Danio rerio GN=si:ch1073-15f12.3 PE=4 SV=1
Contig0024959	0	AAH54130.1 Zgc:63660 [Danio rerio]
Contig0009334	0	sp|Q673G8| DACT2_DANRE Dapper homolog 2 OS=Danio rerio GN=dact2 PE=1 SV=2
Contig0009332	0	tr|B8JI33| B8JI33_DANRE Family with sequence similarity 114, member A1 OS=Danio rerio GN=fam114a1 PE=1 SV=1
Contig0033001	0	tr|F6NJM7| F6NJM7_DANRE Pleckstrin homology domain-containing, family H (with MyTH4 domain) member 2 OS=Danio rerio GN=plekhh2 PE=4 SV=1
Contig0011636	0	tr|B2GQ93| B2GQ93_DANRE 3-hydroxyanthranilate 3,4-dioxygenase OS=Danio rerio GN=haao PE=2 SV=1
Contig0011635	0	tr|A0A0R4IF89| A0A0R4IF89_DANRE CCR4-NOT transcription complex, subunit 6b OS=Danio rerio GN=cnot6b PE=4 SV=1
Contig0024943	0	tr|I1SV80| I1SV80_DANRE Facilitative glucose transporter variant 1 OS=Danio rerio GN=slc2a10 PE=2 SV=1
Contig0000992	0	tr|F1QR17| F1QR17_DANRE Aldehyde dehydrogenase 7 family, member A1 OS=Danio rerio GN=aldh7a1 PE=1 SV=1
Contig0024940	0	tr|E7F6P1| E7F6P1_DANRE Uncharacterized protein OS=Danio rerio PE=3 SV=2
Contig0010374	0	tr|X1WBT0| X1WBT0_DANRE Si:dkey-105h12.2 OS=Danio rerio GN=si:dkey-105h12.2 PE=1 SV=1
Contig0036921	0	tr|B0S5M5| B0S5M5_DANRE Terpene cyclase/mutase family member OS=Danio rerio GN=lss PE=1 SV=1
Contig0009384	0	tr|F1QC76| F1QC76_DANRE Matrix metallopeptidase 9 OS=Danio rerio GN=mmp9 PE=3 SV=1
Contig0009385	0	tr|F1RBL4| F1RBL4_DANRE Zinc finger and BTB domain-containing 7B (Fragment) OS=Danio rerio GN=zbtb7b PE=4 SV=2
Contig0008051	0	sp|Q6NYT1| MED8_DANRE Mediator of RNA polymerase II transcription subunit 8 OS=Danio rerio GN=med8 PE=2 SV=1
Contig0022355	0	XP_017211824.1 PREDICTED: amyloid beta A4 precursor protein-binding family A member 1 isoform X3 [Danio rerio]
Contig0021026	0	tr|Q9PUQ6| Q9PUQ6_DANRE Sk-tropomodulin OS=Danio rerio GN=tmod4 PE=1 SV=1
Contig0010366	0	tr|A0A0R4IVY1| A0A0R4IVY1_DANRE Si:ch73-103b11.2 OS=Danio rerio GN=si:ch73-103b11.2 PE=4 SV=1
Contig0008066	0	tr|Q68EH1| Q68EH1_DANRE Protein YIPF OS=Danio rerio GN=yipf1 PE=2 SV=1
Contig0011693	0	tr|F1RCH1| F1RCH1_DANRE Anoctamin OS=Danio rerio GN=ano10a PE=1 SV=1
Contig0008060	0	tr|F1R3V8| F1R3V8_DANRE Coiled-coil domain-containing protein 47 OS=Danio rerio GN=ccdc47 PE=1 SV=1
Contig0023682	0	tr|A0A0G2LAK5| A0A0G2LAK5_DANRE Transmembrane channel-like protein OS=Danio rerio GN=tmc8 PE=3 SV=1
Contig0008065	0	tr|F1R6F6| F1R6F6_DANRE Protein-serine/threonine kinase OS=Danio rerio GN=grk5l PE=3 SV=1
Contig0048914	0	XP_001342691.1 PREDICTED: lipase member H-like [Danio rerio]
Contig0010355	0	tr|Q6NXA1| Q6NXA1_DANRE Small glutamine-rich tetratricopeptide repeat (TPR)-containing, alpha OS=Danio rerio GN=sgta PE=1 SV=1
Contig0008039	0	tr|B8JI13| B8JI13_DANRE Attractin OS=Danio rerio GN=atrn PE=1 SV=1
Contig0024992	0	tr|F1QBI9| F1QBI9_DANRE Armadillo repeat-containing 2 OS=Danio rerio GN=armc2 PE=4 SV=1
Contig0022338	0	sp|Q5TYS5| SCRN2_DANRE Secernin-2 OS=Danio rerio GN=scrn2 PE=2 SV=1
Contig0009378	0	XP_005172519.2 PREDICTED: leucine-rich repeat transmembrane neuronal protein 4 isoform X2 [Danio rerio]
Contig0010340	0	XP_009289345.1 PREDICTED: neuroblast differentiation-associated protein AHNAK isoform X8 [Danio rerio]
Contig0035624	0	tr|E9QJ85| E9QJ85_DANRE Si:ch211-274f20.2 OS=Danio rerio GN=si:ch211-274f20.2 PE=3 SV=1
Contig0008048	0	tr|G9G127| G9G127_DANRE Ninein-like protein OS=Danio rerio GN=ninl PE=2 SV=1
Contig0011673	0	XP_009305788.1 PREDICTED: protein eyes shut homolog isoform X1 [Danio rerio]
Contig0036959	0	XP_009298373.1 PREDICTED: ELKS/Rab6-interacting/CAST family member 1 isoform X6 [Danio rerio]
Contig0107717	0	XP_017208194.1 PREDICTED: uncharacterized protein LOC101882959 [Danio rerio]
Contig0008042	0	tr|A1L1R3| A1L1R3_DANRE Zgc:158263 OS=Danio rerio GN=zgc:158263 PE=2 SV=1
Contig0008043	0	sp|Q6DHU1| CLP1L_DANRE Cleft lip and palate transmembrane protein 1-like protein OS=Danio rerio GN=clptm1l PE=2 SV=1
Contig0023657	0	tr|A0A0R4IUQ7| A0A0R4IUQ7_DANRE Si:ch211-161h7.4 OS=Danio rerio GN=si:ch211-161h7.4 PE=1 SV=1
Contig0011680	0	sp|A2BHJ4| CNO6L_DANRE CCR4-NOT transcription complex subunit 6-like OS=Danio rerio GN=cnot6l PE=2 SV=1
Contig0193641	0	tr|A0A0A0VG02| A0A0A0VG02_DANRE Cytochrome c oxidase subunit 1 OS=Danio rerio GN=COX1 PE=3 SV=1
Contig0130069	0	tr|F1QH95| F1QH95_DANRE Matrilin 3a OS=Danio rerio GN=matn3a PE=1 SV=2
Contig0012908	0	XP_009300531.1 PREDICTED: caspase-8-like [Danio rerio]
Contig0000939	0	tr|F1RCV0| F1RCV0_DANRE ATP-binding cassette, sub-family C (CFTR/MRP), member 2 (Fragment) OS=Danio rerio GN=abcc2 PE=1 SV=1
Contig0036904	0	tr|A2CF42| A2CF42_DANRE Leucine-rich repeat and sterile alpha motif-containing 1 OS=Danio rerio GN=lrsam1 PE=1 SV=1
Contig0036918	0	tr|A0A0R4IU70| A0A0R4IU70_DANRE Si:dkey-264d12.1 OS=Danio rerio GN=si:dkey-264d12.1 PE=4 SV=1
Contig0009305	0	tr|B8A558| B8A558_DANRE Protein phosphatase 2, regulatory subunit B', delta (Fragment) OS=Danio rerio GN=ppp2r5d PE=1 SV=2
Contig0011625	0	tr|A0A0G2KGM8| A0A0G2KGM8_DANRE Uncharacterized protein OS=Danio rerio PE=1 SV=1
Contig0011626	0	tr|F1QPA6| F1QPA6_DANRE Metallophosphoesterase domain-containing 2a OS=Danio rerio GN=mpped2a PE=4 SV=1
Contig0012957	0	tr|Q803Y8| Q803Y8_DANRE Mucolipin 2 OS=Danio rerio GN=mcoln2 PE=2 SV=1
Contig0000960	0	XP_005169514.1 PREDICTED: eukaryotic translation initiation factor 2-alpha kinase 1 isoform X1 [Danio rerio]
Contig0009312	0	tr|A0A140LG00| A0A140LG00_DANRE Transmembrane channel-like protein (Fragment) OS=Danio rerio GN=tmc6b PE=3 SV=1
Contig0009315	0	tr|X1WEZ2| X1WEZ2_DANRE Notch homolog,-like OS=Danio rerio GN=notchl PE=4 SV=1
Contig0009307	0	tr|B0S5V5| B0S5V5_DANRE CTD (carboxy-terminal domain, RNA polymerase II, polypeptide A) small phosphatase 1 OS=Danio rerio GN=ctdsp1 PE=4 SV=1
Contig0083295	0	tr|A0A0N4STX9| A0A0N4STX9_DANRE AT-rich interactive domain-containing protein 3A OS=Danio rerio GN=arid3a PE=1 SV=2
Contig0000942	0	tr|Q561U8| Q561U8_DANRE Hadha protein (Fragment) OS=Danio rerio GN=hadhaa PE=2 SV=1
Contig0000949	0	tr|A0A0R4IY52| A0A0R4IY52_DANRE Vacuolar protein sorting 52 homolog (S. cerevisiae) OS=Danio rerio GN=vps52 PE=1 SV=1
Contig0000947	0	XP_017214143.1 PREDICTED: PERQ amino acid-rich with GYF domain-containing protein 2 isoform X2 [Danio rerio]
Contig0095291	0	tr|Q08BA1| Q08BA1_DANRE ATP synthase subunit alpha OS=Danio rerio GN=atp5a1 PE=1 SV=1
Contig0000951	0	tr|A0A0R4INC3| A0A0R4INC3_DANRE Transmembrane protease, serine 4b OS=Danio rerio GN=tmprss4b PE=3 SV=1
Contig0000954	0	tr|Q6IQS0| Q6IQS0_DANRE NADH dehydrogenase [ubiquinone] 1 alpha subcomplex subunit 10, mitochondrial OS=Danio rerio GN=ndufa10 PE=2 SV=1
Contig0072257	0	tr|Q98ST8| Q98ST8_DANRE Ff1c OS=Danio rerio GN=nr5a5 PE=2 SV=1
Contig0107451	0	tr|Q5CZQ4| Q5CZQ4_DANRE Zgc:113324 OS=Danio rerio GN=si:dkey-19a16.2 PE=2 SV=1
Contig0085587	0	tr|A0A0R4IMT5| A0A0R4IMT5_DANRE BTB (POZ) domain-containing 17a OS=Danio rerio GN=btbd17a PE=4 SV=1
Contig0096236	0	tr|F1R8A1| F1R8A1_DANRE ADAM metallopeptidase with thrombospondin type 1 motif, 12 OS=Danio rerio GN=adamts12 PE=4 SV=2
Contig0097562	0	tr|X1WHS9| X1WHS9_DANRE Si:ch73-181m17.1 OS=Danio rerio GN=si:ch73-181m17.1 PE=4 SV=1
Contig0059286	0	tr|Q6DG44| Q6DG44_DANRE Calpain 9 OS=Danio rerio GN=capn9 PE=2 SV=1
Contig0084227	0	tr|X1WCF2| X1WCF2_DANRE Netrin 2 OS=Danio rerio GN=ntn2 PE=4 SV=1
Contig0097533	0	XP_017213091.1 PREDICTED: ERC protein 2 [Danio rerio]
Contig0085560	0	XP_003198960.1 PREDICTED: uncharacterized protein LOC100535819 [Danio rerio]
Contig0098876	0	tr|A3KNK0| A3KNK0_DANRE Hoxa13a protein OS=Danio rerio GN=hoxa13a PE=2 SV=1
Contig0096210	0	tr|F1QPU8| F1QPU8_DANRE Matrix-remodelling-associated 5a OS=Danio rerio GN=mxra5a PE=4 SV=2
Contig0086867	0	XP_005171012.1 PREDICTED: uncharacterized protein LOC101883163 [Danio rerio]
Contig0059250	0	XP_005173923.2 PREDICTED: cingulin-like [Danio rerio]
Contig0061556	0	tr|E7F390| E7F390_DANRE ENTH domain-containing 2 OS=Danio rerio GN=enthd2 PE=4 SV=1
Contig0035294	0	tr|E9QG95| E9QG95_DANRE Pecanex-like 3 (Drosophila) OS=Danio rerio GN=pcnxl3 PE=4 SV=1
Contig0073531	0	tr|A0A0G2L679| A0A0G2L679_DANRE Uncharacterized protein OS=Danio rerio PE=4 SV=1
Contig0060257	0	tr|Q8QGE3| Q8QGE3_DANRE Activin beta A subunit OS=Danio rerio GN=inhbaa PE=2 SV=1
Contig0047290	0	tr|A8WFR8| A8WFR8_DANRE Zgc:171352 protein OS=Danio rerio GN=habp2 PE=2 SV=1
Contig0120473	0	tr|A0A0R4ISL7| A0A0R4ISL7_DANRE Si:ch211-149k12.3 OS=Danio rerio GN=si:ch211-149k12.3 PE=4 SV=1
Contig0011268	0	tr|A2BIN5| A2BIN5_DANRE Methylcrotonoyl-CoA carboxylase 2 (beta) OS=Danio rerio GN=mccc2 PE=1 SV=1
Contig0035233	0	tr|F1QPG9| F1QPG9_DANRE Sema domain, immunoglobulin domain (Ig), short basic domain, secreted, (semaphorin) 3Fa OS=Danio rerio GN=sema3fa PE=3 SV=1
Contig0036564	0	XP_017210641.1 PREDICTED: uncharacterized protein LOC108183298 [Danio rerio]
Contig0024583	0	tr|A0A0G2KUC9| A0A0G2KUC9_DANRE Uncharacterized protein OS=Danio rerio GN=otud1 PE=4 SV=1
Contig0047219	0	tr|E7FAY0| E7FAY0_DANRE Pleckstrin and Sec7 domain-containing 3,-like (Fragment) OS=Danio rerio GN=psd3l PE=4 SV=2
Contig0035240	0	tr|F1RDH8| F1RDH8_DANRE Tumor necrosis factor, alpha-induced protein 2b OS=Danio rerio GN=tnfaip2b PE=4 SV=1
Contig0035244	0	tr|E7F2H9| E7F2H9_DANRE Phosphatidylinositol-3,4,5-trisphosphate-dependent Rac exchange factor 2 OS=Danio rerio GN=prex2 PE=4 SV=1
Contig0047232	0	tr|F1QV50| F1QV50_DANRE Neural EGFL-like 2b OS=Danio rerio GN=nell2b PE=4 SV=2
Contig0011263	0	sp|Q0VA82| MFSD8_DANRE Major facilitator superfamily domain-containing protein 8 OS=Danio rerio GN=mfsd8 PE=2 SV=1
Contig0011242	0	XP_009303698.1 PREDICTED: disks large homolog 2 isoform X22 [Danio rerio]
Contig0012575	0	KTG05932.1 hypothetical protein cypCar_00005967 [Cyprinus carpio]
Contig0023225	0	tr|F1QZR1| F1QZR1_DANRE Solute carrier family 22, member 23 OS=Danio rerio GN=slc22a23 PE=4 SV=1
Contig0000588	0	tr|Q1LUD6| Q1LUD6_DANRE Coiled-coil domain-containing 106b OS=Danio rerio GN=ccdc106b PE=4 SV=1
Contig0086808	0	XP_017207876.1 PREDICTED: venom phosphodiesterase 1-like [Danio rerio]
Contig0011236	0	tr|A0A0R4IAV4| A0A0R4IAV4_DANRE Jun B proto-oncogene b OS=Danio rerio GN=junbb PE=4 SV=1
Contig0012562	0	tr|F1QZD9| F1QZD9_DANRE Solute carrier family 35 (UDP-GlcA/UDP-GalNAc transporter), member D1a OS=Danio rerio GN=slc35d1a PE=4 SV=1
Contig0047251	0	XP_002667730.2 PREDICTED: dermatan-sulfate epimerase-like protein, partial [Danio rerio]
Contig0048586	0	tr|F1RBQ8| F1RBQ8_DANRE Tetratricopeptide repeat protein 25 OS=Danio rerio GN=ttc25 PE=1 SV=1
Contig0024545	0	tr|Q6DBR5| Q6DBR5_DANRE Dual specificity protein phosphatase OS=Danio rerio GN=dusp2 PE=2 SV=1
Contig0025872	0	tr|T1ECT4| T1ECT4_DANRE Si:ch211-163l21.10 OS=Danio rerio GN=si:ch211-163l21.10 PE=4 SV=1
Contig0023291	0	tr|A0A0R4IGM0| A0A0R4IGM0_DANRE Amino acid transporter (Fragment) OS=Danio rerio GN=slc1a2b PE=1 SV=1
Contig0049833	0	XP_017214255.1 PREDICTED: inactive ubiquitin carboxyl-terminal hydrolase 54 isoform X1 [Danio rerio]
Contig0049831	0	tr|E7F5P9| E7F5P9_DANRE Zinc finger, C2HC-type-containing 1C OS=Danio rerio GN=zc2hc1c PE=4 SV=1
Contig0035209	0	XP_017211655.1 PREDICTED: multivesicular body subunit 12B isoform X1 [Danio rerio]
Contig0036545	0	sp|Q1LYL8| ASTE1_DANRE Protein asteroid homolog 1 OS=Danio rerio GN=aste1 PE=2 SV=1
Contig0037873	0	tr|A2RRT0| A2RRT0_DANRE Zgc:153957 protein OS=Danio rerio GN=kdm4c PE=2 SV=1
Contig0120408	0	XP_009297510.1 PREDICTED: uncharacterized protein LOC103910221 [Danio rerio]
Contig0121730	0	XP_005158682.1 PREDICTED: P2Y purinoceptor 8-like [Danio rerio]
Contig0023269	0	XP_009302442.1 PREDICTED: RING finger protein PSH1 isoform X1 [Danio rerio]
Contig0074813	0	tr|A0A0R4IGK8| A0A0R4IGK8_DANRE Transglutaminase 5,-like OS=Danio rerio GN=tgm5l PE=4 SV=1
Contig0035228	0	tr|F1QEW4| F1QEW4_DANRE Flotillin 1a OS=Danio rerio GN=flot1a PE=1 SV=2
Contig0023262	0	tr|E7EYL5| E7EYL5_DANRE ADAM metallopeptidase with thrombospondin type 1 motif, 15b OS=Danio rerio GN=adamts15b PE=4 SV=1
Contig0049864	0	tr|E9QHP1| E9QHP1_DANRE Pim proto-oncogene, serine/threonine kinase,-related 153 OS=Danio rerio GN=pimr153 PE=4 SV=1
Contig0023254	0	tr|A2BHA3| A2BHA3_DANRE Creatine kinase, muscle a OS=Danio rerio GN=ckma PE=1 SV=1
Contig0037936	0	tr|E7F0M9| E7F0M9_DANRE Trimethyllysine hydroxylase, epsilon OS=Danio rerio GN=tmlhe PE=4 SV=1
Contig0011305	0	tr|F1RDW4| F1RDW4_DANRE Si:dkey-85k7.12 OS=Danio rerio GN=si:dkey-85k7.12 PE=4 SV=2
Contig0001974	0	tr|Q6P0H3| Q6P0H3_DANRE Purine nucleoside phosphorylase OS=Danio rerio GN=pnp6 PE=2 SV=1
Contig0049917	0	tr|E7EXX6| E7EXX6_DANRE Si:dkey-202e22.2 OS=Danio rerio GN=si:dkey-202e22.2 PE=4 SV=1
Contig0001979	0	tr|F1Q893| F1Q893_DANRE Heparan-alpha-glucosaminide N-acetyltransferase OS=Danio rerio GN=hgsnat PE=1 SV=1
Contig0001986	0	tr|B2GQG8| B2GQG8_DANRE Krt18 protein OS=Danio rerio GN=krt18 PE=2 SV=1
Contig0025939	0	tr|F1QIY4| F1QIY4_DANRE Oculocerebrorenal syndrome of Lowe OS=Danio rerio GN=ocrl PE=1 SV=2
Contig0037950	0	tr|X1WBQ1| X1WBQ1_DANRE WD repeat domain 53 OS=Danio rerio GN=wdr53 PE=1 SV=1
Contig0036624	0	tr|A0A0R4ISY9| A0A0R4ISY9_DANRE Si:ch73-157i16.3 OS=Danio rerio GN=si:ch73-157i16.3 PE=4 SV=1
Contig0013947	0	XP_001919985.2 PREDICTED: tapasin-related protein [Danio rerio]
Contig0013946	0	tr|X1WGH7| X1WGH7_DANRE Phosphodiesterase OS=Danio rerio GN=pde4ba PE=3 SV=1
Contig0001951	0	tr|Q7ZU67| Q7ZU67_DANRE Eukaryotic translation initiation factor 4A, isoform 1B OS=Danio rerio GN=eif4a1b PE=1 SV=1
Contig0001950	0	tr|E9QD35| E9QD35_DANRE Interleukin-1 receptor accessory protein-like 1-A OS=Danio rerio GN=il1rapl1a PE=4 SV=1
Contig0012600	0	XP_005160737.1 PREDICTED: calcium-binding mitochondrial carrier protein SCaMC-1 isoform X1 [Danio rerio]
Contig0048618	0	tr|X1WCN7| X1WCN7_DANRE Uncharacterized protein OS=Danio rerio GN=cfap99 PE=1 SV=1
Contig0009026	0	tr|A0A0R4IV86| A0A0R4IV86_DANRE Si:ch211-221f10.2 OS=Danio rerio GN=si:ch211-221f10.2 PE=4 SV=1
Contig0011344	0	tr|E7F2A1| E7F2A1_DANRE Zinc finger (CCCH type), RNA-binding motif and serine/arginine-rich 2 OS=Danio rerio GN=zrsr2 PE=4 SV=1
Contig0000691	0	sp|Q6PBU5| GRT1A_DANRE Growth hormone-regulated TBC protein 1-A OS=Danio rerio GN=grtp1a PE=2 SV=1
Contig0010018	0	tr|B2GT31| B2GT31_DANRE Myosin regulatory light chain interacting protein b OS=Danio rerio GN=mylipb PE=2 SV=1
Contig0000687	0	tr|F1QQD3| F1QQD3_DANRE Calcium-binding protein 39,-like 1 OS=Danio rerio GN=cab39l1 PE=1 SV=1
Contig0025984	0	tr|B0UYF4| B0UYF4_DANRE Potassium voltage-gated channel, Shal-related subfamily, member 1 OS=Danio rerio GN=kcnd1 PE=3 SV=1
Contig0013998	0	tr|X1WEU3| X1WEU3_DANRE Multidrug and toxin extrusion protein OS=Danio rerio GN=si:dkey-175a17.3 PE=3 SV=1
Contig0012667	0	tr|E7F700| E7F700_DANRE Uncharacterized protein OS=Danio rerio GN=herc4 PE=1 SV=2
Contig0010000	0	tr|Q501S1| Q501S1_DANRE V-ets avian erythroblastosis virus E26 oncogene homolog 2 OS=Danio rerio GN=ets2 PE=2 SV=1
Contig0009030	0	tr|B7ZUW2| B7ZUW2_DANRE Coxsackie virus and adenovirus receptor OS=Danio rerio GN=cxadr PE=2 SV=1
Contig0025975	0	tr|E7F216| E7F216_DANRE Xylosyltransferase II OS=Danio rerio GN=xylt2 PE=1 SV=2
Contig0024647	0	tr|E7F2I0| E7F2I0_DANRE Si:dkey-57h18.2 OS=Danio rerio GN=si:dkey-57h18.2 PE=1 SV=1
Contig0000694	0	tr|B2GPJ5| B2GPJ5_DANRE Rdh10b protein OS=Danio rerio GN=rdh10b PE=2 SV=1
Contig0013988	0	tr|F1QUQ0| F1QUQ0_DANRE Isoleucyl-tRNA synthetase 2, mitochondrial OS=Danio rerio GN=iars2 PE=1 SV=1
Contig0013986	0	tr|F2Z4T4| F2Z4T4_DANRE A kinase (PRKA) anchor protein 12b OS=Danio rerio GN=akap12b PE=1 SV=1
Contig0011327	0	XP_001921219.3 PREDICTED: ral guanine nucleotide dissociation stimulator-like 1 isoform X5 [Danio rerio]
Contig0001998	0	tr|B0S7W4| B0S7W4_DANRE Aldh9a1a protein OS=Danio rerio GN=aldh9a1a.1 PE=2 SV=1
Contig0000666	0	tr|Q4V946| Q4V946_DANRE Rab geranylgeranyltransferase, beta subunit OS=Danio rerio GN=rabggtb PE=1 SV=1
Contig0001997	0	tr|Q5CZT0| Q5CZT0_DANRE Nxf1 protein (Fragment) OS=Danio rerio GN=nxf1 PE=2 SV=1
Contig0012660	0	XP_005165956.1 PREDICTED: disks large homolog 1 isoform X2 [Danio rerio]
Contig0024637	0	tr|F1QHP3| F1QHP3_DANRE Carboxylic ester hydrolase (Fragment) OS=Danio rerio GN=si:dkey-30c15.17 PE=3 SV=2
Contig0037922	0	tr|F1RBN9| F1RBN9_DANRE Transmembrane protein 198a OS=Danio rerio GN=tmem198a PE=4 SV=1
Contig0013975	0	NP_001243132.1 angiopoietin-related protein 4 precursor [Danio rerio]
Contig0013972	0	tr|X1WDQ5| X1WDQ5_DANRE Guanine nucleotide-binding protein (G protein), alpha-inhibiting activity polypeptide 2b OS=Danio rerio GN=gnai2b PE=1 SV=1
Contig0009018	0	tr|Q1ECU3| Q1ECU3_DANRE Arrestin domain containing 3 OS=Danio rerio GN=arrdc3a PE=2 SV=1
Contig0009016	0	XP_005163110.1 PREDICTED: enhancer of mRNA-decapping protein 3 isoform X1 [Danio rerio]
Contig0024624	0	tr|A0A0R4IM01| A0A0R4IM01_DANRE Zinc finger and BTB domain-containing 46 OS=Danio rerio GN=zbtb46 PE=4 SV=1
Contig0119396	0	tr|X1WHB9| X1WHB9_DANRE Zgc:114181 OS=Danio rerio GN=zgc:114181 PE=1 SV=1
Contig0084289	0	tr|Q8UUT0| Q8UUT0_DANRE DMgamma1 OS=Danio rerio GN=gpm6ba PE=1 SV=1
Contig0013924	0	tr|Q3LG56| Q3LG56_DANRE ORF2-encoded protein (Fragment) OS=Danio rerio GN=ORF2p PE=4 SV=1
Contig0001932	0	tr|Q6NYS3| Q6NYS3_DANRE Cullin 1a OS=Danio rerio GN=cul1a PE=1 SV=1
Contig0000602	0	tr|B7ZVP9| B7ZVP9_DANRE Similar to tripartite motif-containing 8 OS=Danio rerio GN=trim8b PE=2 SV=1
Contig0000603	0	XP_009294121.1 PREDICTED: uncharacterized protein LOC100170822 isoform X1 [Danio rerio]
Contig0013913	0	tr|X1WCV9| X1WCV9_DANRE Zgc:198241 OS=Danio rerio GN=zgc:198241 PE=4 SV=1
Contig0000611	0	tr|Q7ZUQ0| Q7ZUQ0_DANRE Actin related protein 2/3 complex, subunit 1A OS=Danio rerio GN=arpc1a PE=1 SV=1
Contig0001949	0	tr|A0A0R4IX26| A0A0R4IX26_DANRE Sorting nexin 25 OS=Danio rerio GN=snx25 PE=4 SV=1
Contig0000616	0	tr|F1QVB2| F1QVB2_DANRE Hyaluronan and proteoglycan link protein 3 OS=Danio rerio GN=hapln3 PE=4 SV=1
Contig0169679	0	XP_003200506.1 PREDICTED: ankyrin repeat domain-containing protein 34C [Danio rerio]
Contig0096240	0	XP_017206991.1 PREDICTED: interferon-inducible GTPase 5-like [Danio rerio]
Contig0096253	0	tr|A0A0G2KF81| A0A0G2KF81_DANRE Uncharacterized protein OS=Danio rerio GN=LOC101885998 PE=4 SV=1
Contig0001926	0	NP_001303854.1 malate dehydrogenase, peroxisomal isoform mdh1x [Danio rerio]
Contig0046093	0	XP_009301035.1 PREDICTED: NFX1-type zinc finger-containing protein 1 [Danio rerio]
Contig0083033	0	tr|Q1ED07| Q1ED07_DANRE Atoh1a protein OS=Danio rerio GN=atoh1a PE=2 SV=1
Contig0119567	0	tr|A4QP89| A4QP89_DANRE Si:dkey-220f10.7 protein OS=Danio rerio GN=arsg PE=2 SV=1
Contig0096359	0	tr|Q29RC0| Q29RC0_DANRE Usher syndrome 1C OS=Danio rerio GN=ush1c PE=1 SV=1
Contig0095027	0	tr|A0A0R4ICI0| A0A0R4ICI0_DANRE Family with sequence similarity 69, member C OS=Danio rerio GN=fam69c PE=4 SV=1
Contig0096355	0	XP_005162057.1 PREDICTED: 6-phosphofructo-2-kinase/fructose-2,6-bisphosphatase isoform X2 [Danio rerio]
Contig0084342	0	tr|E7FFD0| E7FFD0_DANRE Uncharacterized protein OS=Danio rerio GN=LOC100332897 PE=1 SV=1
Contig0072390	0	tr|F6NPC9| F6NPC9_DANRE Pannexin OS=Danio rerio GN=panx3 PE=3 SV=1
Contig0058092	0	tr|A0A0R4IAY2| A0A0R4IAY2_DANRE DnaJ (Hsp40) homolog, subfamily B, member 14 (Fragment) OS=Danio rerio GN=dnajb14 PE=1 SV=1
Contig0086987	0	tr|B1PCZ3| B1PCZ3_DANRE Tyrosine-protein kinase receptor OS=Danio rerio GN=ltk PE=2 SV=1
Contig0046047	0	tr|E7FFF8| E7FFF8_DANRE SH3-domain-binding protein 1 OS=Danio rerio GN=sh3bp1 PE=4 SV=1
Contig0047379	0	tr|I3ISQ9| I3ISQ9_DANRE Ninein (GSK3B-interacting protein) OS=Danio rerio GN=nin PE=4 SV=1
Contig0097636	0	XP_005162530.1 PREDICTED: E3 ubiquitin-protein ligase NEURL3 [Danio rerio]
Contig0034073	0	sp|P0CK98| CCD39_DANRE Coiled-coil domain-containing protein 39 OS=Danio rerio GN=ccdc39 PE=3 SV=2
Contig0034075	0	tr|Q5TYU9| Q5TYU9_DANRE Muscarinic acetylcholine receptor OS=Danio rerio GN=chrm5b PE=3 SV=1
Contig0168514	0	tr|E7FD65| E7FD65_DANRE Hyaluronidase OS=Danio rerio GN=hyal4 PE=3 SV=2
Contig0060341	0	XP_017212485.1 PREDICTED: EH domain-binding protein 1-like protein 1 isoform X3 [Danio rerio]
Contig0182817	0	XP_017207555.1 PREDICTED: zinc finger BED domain-containing protein 1-like [Danio rerio]
Contig0097645	0	tr|A0A1L1QZC0| A0A1L1QZC0_DANRE Uncharacterized protein OS=Danio rerio GN=si:dkey-286h2.7 PE=1 SV=1
Contig0155215	0	tr|F1QIE6| F1QIE6_DANRE Si:dkey-106c17.3 OS=Danio rerio GN=si:dkey-106c17.3 PE=3 SV=1
Contig0047388	0	tr|A0A0R4IFS3| A0A0R4IFS3_DANRE Si:ch73-287m6.1 OS=Danio rerio GN=si:ch73-287m6.1 PE=4 SV=1
Contig0046072	0	tr|C4P342| C4P342_DANRE Protocadherin 17 OS=Danio rerio GN=pcdh17 PE=2 SV=1
Contig0046084	0	tr|F1Q9C9| F1Q9C9_DANRE DDHD domain-containing 2 OS=Danio rerio GN=ddhd2 PE=4 SV=2
Contig0046086	0	XP_005161254.1 PREDICTED: cell adhesion molecule 1 isoform X2 [Danio rerio]
Contig0034024	0	tr|A0A0R4IX84| A0A0R4IX84_DANRE Si:ch211-284e13.6 OS=Danio rerio GN=si:ch211-284e13.6 PE=4 SV=1
Contig0062972	0	tr|F6NTK8| F6NTK8_DANRE Forkhead box G1b OS=Danio rerio GN=foxg1b PE=4 SV=1
Contig0011385	0	tr|Q503S7| Q503S7_DANRE Calcium binding and coiled-coil domain 2 OS=Danio rerio GN=calcoco2 PE=2 SV=1
Contig0061645	0	tr|A0A0R4IY86| A0A0R4IY86_DANRE ATPase family, AAA domain-containing 5b OS=Danio rerio GN=atad5b PE=4 SV=1
Contig0009065	0	tr|B0S713| B0S713_DANRE NXPE family member 3 OS=Danio rerio GN=nxpe3 PE=4 SV=1
Contig0050989	0	tr|A0A0R4ILR4| A0A0R4ILR4_DANRE Nuclear factor, erythroid 2-like 2b OS=Danio rerio GN=nfe2l2b PE=3 SV=1
Contig0010061	0	XP_009301951.1 PREDICTED: gastrula zinc finger protein XlCGF57.1-like isoform X1 [Danio rerio]
Contig0011394	0	tr|A5PMP0| A5PMP0_DANRE Calpain 2, (m/II) large subunit b OS=Danio rerio GN=capn2b PE=1 SV=2
Contig0034036	0	XP_003201187.1 PREDICTED: Kv channel-interacting protein 2 [Danio rerio]
Contig0034034	0	tr|F1QZ12| F1QZ12_DANRE Phosphodiesterase OS=Danio rerio GN=pde5ab PE=3 SV=1
Contig0011374	0	tr|E7F485| E7F485_DANRE Cyclic nucleotide-gated channel alpha 3b OS=Danio rerio GN=cnga3b PE=4 SV=2
Contig0023360	0	tr|F1R886| F1R886_DANRE Complement factor B OS=Danio rerio GN=cfb PE=1 SV=1
Contig0009073	0	tr|F1QW63| F1QW63_DANRE Alpha-(1,6)-fucosyltransferase OS=Danio rerio GN=fut8a PE=3 SV=1
Contig0009070	0	XP_002665432.3 PREDICTED: galaxin-like isoform X2 [Danio rerio]
Contig0009076	0	tr|Q90XQ7| Q90XQ7_DANRE Iroquois homeobox protein Ziro1 OS=Danio rerio GN=irx1a PE=2 SV=1
Contig0047348	0	sp|Q90416| RXRGA_DANRE Retinoic acid receptor RXR-gamma-A OS=Danio rerio GN=rxrga PE=2 SV=2
Contig0023356	0	tr|F1R9Z7| F1R9Z7_DANRE ATM interactor OS=Danio rerio GN=atmin PE=4 SV=1
Contig0011381	0	XP_001920640.3 PREDICTED: lipoxygenase homology domain-containing protein 1 [Danio rerio]
Contig0035373	0	XP_017211262.1 PREDICTED: uncharacterized protein LOC108183999 isoform X1 [Danio rerio]
Contig0009048	0	tr|F1R7W5| F1R7W5_DANRE Nuclear factor interleukin-3-regulated protein OS=Danio rerio GN=nfil3 PE=4 SV=1
Contig0010039	0	tr|Q1LW50| Q1LW50_DANRE Uncharacterized protein OS=Danio rerio GN=znf1174 PE=4 SV=1
Contig0009043	0	tr|A0A0R4INE3| A0A0R4INE3_DANRE Prolyl 3-hydroxylase family member 4 (non-enzymatic) OS=Danio rerio GN=p3h4 PE=4 SV=1
Contig0073645	0	tr|X1WGC2| X1WGC2_DANRE Coiled-coil domain-containing 175 OS=Danio rerio GN=ccdc175 PE=4 SV=1
Contig0046026	0	KTF97359.1 hypothetical protein cypCar_00029904, partial [Cyprinus carpio]
Contig0024673	0	tr|A0A0N4STN4| A0A0N4STN4_DANRE Uncharacterized protein OS=Danio rerio PE=4 SV=1
Contig0009052	0	tr|F6NWW8| F6NWW8_DANRE SIX homeobox 5 (Fragment) OS=Danio rerio GN=six5 PE=1 SV=1
Contig0023337	0	XP_001921519.4 PREDICTED: alpha-2-macroglobulin-P-like isoform X1 [Danio rerio]
Contig0072306	0	XP_009298488.1 PREDICTED: filamin-C isoform X8 [Danio rerio]
Contig0010030	0	tr|A0A0R4ITE5| A0A0R4ITE5_DANRE Myocyte enhancer factor 2cb OS=Danio rerio GN=mef2cb PE=4 SV=1
Contig0011362	0	tr|Q803V4| Q803V4_DANRE Zgc:55456 OS=Danio rerio GN=rassf7b PE=2 SV=1
Contig0059344	0	tr|Q7SYM4| Q7SYM4_DANRE Sycp1 protein (Fragment) OS=Danio rerio GN=sycp1 PE=2 SV=1
Contig0036642	0	sp|O93507| TAL1_DANRE T-cell acute lymphocytic leukemia protein 1 homolog OS=Danio rerio GN=tal1 PE=1 SV=1
Contig0035314	0	tr|A4QN45| A4QN45_DANRE Zgc:162037 protein OS=Danio rerio GN=ftr61 PE=2 SV=1
Contig0050949	0	tr|B3DI86| B3DI86_DANRE Bmp2a protein OS=Danio rerio GN=bmp2a PE=2 SV=1
Contig0074919	0	tr|A0A0R4IGD7| A0A0R4IGD7_DANRE Phosphoinositide phospholipase C OS=Danio rerio GN=plcd1a PE=1 SV=1
Contig0048632	0	tr|B0CLY8| B0CLY8_DANRE Si:dkey-281i8 OS=Danio rerio GN=si:dkey-281i8.1 PE=2 SV=1
Contig0121855	0	tr|A0A0G2L7N4| A0A0G2L7N4_DANRE Uncharacterized protein OS=Danio rerio PE=4 SV=1
Contig0010078	0	tr|Q6TH23| Q6TH23_DANRE Cytochrome P450 OS=Danio rerio GN=cyp1a PE=2 SV=1
Contig0035336	0	XP_017212906.1 PREDICTED: scavenger receptor cysteine-rich type 1 protein M160-like isoform X2 [Danio rerio]
Contig0010079	0	tr|Q803G8| Q803G8_DANRE SEC14-like 1 (S. cerevisiae) OS=Danio rerio GN=sec14l1 PE=2 SV=1
Contig0009088	0	tr|F1QRN2| F1QRN2_DANRE Raf-1 proto-oncogene, serine/threonine kinase b OS=Danio rerio GN=raf1b PE=1 SV=3
Contig0022055	0	tr|F1RAG3| F1RAG3_DANRE Nidogen 1a OS=Danio rerio GN=nid1a PE=1 SV=2
Contig0023387	0	XP_017208872.1 PREDICTED: zinc finger protein 525-like [Danio rerio]
Contig0011396	0	tr|A4QNV9| A4QNV9_DANRE LOC100004428 protein OS=Danio rerio GN=vasnb PE=2 SV=1
Contig0009095	0	tr|A0A0G2KDW7| A0A0G2KDW7_DANRE Si:ch211-195b11.7 OS=Danio rerio GN=si:ch211-195b11.7 PE=4 SV=1
Contig0009092	0	tr|Q6NY44| Q6NY44_DANRE Zgc:76966 OS=Danio rerio GN=trib3 PE=2 SV=1
Contig0009097	0	tr|A0A0G2L2K5| A0A0G2L2K5_DANRE Uncharacterized protein OS=Danio rerio GN=LOC564077 PE=1 SV=1
Contig0023375	0	tr|E7F879| E7F879_DANRE Wu:fe17e08 OS=Danio rerio GN=wu:fe17e08 PE=4 SV=2
Contig0047329	0	tr|A0A0R4IFD3| A0A0R4IFD3_DANRE Nardilysin b (N-arginine dibasic convertase) OS=Danio rerio GN=nrd1b PE=1 SV=1
Contig0011423	0	XP_005159064.1 PREDICTED: inosine-5'-monophosphate dehydrogenase 1a isoform X1 [Danio rerio]
Contig0009101	0	sp|Q08BW6| CO041_DANRE Uncharacterized protein C15orf41 homolog OS=Danio rerio GN=zgc:154061 PE=2 SV=1
Contig0009107	0	tr|E7F2Z9| E7F2Z9_DANRE Si:dkey-94l16.4 OS=Danio rerio GN=si:dkey-94l16.4 PE=4 SV=1
Contig0012759	0	sp|A1L1W9| MOT10_DANRE Monocarboxylate transporter 10 OS=Danio rerio GN=slc16a10 PE=2 SV=1
Contig0036734	0	sp|A5D8S1| LUZP2_DANRE Leucine zipper protein 2 OS=Danio rerio GN=luzp2 PE=2 SV=2
Contig0012748	0	tr|Q1LWX8| Q1LWX8_DANRE ATP-binding cassette, sub-family B (MDR/TAP), member 3 OS=Danio rerio GN=abcb3l1 PE=2 SV=1
Contig0000775	0	tr|X1WCP0| X1WCP0_DANRE F-box protein 34 OS=Danio rerio GN=fbxo34 PE=4 SV=1
Contig0012735	0	tr|F1R7J0| F1R7J0_DANRE UDP-N-acetylhexosamine pyrophosphorylase-like protein 1 OS=Danio rerio GN=uap1l1 PE=1 SV=1
Contig0035425	0	tr|F1QKP6| F1QKP6_DANRE Ectodermal-neural cortex 1 OS=Danio rerio GN=enc1 PE=4 SV=1
Contig0036759	0	tr|A8WFZ1| A8WFZ1_DANRE Zgc:172051 protein OS=Danio rerio GN=zgc:172051 PE=2 SV=1
Contig0047401	0	tr|A0A0R4IV82| A0A0R4IV82_DANRE Uncharacterized protein OS=Danio rerio GN=cyp1c1 PE=3 SV=1
Contig0048731	0	tr|E7FGS1| E7FGS1_DANRE Zinc finger and BTB domain-containing 16b OS=Danio rerio GN=zbtb16b PE=4 SV=1
Contig0000750	0	tr|A0A0R4IJN1| A0A0R4IJN1_DANRE Adaptor-related protein complex 1, gamma 1 subunit (Fragment) OS=Danio rerio GN=ap1g1 PE=1 SV=1
Contig0000751	0	tr|F1QBC0| F1QBC0_DANRE Plexin b2a OS=Danio rerio GN=plxnb2a PE=1 SV=2
Contig0000758	0	sp|A4QP78| CNO11_DANRE CCR4-NOT transcription complex subunit 11 OS=Danio rerio GN=cnot11 PE=2 SV=1
Contig0024704	0	tr|A0A1L1QZQ7| A0A1L1QZQ7_DANRE Uncharacterized protein OS=Danio rerio GN=LOC100333012 PE=4 SV=1
Contig0167174	0	tr|Q5SNU2| Q5SNU2_DANRE Si:ch211-285c6.2 OS=Danio rerio GN=si:ch211-285c6.2 PE=4 SV=2
Contig0024777	0	tr|A8WH86| A8WH86_DANRE Interleukin 13 receptor alpha 1 OS=Danio rerio GN=il13ra1 PE=2 SV=1
Contig0023443	0	sp|E7FCN8| INTU_DANRE Protein inturned OS=Danio rerio GN=intu PE=3 SV=1
Contig0009157	0	tr|Q6P603| Q6P603_DANRE Annexin OS=Danio rerio GN=anxa2a PE=1 SV=1
Contig0011457	0	XP_017207383.1 PREDICTED: UDP glucuronosyltransferase 5 family, polypeptide F1 isoform X1 [Danio rerio]
Contig0011454	0	tr|Q803U6| Q803U6_DANRE Aqp3 protein OS=Danio rerio GN=aqp3a PE=2 SV=1
Contig0010123	0	tr|F1QTT3| F1QTT3_DANRE Junction plakoglobin a OS=Danio rerio GN=jupa PE=1 SV=1
Contig0023435	0	tr|E7F0C2| E7F0C2_DANRE Uncharacterized protein OS=Danio rerio GN=zmp:0000001048 PE=3 SV=1
Contig0024756	0	XP_009291123.2 PREDICTED: neuronal PAS domain-containing protein 3 isoform X2 [Danio rerio]
Contig0012767	0	XP_005162936.1 PREDICTED: WD repeat-containing protein 24 isoform X1 [Danio rerio]
Contig0011430	0	tr|F1QUC4| F1QUC4_DANRE Angiopoietin-like 5 OS=Danio rerio GN=angptl5 PE=4 SV=1
Contig0012760	0	tr|C9V3N7| C9V3N7_DANRE Nuclear progesterone receptor Pgr OS=Danio rerio GN=pgr PE=2 SV=1
Contig0012762	0	XP_005167036.1 PREDICTED: WD repeat-containing protein 6 isoform X1 [Danio rerio]
Contig0024748	0	tr|Q8JI35| Q8JI35_DANRE Blnk OS=Danio rerio GN=blnk PE=2 SV=1
Contig0024749	0	tr|A1A5X6| A1A5X6_DANRE Phytanoyl-CoA 2-hydroxylase-interacting protein-like a OS=Danio rerio GN=phyhipla PE=2 SV=1
Contig0095097	0	tr|E7FGN2| E7FGN2_DANRE Rap guanine nucleotide exchange factor (GEF)-like 1 OS=Danio rerio GN=rapgefl1 PE=4 SV=1
Contig0168435	0	tr|A0A0G2L888| A0A0G2L888_DANRE Uncharacterized protein OS=Danio rerio PE=4 SV=1
Contig0083097	0	tr|E7FH15| E7FH15_DANRE Uncharacterized protein OS=Danio rerio PE=4 SV=2
Contig0012717	0	tr|Q503F8| Q503F8_DANRE Zgc:110643 OS=Danio rerio GN=crot PE=2 SV=1
Contig0000731	0	tr|X1WFZ9| X1WFZ9_DANRE Si:ch211-165g14.1 OS=Danio rerio GN=si:ch211-165g14.1 PE=4 SV=1
Contig0083093	0	tr|E7F7F9| E7F7F9_DANRE Uncharacterized protein OS=Danio rerio GN=emilin3 PE=4 SV=2
Contig0083063	0	sp|Q1LWV4| LHX9_DANRE LIM/homeobox protein Lhx9 OS=Danio rerio GN=lhx9 PE=2 SV=1
Contig0000711	0	tr|Q7T3A8| Q7T3A8_DANRE Annexin OS=Danio rerio GN=anxa1a PE=2 SV=1
Contig0141137	0	KTF79760.1 hypothetical protein cypCar_00027314 [Cyprinus carpio]
Contig0142498	0	tr|E7F8J3| E7F8J3_DANRE Zinc finger protein 385D OS=Danio rerio GN=znf385d PE=4 SV=1
Contig0011906	0	tr|A7M7T6| A7M7T6_DANRE Class II cytokine receptor crfb8 OS=Danio rerio GN=il20ra PE=2 SV=1
Contig0071595	0	tr|Q4U1I6| Q4U1I6_DANRE Cadherin-4 OS=Danio rerio GN=cdh4 PE=2 SV=1
Contig0083580	0	tr|A0A0G2L0V6| A0A0G2L0V6_DANRE Uncharacterized protein OS=Danio rerio GN=LOC108179223 PE=3 SV=1
Contig0045292	0	AAH55214.1 TNF receptor-associated factor 6 [Danio rerio]
Contig0021297	0	tr|E7EXD4| E7EXD4_DANRE Serine/threonine-protein kinase PLK OS=Danio rerio GN=plk2a PE=3 SV=1
Contig0021296	0	tr|A8WHV5| A8WHV5_DANRE Serine/threonine-protein kinase PLK OS=Danio rerio GN=plk2b PE=3 SV=1
Contig0071559	0	tr|E7F6T0| E7F6T0_DANRE CD44 molecule (Indian blood group) a OS=Danio rerio GN=cd44a PE=4 SV=1
Contig0082201	0	tr|E7FDL4| E7FDL4_DANRE Uncharacterized protein OS=Danio rerio GN=LOC100002503 PE=4 SV=1
Contig0021292	0	tr|F6NFN1| F6NFN1_DANRE Unc-13 homolog D (C. elegans) OS=Danio rerio GN=unc13d PE=4 SV=1
Contig0071587	0	tr|F1R4P5| F1R4P5_DANRE Follistatin b OS=Danio rerio GN=fstb PE=4 SV=1
Contig0021280	0	tr|F1RCJ0| F1RCJ0_DANRE Aminoadipate-semialdehyde dehydrogenase-phosphopantetheinyl transferase OS=Danio rerio GN=aasdhppt PE=4 SV=1
Contig0083540	0	tr|A9XPA2| A9XPA2_DANRE Sodium/hydrogen exchanger OS=Danio rerio GN=slc9a5 PE=2 SV=1
Contig0084871	0	tr|E7F9R9| E7F9R9_DANRE Solute carrier family 26, member 6 OS=Danio rerio GN=slc26a6 PE=3 SV=2
Contig0096853	0	tr|F1QT73| F1QT73_DANRE Si:ch211-223m11.1 OS=Danio rerio GN=si:ch211-223m11.1 PE=4 SV=1
Contig0071576	0	tr|Q502Q3| Q502Q3_DANRE Efnb3 OS=Danio rerio GN=efnb3b PE=1 SV=1
Contig0095522	0	tr|A0A140LH71| A0A140LH71_DANRE Membrane metallo-endopeptidase-like 1 OS=Danio rerio GN=mmel1 PE=4 SV=1
Contig0046563	0	tr|A0PGL6| A0PGL6_DANRE Cytochrome P450 CYP2X10 OS=Danio rerio GN=cyp2x10.2 PE=1 SV=1
Contig0167704	0	XP_017208786.1 PREDICTED: uncharacterized protein LOC108181108 [Danio rerio]
Contig0116148	0	tr|A0A0G2L355| A0A0G2L355_DANRE Uncharacterized protein OS=Danio rerio PE=4 SV=1
Contig0046592	0	XP_002663478.1 PREDICTED: E3 ubiquitin-protein ligase Midline-1 isoform X1 [Danio rerio]
Contig0060884	0	tr|A4IGC5| A4IGC5_DANRE Zgc:162606 protein OS=Danio rerio GN=alx4b PE=2 SV=1
Contig0033291	0	tr|Q0PKX6| Q0PKX6_DANRE Ovarian TNF receptor OS=Danio rerio GN=tnfrsfa PE=2 SV=1
Contig0057241	0	XP_005163459.1 PREDICTED: cadherin-7 isoform X1 [Danio rerio]
Contig0131767	0	tr|Q8JIZ0| Q8JIZ0_DANRE Envelope protein OS=Danio rerio GN=env PE=4 SV=1
Contig0059962	0	tr|X1WGF8| X1WGF8_DANRE Polypeptide N-acetylgalactosaminyltransferase OS=Danio rerio GN=galnt16 PE=3 SV=1
Contig0008377	0	tr|F1Q6R7| F1Q6R7_DANRE Si:dkey-17m8.1 OS=Danio rerio GN=si:dkey-17m8.1 PE=4 SV=2
Contig0059964	0	XP_009295390.1 PREDICTED: uncharacterized protein C1orf87 homolog isoform X2 [Danio rerio]
Contig0033337	0	tr|F1QQL4| F1QQL4_DANRE Si:ch211-125o16.4 OS=Danio rerio GN=si:ch211-125o16.4 PE=1 SV=2
Contig0010694	0	tr|F1R452| F1R452_DANRE Acyl-CoA synthetase long-chain family member 4a OS=Danio rerio GN=acsl4a PE=1 SV=1
Contig0008378	0	tr|F1R343| F1R343_DANRE NUAK family, SNF1-like kinase, 1a OS=Danio rerio GN=nuak1a PE=4 SV=1
Contig0058637	0	tr|M9MMG2| M9MMG2_DANRE Immunoglobulin heavy constant zeta (Fragment) OS=Danio rerio GN=ighz PE=4 SV=1
Contig0058638	0	tr|M9MMG2| M9MMG2_DANRE Immunoglobulin heavy constant zeta (Fragment) OS=Danio rerio GN=ighz PE=4 SV=1
Contig0022673	0	tr|E7F7X8| E7F7X8_DANRE alpha-1,2-Mannosidase OS=Danio rerio GN=si:ch211-282j22.3 PE=1 SV=1
Contig0096900	0	tr|A0A0R4IPY4| A0A0R4IPY4_DANRE Phosphatidylinositol-4-phosphate 5-kinase, type I, gamma b OS=Danio rerio GN=pip5k1cb PE=4 SV=1
Contig0019030	0	tr|A0A0G2LAQ9| A0A0G2LAQ9_DANRE Uncharacterized protein OS=Danio rerio PE=4 SV=1
Contig0010688	0	tr|E9QCL9| E9QCL9_DANRE Si:ch73-302a13.2 OS=Danio rerio GN=si:ch73-302a13.2 PE=1 SV=1
Contig0084935	0	tr|A0A0G2L866| A0A0G2L866_DANRE Uncharacterized protein OS=Danio rerio PE=4 SV=1
Contig0010684	0	tr|B8JL43| B8JL43_DANRE Serotransferrin OS=Danio rerio GN=tfa PE=1 SV=1
Contig0020001	0	XP_002663914.4 PREDICTED: growth arrest-specific protein 7-like [Danio rerio]
Contig0019027	0	tr|F1R9M6| F1R9M6_DANRE F-box and WD repeat domain-containing 8 OS=Danio rerio GN=fbxw8 PE=4 SV=1
Contig0021338	0	tr|A0A0R4IW90| A0A0R4IW90_DANRE Myosin VAa OS=Danio rerio GN=myo5aa PE=1 SV=1
Contig0034680	0	tr|I3ITP1| I3ITP1_DANRE CASK-interacting protein 1 OS=Danio rerio GN=caskin1 PE=4 SV=1
Contig0009688	0	tr|E7FE16| E7FE16_DANRE Transcription factor 20 OS=Danio rerio GN=tcf20 PE=4 SV=1
Contig0046670	0	sp|F1QZ88| E2F8_DANRE Transcription factor E2F8 OS=Danio rerio GN=e2f8 PE=3 SV=1
Contig0069302	0	tr|F1RAQ3| F1RAQ3_DANRE Si:dkeyp-14d3.1 OS=Danio rerio GN=si:dkeyp-14d3.1 PE=4 SV=2
Contig0047995	0	XP_001921665.1 PREDICTED: ras association domain-containing protein 10 [Danio rerio]
Contig0047996	0	XP_005158488.1 PREDICTED: DNA-binding protein SATB1-like isoform X1 [Danio rerio]
Contig0023981	0	tr|E7F5S3| E7F5S3_DANRE Pellino E3 ubiquitin protein ligase 1a OS=Danio rerio GN=peli1a PE=4 SV=1
Contig0023983	0	sp|A4QP31| TBCC1_DANRE TBCC domain-containing protein 1 OS=Danio rerio GN=tbccd1 PE=2 SV=3
Contig0045339	0	XP_017214338.1 PREDICTED: regulator of microtubule dynamics protein 2-like [Danio rerio]
Contig0021326	0	tr|Q7T168| Q7T168_DANRE Ankyrin repeat domain 33ba (Fragment) OS=Danio rerio GN=ankrd33ba PE=4 SV=1
Contig0084909	0	tr|F1QWU9| F1QWU9_DANRE Discs, large (Drosophila) homolog-associated protein 2b (Fragment) OS=Danio rerio GN=dlgap2b PE=4 SV=1
Contig0033360	0	tr|B0S6G0| B0S6G0_DANRE Solute carrier family 38, member 3a OS=Danio rerio GN=slc38a3a PE=1 SV=2
Contig0007036	0	tr|B7ZVK4| B7ZVK4_DANRE Pi4kb protein OS=Danio rerio GN=pi4kb PE=2 SV=1
Contig0045342	0	XP_002661384.2 PREDICTED: cAMP-regulated D2 protein-like [Danio rerio]
Contig0022644	0	tr|U3NE51| U3NE51_DANRE Transient receptor potential cation channel subfamily c member 5b OS=Danio rerio GN=trpc5b PE=2 SV=1
Contig0019005	0	tr|F1RCW3| F1RCW3_DANRE Uncharacterized protein OS=Danio rerio GN=si:zfos-1404b8.2 PE=1 SV=1
Contig0044018	0	XP_005163005.3 PREDICTED: succinate--hydroxymethylglutarate CoA-transferase-like [Danio rerio]
Contig0021390	0	tr|A9JRF1| A9JRF1_DANRE Rufy2 protein OS=Danio rerio GN=rufy2 PE=2 SV=1
Contig0019077	0	tr|B3DLH3| B3DLH3_DANRE Zgc:172285 protein OS=Danio rerio GN=prkab2 PE=2 SV=1
Contig0046609	0	XP_009295827.2 PREDICTED: uncharacterized protein LOC103909767 isoform X1 [Danio rerio]
Contig0060917	0	tr|B2GQI1| B2GQI1_DANRE Zgc:92423 protein OS=Danio rerio GN=phospho1 PE=2 SV=1
Contig0046610	0	XP_005171944.1 PREDICTED: GTPase-activating Rap/Ran-GAP domain-like protein 3 isoform X2 [Danio rerio]
Contig0046614	0	XP_005163659.1 PREDICTED: uncharacterized protein LOC566646 isoform X4 [Danio rerio]
Contig0021377	0	tr|B8A4G7| B8A4G7_DANRE GDNF family receptor alpha 4a OS=Danio rerio GN=gfra4a PE=4 SV=1
Contig0033314	0	tr|F1Q9F5| F1Q9F5_DANRE Importin 13 OS=Danio rerio GN=ipo13 PE=1 SV=2
Contig0035975	0	tr|F1QEX3| F1QEX3_DANRE Hexosyltransferase OS=Danio rerio GN=chsy3 PE=3 SV=1
Contig0035978	0	tr|A0A0R4IYQ9| A0A0R4IYQ9_DANRE Tetratricopeptide repeat protein 38 OS=Danio rerio GN=ttc38 PE=1 SV=1
Contig0072914	0	tr|A0A0G2KPD7| A0A0G2KPD7_DANRE Uncharacterized protein OS=Danio rerio PE=4 SV=1
Contig0008394	0	XP_005161324.1 PREDICTED: dixin isoform X4 [Danio rerio]
Contig0008395	0	AAI14288.1 Olfactomedin-like 3, partial [Danio rerio]
Contig0022693	0	tr|A0A0R4IUV9| A0A0R4IUV9_DANRE Discoidin domain receptor tyrosine kinase 2a OS=Danio rerio GN=ddr2a PE=4 SV=1
Contig0019059	0	XP_005165901.1 PREDICTED: ciliogenesis-associated TTC17-interacting protein isoform X1 [Danio rerio]
Contig0035984	0	tr|B0S5E7| B0S5E7_DANRE Frizzled homolog 9 OS=Danio rerio GN=fzd9 PE=3 SV=1
Contig0033320	0	tr|E7EY20| E7EY20_DANRE Integrin-linked kinase-associated serine/threonine phosphatase OS=Danio rerio GN=ilkap PE=3 SV=1
Contig0058604	0	XP_009291225.2 PREDICTED: uncharacterized threonine-rich GPI-anchored glycoprotein PJ4664.02 [Danio rerio]
Contig0059936	0	tr|X1WG18| X1WG18_DANRE Mucin 5.2 OS=Danio rerio GN=muc5.2 PE=4 SV=1
Contig0007074	0	tr|X1WC99| X1WC99_DANRE Serine dehydratase-like OS=Danio rerio GN=sdsl PE=4 SV=1
Contig0046630	0	XP_009302717.1 PREDICTED: myosin-IIIb isoform X2 [Danio rerio]
Contig0021355	0	tr|E7F1T2| E7F1T2_DANRE Si:dkey-38p12.3 OS=Danio rerio GN=si:dkey-38p12.3 PE=4 SV=1
Contig0009621	0	XP_002667291.4 PREDICTED: signal-induced proliferation-associated 1-like protein 2, partial [Danio rerio]
Contig0011939	0	XP_009305706.1 PREDICTED: RNA-binding protein 25 isoform X2 [Danio rerio]
Contig0010602	0	XP_017212603.1 PREDICTED: uncharacterized protein LOC101883836 [Danio rerio]
Contig0009600	0	tr|E7F2Z0| E7F2Z0_DANRE Uncharacterized protein OS=Danio rerio GN=pdgfd PE=4 SV=2
Contig0034604	0	XP_017206495.1 PREDICTED: roundabout homolog 2 isoform X8 [Danio rerio]
Contig0011923	0	tr|F1QC71| F1QC71_DANRE Anoctamin OS=Danio rerio GN=ano5b PE=3 SV=1
Contig0023907	0	tr|E7FEZ3| E7FEZ3_DANRE Rho GTPase-activating protein 19 OS=Danio rerio GN=arhgap19 PE=4 SV=1
Contig0009612	0	tr|Q7ZU58| Q7ZU58_DANRE Dishevelled, dsh homolog 3 (Drosophila) OS=Danio rerio GN=dvl3a PE=2 SV=1
Contig0034610	0	tr|F1QLM4| F1QLM4_DANRE Chemokine (C-C motif) receptor 7 (Fragment) OS=Danio rerio GN=ccr7 PE=3 SV=1
Contig0153063	0	tr|Q5RGR4| Q5RGR4_DANRE Ankyrin repeat and SOCS box-containing 15b OS=Danio rerio GN=asb15b PE=4 SV=2
Contig0009608	0	tr|F1R4G2| F1R4G2_DANRE Bleomycin hydrolase OS=Danio rerio GN=blmh PE=1 SV=1
Contig0010652	0	XP_005164073.1 PREDICTED: histone-arginine methyltransferase CARM1 isoform X1 [Danio rerio]
Contig0010654	0	XP_017208131.1 PREDICTED: MAX gene-associated protein-like [Danio rerio]
Contig0008336	0	tr|E7FGM9| E7FGM9_DANRE Uncharacterized protein OS=Danio rerio GN=rgs14b PE=1 SV=2
Contig0011982	0	tr|Q6P101| Q6P101_DANRE Slc35b2 protein OS=Danio rerio GN=slc35b2 PE=1 SV=1
Contig0010651	0	tr|F1QQ05| F1QQ05_DANRE Vacuolar protein sorting 8 homolog (S. cerevisiae) OS=Danio rerio GN=vps8 PE=1 SV=1
Contig0023962	0	tr|Q9I9B7| Q9I9B7_DANRE Pbx1a homeodomain protein OS=Danio rerio GN=pbx1a PE=2 SV=1
Contig0009659	0	tr|Q1LYE1| Q1LYE1_DANRE Wee1-like protein kinase OS=Danio rerio GN=znf143b PE=1 SV=1
Contig0007014	0	XP_017209428.1 PREDICTED: phospholipid-transporting ATPase IB isoform X3 [Danio rerio]
Contig0008340	0	XP_005163544.1 PREDICTED: nucleolar transcription factor 1 isoform X4 [Danio rerio]
Contig0011979	0	tr|Q58EF6| Q58EF6_DANRE Zgc:113343 OS=Danio rerio GN=zgc:113343 PE=2 SV=1
Contig0007008	0	XP_017213378.1 PREDICTED: uncharacterized protein LOC101885626 [Danio rerio]
Contig0009669	0	tr|E7EZP5| E7EZP5_DANRE Si:ch211-79k12.2 (Fragment) OS=Danio rerio GN=si:ch211-79k12.2 PE=4 SV=1
Contig0023956	0	tr|E9QGY7| E9QGY7_DANRE Cramped chromatin regulator homolog 1 OS=Danio rerio GN=cramp1 PE=4 SV=1
Contig0022629	0	tr|A4IG25| A4IG25_DANRE Arntl1b protein OS=Danio rerio GN=arntl1b PE=2 SV=1
Contig0011951	0	tr|Q5U3Q9| Q5U3Q9_DANRE RNA binding motif protein 41 OS=Danio rerio GN=rbm41 PE=2 SV=1
Contig0008322	0	tr|Q5BP97| Q5BP97_DANRE Signal peptide peptidase 3 OS=Danio rerio GN=sppl3 PE=2 SV=1
Contig0009650	0	tr|Q6PHK4| Q6PHK4_DANRE Serine--pyruvate aminotransferase OS=Danio rerio GN=agxtb PE=1 SV=1
Contig0023932	0	sp|A1L1G1| ESRP1_DANRE Epithelial splicing regulatory protein 1 OS=Danio rerio GN=esrp1 PE=2 SV=1
Contig0023935	0	XP_692159.4 PREDICTED: leucine-rich repeat transmembrane neuronal protein 4 [Danio rerio]
Contig0009711	0	tr|A1L1W2| A1L1W2_DANRE Zgc:158452 OS=Danio rerio GN=tp53bp1 PE=2 SV=1
Contig0070389	0	tr|B2GP21| B2GP21_DANRE Rsad2 protein OS=Danio rerio GN=rsad2 PE=2 SV=1
Contig0009704	0	tr|F1Q8D2| F1Q8D2_DANRE NSFL1 (p97) cofactor (p47) OS=Danio rerio GN=nsfl1c PE=1 SV=1
Contig0081043	0	tr|E7F9N8| E7F9N8_DANRE Uncharacterized protein OS=Danio rerio GN=LOC568883 PE=4 SV=1
Contig0068099	0	tr|A0A0R4IVB0| A0A0R4IVB0_DANRE Heat shock cognate 71 kDa protein OS=Danio rerio GN=hspa8 PE=1 SV=1
Contig0094355	0	tr|E7EY47| E7EY47_DANRE Rho guanine nucleotide exchange factor (GEF) 19 OS=Danio rerio GN=arhgef19 PE=4 SV=1
Contig0032087	0	XP_017211441.1 PREDICTED: FERM, RhoGEF and pleckstrin domain-containing protein 1 [Danio rerio]
Contig0130506	0	XP_017208526.1 PREDICTED: alpha-protein kinase 2 [Danio rerio]
Contig0032096	0	XP_017211719.1 PREDICTED: proline dehydrogenase 1, mitochondrial-like [Danio rerio]
Contig0081020	0	tr|E7F4T7| E7F4T7_DANRE Solute carrier family 16 (monocarboxylate transporter), member 8 OS=Danio rerio GN=slc16a8 PE=4 SV=1
Contig0068027	0	sp|Q5F2N3| FUT10_DANRE Alpha-(1,3)-fucosyltransferase 10 OS=Danio rerio GN=fut10 PE=2 SV=3
Contig0068024	0	tr|A0A0R4ICH7| A0A0R4ICH7_DANRE Si:ch1073-398f15.1 OS=Danio rerio GN=si:ch1073-398f15.1 PE=4 SV=1
Contig0020087	0	tr|Q5BLA6| Q5BLA6_DANRE Zgc:110782 OS=Danio rerio GN=zgc:110782 PE=2 SV=1
Contig0104234	0	XP_017206678.1 PREDICTED: matrix metalloproteinase-20 [Danio rerio]
Contig0082321	0	tr|Q75XT1| Q75XT1_DANRE Acetylcholine receptor delta subunit OS=Danio rerio GN=chrnd PE=2 SV=1
Contig0044098	0	tr|F1R901| F1R901_DANRE Complement component 8, alpha polypeptide OS=Danio rerio GN=c8a PE=1 SV=1
Contig0070370	0	XP_017206978.1 PREDICTED: uncharacterized protein si:dkey-34k9.3 [Danio rerio]
Contig0020072	0	tr|A1L229| A1L229_DANRE Beta-1,4 N-acetylgalactosaminyltransferase OS=Danio rerio GN=b4galnt1a PE=2 SV=1
Contig0104254	0	XP_017209359.1 PREDICTED: polycystic kidney disease protein 1-like 1 [Danio rerio]
Contig0021399	0	tr|B3DGH2| B3DGH2_DANRE LIM homeobox 1a OS=Danio rerio GN=lhx1a PE=2 SV=1
Contig0096970	0	tr|F1QKZ9| F1QKZ9_DANRE Si:dkey-235d18.5 (Fragment) OS=Danio rerio GN=si:dkey-235d18.5 PE=4 SV=2
Contig0071693	0	tr|F1QCW2| F1QCW2_DANRE Angiopoietin 2a OS=Danio rerio GN=angpt2a PE=4 SV=2
Contig0019087	0	tr|Q08CJ6| Q08CJ6_DANRE Protein-serine/threonine kinase OS=Danio rerio GN=grk4 PE=1 SV=1
Contig0083637	0	tr|F1QC25| F1QC25_DANRE Uncharacterized protein OS=Danio rerio PE=3 SV=1
Contig0167831	0	XP_009290469.1 PREDICTED: serine-rich adhesin for platelets-like isoform X2 [Danio rerio]
Contig0060990	0	tr|A0A0G2L384| A0A0G2L384_DANRE Uncharacterized protein OS=Danio rerio GN=LOC564281 PE=4 SV=1
Contig0096942	0	XP_009294501.1 PREDICTED: nuclear receptor subfamily 5 group A member 2 isoform X1 [Danio rerio]
Contig0072972	0	XP_017207517.1 PREDICTED: transmembrane and TPR repeat-containing protein 2 isoform X3 [Danio rerio]
Contig0084971	0	XP_001919436.3 PREDICTED: potassium voltage-gated channel subfamily H member 3 [Danio rerio]
Contig0046699	0	XP_017214091.1 PREDICTED: protein TBATA, partial [Danio rerio]
Contig0057367	0	XP_017213549.1 PREDICTED: synaptotagmin-like protein 2 isoform X12 [Danio rerio]
Contig0069351	0	tr|F1QV38| F1QV38_DANRE Tetratricopeptide repeat domain 22 OS=Danio rerio GN=ttc22 PE=4 SV=2
Contig0071664	0	tr|A0A0R4IZ94| A0A0R4IZ94_DANRE Doublecortin-like kinase 1a OS=Danio rerio GN=dclk1a PE=1 SV=1
Contig0070333	0	XP_005162052.1 PREDICTED: calcium channel, voltage-dependent, beta 3a isoform X2 [Danio rerio]
Contig0032074	0	tr|A0A0G2L033| A0A0G2L033_DANRE Uncharacterized protein OS=Danio rerio GN=oscp1b PE=1 SV=1
Contig0044103	0	tr|A0A0R4IYW2| A0A0R4IYW2_DANRE Discoidin domain receptor family, member 2,-like OS=Danio rerio GN=ddr2l PE=4 SV=1
Contig0021468	0	sp|Q6P7E4| PDLI7_DANRE PDZ and LIM domain protein 7 OS=Danio rerio GN=pdlim7 PE=2 SV=1
Contig0020139	0	tr|A0A0R4ITG3| A0A0R4ITG3_DANRE Si:dkey-154b15.1 OS=Danio rerio GN=si:dkey-154b15.1 PE=4 SV=1
Contig0007178	0	tr|Q7ZVG7| Q7ZVG7_DANRE Fgg protein OS=Danio rerio GN=fgg PE=1 SV=1
Contig0057419	0	sp|Q503R4| KLH36_DANRE Kelch-like protein 36 OS=Danio rerio GN=klhl36 PE=2 SV=1
Contig0022784	0	tr|E7FEP5| E7FEP5_DANRE Adenylate cyclase 6a OS=Danio rerio GN=adcy6a PE=3 SV=2
Contig0019144	0	XP_002660858.1 PREDICTED: anoctamin-8 [Danio rerio]
Contig0045445	0	NP_001314778.1 uncharacterized protein LOC559161 [Danio rerio]
Contig0008473	0	tr|B3DJN7| B3DJN7_DANRE Per2 protein OS=Danio rerio GN=per2 PE=2 SV=1
Contig0071744	0	XP_005158336.1 PREDICTED: chondroitin sulfate proteoglycan 5 isoform X7 [Danio rerio]
Contig0022777	0	XP_005156899.1 PREDICTED: vinculin isoform X2 [Danio rerio]
Contig0007139	0	tr|A0JMF4| A0JMF4_DANRE Septin 15 OS=Danio rerio GN=sept15 PE=1 SV=1
Contig0019122	0	tr|B0S790| B0S790_DANRE Signal transducer and activator of transcription OS=Danio rerio GN=stat4 PE=3 SV=1
Contig0045468	0	tr|F1R6G5| F1R6G5_DANRE Zinc finger protein 1015 OS=Danio rerio GN=znf1015 PE=4 SV=2
Contig0056112	0	tr|E7F5I7| E7F5I7_DANRE Si:dkeyp-111e5.4 OS=Danio rerio GN=si:dkeyp-111e5.4 PE=3 SV=1
Contig0032162	0	tr|F8VNP0| F8VNP0_DANRE Arylsulfatase H OS=Danio rerio GN=arsh PE=4 SV=1
Contig0020175	0	tr|E7F3M4| E7F3M4_DANRE STAM-binding protein-like 1 OS=Danio rerio GN=stambpl1 PE=4 SV=2
Contig0021496	0	tr|B7ZVD7| B7ZVD7_DANRE rRNA adenine N(6)-methyltransferase OS=Danio rerio GN=tfb2m PE=2 SV=1
Contig0020167	0	XP_009303523.1 PREDICTED: DNA repair protein complementing XP-G cells isoform X2 [Danio rerio]
Contig0058734	0	tr|Q6PC33| Q6PC33_DANRE Calcium/calmodulin-dependent protein kinase IG OS=Danio rerio GN=camk1ga PE=2 SV=1
Contig0032109	0	tr|E7EYP9| E7EYP9_DANRE N-acetylglucosaminidase, alpha OS=Danio rerio GN=naglu PE=1 SV=1
Contig0033438	0	tr|Q6DHJ3| Q6DHJ3_DANRE Neverland OS=Danio rerio GN=nvd-Dr PE=2 SV=1
Contig0020160	0	tr|A0A0G2KL60| A0A0G2KL60_DANRE Uncharacterized protein (Fragment) OS=Danio rerio GN=LOC101883938 PE=1 SV=1
Contig0021490	0	tr|F1R7C4| F1R7C4_DANRE Natriuretic peptide receptor 3 OS=Danio rerio GN=npr3 PE=1 SV=1
Contig0045417	0	tr|E7EZE7| E7EZE7_DANRE Uncharacterized protein OS=Danio rerio GN=LOC100003291 PE=4 SV=1
Contig0045418	0	tr|E7FE44| E7FE44_DANRE Mucolipin 3a OS=Danio rerio GN=mcoln3a PE=4 SV=1
Contig0105534	0	tr|B7ZVN7| B7ZVN7_DANRE Hypothetical LOC559074 OS=Danio rerio GN=lingo4b PE=2 SV=1
Contig0007195	0	tr|F1QJB5| F1QJB5_DANRE Bridging integrator 2b OS=Danio rerio GN=bin2b PE=1 SV=1
Contig0105542	0	tr|A0A0G2KTU9| A0A0G2KTU9_DANRE Uncharacterized protein OS=Danio rerio PE=4 SV=1
Contig0045427	0	XP_009300088.1 PREDICTED: protein FAM189A2 isoform X1 [Danio rerio]
Contig0008411	0	tr|E7FB42| E7FB42_DANRE FAT atypical cadherin 2 OS=Danio rerio GN=fat2 PE=4 SV=1
Contig0010733	0	tr|Q7SYM1| Q7SYM1_DANRE Forkhead box K1 OS=Danio rerio GN=foxk1 PE=1 SV=1
Contig0022709	0	tr|F1R665| F1R665_DANRE Serum deprivation response b OS=Danio rerio GN=sdprb PE=1 SV=1
Contig0010721	0	tr|F1QI15| F1QI15_DANRE Suppressor of cytokine-signaling 7 OS=Danio rerio GN=socs7 PE=4 SV=2
Contig0010727	0	tr|Q6PVV8| Q6PVV8_DANRE SPARC OS=Danio rerio GN=sparc PE=1 SV=1
Contig0010729	0	tr|B7ZV28| B7ZV28_DANRE Protein tyrosine phosphatase, non-receptor type 23, b OS=Danio rerio GN=ptpn23b PE=1 SV=1
Contig0009747	0	tr|E7F1C9| E7F1C9_DANRE Uncharacterized protein OS=Danio rerio GN=zmp:0000000529 PE=4 SV=2
Contig0165172	0	tr|A0A0G2L830| A0A0G2L830_DANRE Uncharacterized protein OS=Danio rerio GN=LOC101885341 PE=4 SV=1
Contig0191485	0	XP_002667051.4 PREDICTED: GTPase IMAP family member 8-like [Danio rerio]
Contig0034723	0	tr|T2B3N4| T2B3N4_DANRE Calcium channel, voltage-dependent, beta 4b subunit OS=Danio rerio GN=cacnb4b PE=2 SV=1
Contig0009719	0	tr|Q6DHP7| Q6DHP7_DANRE Guanylate-binding protein 1 OS=Danio rerio GN=gbp1 PE=1 SV=1
Contig0009734	0	XP_009300884.1 PREDICTED: solute carrier family 2, facilitated glucose transporter member 11 isoform X1 [Danio rerio]
Contig0010704	0	sp|A3QK16| ERLN2_DANRE Erlin-2 OS=Danio rerio GN=erlin2 PE=2 SV=1
Contig0034735	0	tr|Q4JG04| Q4JG04_DANRE Protein kinase C OS=Danio rerio GN=prkcz PE=2 SV=1
Contig0033408	0	tr|Q8JH43| Q8JH43_DANRE Prostaglandin G/H synthase 2 OS=Danio rerio GN=ptgs2a PE=2 SV=1
Contig0046719	0	tr|Q6DEH5| Q6DEH5_DANRE Zgc:100942 OS=Danio rerio GN=gna15.1 PE=2 SV=1
Contig0010774	0	tr|Q6IQM9| Q6IQM9_DANRE Ribonuclease OS=Danio rerio GN=rnaseh2a PE=2 SV=1
Contig0009788	0	tr|A8WIP5| A8WIP5_DANRE Host cell factor C1b OS=Danio rerio GN=hcfc1b PE=1 SV=1
Contig0010770	0	tr|V5NF87| V5NF87_DANRE Glypican 2 OS=Danio rerio GN=gpc2 PE=2 SV=1
Contig0008455	0	XP_009291036.2 PREDICTED: inverted formin-2 [Danio rerio]
Contig0021423	0	sp|F1Q514| EXO5_DANRE Exonuclease V OS=Danio rerio GN=exo5 PE=3 SV=1
Contig0007133	0	tr|Q5TZH9| Q5TZH9_DANRE LEM domain containing 3 OS=Danio rerio GN=lemd3 PE=1 SV=1
Contig0009797	0	tr|B3DIZ3| B3DIZ3_DANRE Zgc:171967 OS=Danio rerio GN=zgc:171967 PE=1 SV=1
Contig0009764	0	tr|Q568B3| Q568B3_DANRE Septin 10 OS=Danio rerio GN=sept10 PE=1 SV=1
Contig0021400	0	tr|B3DH46| B3DH46_DANRE V-erb-b2 erythroblastic leukemia viral oncogene homolog 3b OS=Danio rerio GN=erbb3b PE=2 SV=1
Contig0021406	0	XP_699055.5 PREDICTED: UMP-CMP kinase 2, mitochondrial [Danio rerio]
Contig0008426	0	tr|Q5U400| Q5U400_DANRE Zc3hdc1l protein (Fragment) OS=Danio rerio GN=si:ch73-252i11.1 PE=2 SV=1
Contig0021404	0	tr|F1RE98| F1RE98_DANRE Leucine-rich repeat and fibronectin type III domain-containing 5b OS=Danio rerio GN=lrfn5b PE=4 SV=1
Contig0021407	0	tr|A9CP01| A9CP01_DANRE Kelch-like ECH-associated protein 1b OS=Danio rerio GN=keap1b PE=2 SV=1
Contig0010740	0	XP_001921966.4 PREDICTED: uncharacterized protein si:ch211-93f2.1 [Danio rerio]
Contig0009778	0	XP_009302643.1 PREDICTED: transmembrane and coiled-coil domains protein 1 isoform X2 [Danio rerio]
Contig0007106	0	tr|E7F4P9| E7F4P9_DANRE Polymerase (DNA directed), gamma 2, accessory subunit OS=Danio rerio GN=polg2 PE=1 SV=1
Contig0008438	0	sp|Q5MJ86| G3P2_DANRE Glyceraldehyde-3-phosphate dehydrogenase 2 OS=Danio rerio GN=gapdh-2 PE=2 SV=1
Contig0130222	0	tr|Q1LVI1| Q1LVI1_DANRE Si:dkey-11n6.4 OS=Danio rerio GN=tssk6 PE=2 SV=1
Contig0132873	0	tr|E7FFI1| E7FFI1_DANRE Phospholipid-transporting ATPase OS=Danio rerio GN=atp10b PE=3 SV=2
Contig0117281	0	tr|X1WBR5| X1WBR5_DANRE Heat shock protein 4-like OS=Danio rerio GN=hspa4l PE=1 SV=1
Contig0082054	0	tr|Q4JLT0| Q4JLT0_DANRE Protein Wnt OS=Danio rerio GN=wnt7aa PE=2 SV=1
Contig0082055	0	tr|A2BGH3| A2BGH3_DANRE Galactose-3-O-sulfotransferase 1a OS=Danio rerio GN=gal3st1a PE=4 SV=1
Contig0082025	0	tr|A4FVH4| A4FVH4_DANRE Irx5a protein (Fragment) OS=Danio rerio GN=irx5a PE=2 SV=1
Contig0045082	0	XP_017208154.1 PREDICTED: uncharacterized protein LOC101883788 [Danio rerio]
Contig0083350	0	XP_017207509.1 PREDICTED: protein piccolo isoform X2 [Danio rerio]
Contig0057059	0	tr|B3DJG4| B3DJG4_DANRE T-box 20 OS=Danio rerio GN=tbx20 PE=2 SV=1
Contig0084668	0	tr|F1QFF4| F1QFF4_DANRE Integrin, alpha 2 (CD49B, alpha 2 subunit of VLA-2 receptor), tandem duplicate 2 OS=Danio rerio GN=itga2.2 PE=1 SV=2
Contig0069073	0	tr|B3DIX3| B3DIX3_DANRE Glutamine-fructose-6-phosphate transaminase 2 OS=Danio rerio GN=gfpt2 PE=2 SV=1
Contig0097982	0	tr|A2RUZ3| A2RUZ3_DANRE Nefm protein OS=Danio rerio GN=nefmb PE=2 SV=1
Contig0057024	0	tr|Q1LX92| Q1LX92_DANRE Ankyrin repeat and SOCS box-containing 13a, tandem duplicate 2 OS=Danio rerio GN=asb13a.2 PE=4 SV=2
Contig0034387	0	tr|F1QLH2| F1QLH2_DANRE Ankyrin repeat and BTB (POZ) domain-containing 2b OS=Danio rerio GN=abtb2b PE=4 SV=1
Contig0084644	0	XP_009302008.1 PREDICTED: homeobox protein cut-like 2 [Danio rerio]
Contig0021073	0	tr|B9X2H6| B9X2H6_DANRE Cyclin dependent kinase like 5 long OS=Danio rerio GN=cdkl5 PE=2 SV=1
Contig0008096	0	tr|F1QWX8| F1QWX8_DANRE Tyrosine-protein kinase OS=Danio rerio GN=jak2a PE=3 SV=1
Contig0045035	0	tr|F1Q6U6| F1Q6U6_DANRE Follistatin-like 1a OS=Danio rerio GN=fstl1a PE=4 SV=1
Contig0033064	0	tr|B0V3V7| B0V3V7_DANRE Guanine nucleotide binding protein alpha subunit v1 subtype OS=Danio rerio GN=gnav1 PE=2 SV=1
Contig0022388	0	tr|B0S619| B0S619_DANRE Kelch-like family member 18 OS=Danio rerio GN=klhl18 PE=1 SV=1
Contig0072643	0	XP_017213532.1 PREDICTED: high affinity cationic amino acid transporter 1 isoform X3 [Danio rerio]
Contig0072641	0	tr|Q801G3| Q801G3_DANRE Membrane progestin receptor beta OS=Danio rerio GN=paqr8 PE=2 SV=1
Contig0033075	0	tr|Q8AX99| Q8AX99_DANRE Actinin alpha 3b OS=Danio rerio GN=actn3b PE=1 SV=1
Contig0010395	0	tr|B8A5N0| B8A5N0_DANRE BCL2-associated athanogene 5 OS=Danio rerio GN=bag5 PE=1 SV=1
Contig0010397	0	XP_001921229.3 PREDICTED: tetratricopeptide repeat protein 7A isoform X1 [Danio rerio]
Contig0069028	0	XP_009291428.1 PREDICTED: HEAT repeat-containing protein 4 isoform X3 [Danio rerio]
Contig0022383	0	tr|X1WBF9| X1WBF9_DANRE Integrin, alpha 11b (Fragment) OS=Danio rerio GN=itga11b PE=3 SV=1
Contig0058382	0	tr|F1R953| F1R953_DANRE Armadillo repeat gene deleted in velocardiofacial syndrome a OS=Danio rerio GN=arvcfa PE=4 SV=2
Contig0022364	0	tr|F1QTR4| F1QTR4_DANRE Protein phosphatase 1 regulatory subunit OS=Danio rerio GN=ppp1r3cb PE=4 SV=1
Contig0035676	0	tr|Q4U0S1| Q4U0S1_DANRE Integrin beta OS=Danio rerio GN=itgb4 PE=2 SV=1
Contig0085931	0	tr|A0A0R4IP60| A0A0R4IP60_DANRE Filamin A-interacting protein 1a OS=Danio rerio GN=filip1a PE=4 SV=1
Contig0033019	0	XP_003198592.3 PREDICTED: tyrosine-protein phosphatase non-receptor type 5-like [Danio rerio]
Contig0046327	0	tr|F1QSJ9| F1QSJ9_DANRE Si:dkey-32n7.4 OS=Danio rerio GN=si:dkey-32n7.4 PE=3 SV=2
Contig0034358	0	XP_005172757.1 PREDICTED: synaptotagmin-like protein 2 isoform X6 [Danio rerio]
Contig0046335	0	tr|E7FFQ3| E7FFQ3_DANRE Kinesin-like protein OS=Danio rerio GN=kif6 PE=3 SV=2
Contig0021099	0	tr|Q6P2V4| Q6P2V4_DANRE Hgd protein OS=Danio rerio GN=hgd PE=1 SV=1
Contig0073932	0	XP_001920033.3 PREDICTED: uncharacterized protein LOC100150699 [Danio rerio]
Contig0106572	0	KTG44846.1 hypothetical protein cypCar_00013014 [Cyprinus carpio]
Contig0061958	0	tr|A0A0G2KK97| A0A0G2KK97_DANRE Glutamate receptor, metabotropic 5b OS=Danio rerio GN=grm5b PE=3 SV=1
Contig0119896	0	tr|F8W622| F8W622_DANRE Myosin XVAa OS=Danio rerio GN=myo15aa PE=3 SV=1
Contig0034367	0	tr|E7F586| E7F586_DANRE Nuclear factor, interleukin 3-regulated, member 2 OS=Danio rerio GN=nfil3-2 PE=4 SV=1
Contig0034369	0	tr|K9M3I1| K9M3I1_DANRE Lysophosphatidic acid receptor 1 OS=Danio rerio GN=lpar3 PE=2 SV=1
Contig0021097	0	tr|A0A140LGN4| A0A140LGN4_DANRE MAP7 domain-containing 2b OS=Danio rerio GN=map7d2b PE=4 SV=1
Contig0072632	0	sp|Q90469| HXDAA_DANRE Homeobox protein Hox-D10a OS=Danio rerio GN=hoxd10a PE=2 SV=4
Contig0085917	0	tr|F6NKG5| F6NKG5_DANRE Cat eye syndrome chromosome region, candidate 1b OS=Danio rerio GN=cecr1b PE=4 SV=1
Contig0033042	0	tr|F1Q5S2| F1Q5S2_DANRE Protein Z, vitamin K-dependent plasma glycoprotein a OS=Danio rerio GN=proza PE=3 SV=1
Contig0058342	0	tr|E7FA68| E7FA68_DANRE Uncharacterized protein OS=Danio rerio GN=LOC564731 PE=4 SV=1
Contig0033040	0	tr|A0A0D5X166| A0A0D5X166_DANRE LGP2 variant 1 OS=Danio rerio GN=dhx58 PE=2 SV=1
Contig0120873	0	tr|B4XEZ3| B4XEZ3_DANRE Chordin-like 2 OS=Danio rerio GN=chrdl2 PE=2 SV=1
Contig0033045	0	tr|E7FAL6| E7FAL6_DANRE Histone deacetylase 7b OS=Danio rerio GN=hdac7b PE=4 SV=1
Contig0058326	0	tr|E7FEZ0| E7FEZ0_DANRE Pleckstrin homology domain-containing, family N member 1 OS=Danio rerio GN=plekhn1 PE=4 SV=1
Contig0061976	0	XP_009300379.1 PREDICTED: glutamate decarboxylase 1 isoform X2 [Danio rerio]
Contig0034379	0	tr|F1R0D8| F1R0D8_DANRE Early B-cell factor 3b OS=Danio rerio GN=ebf3b PE=3 SV=2
Contig0046358	0	tr|Q08BC5| Q08BC5_DANRE Hydroxysteroid (17-beta) dehydrogenase 7 OS=Danio rerio GN=hsd17b7 PE=2 SV=1
Contig0105261	0	tr|F1Q9W3| F1Q9W3_DANRE Protein Wnt OS=Danio rerio GN=wnt7bb PE=3 SV=1
Contig0034421	0	tr|A0JML5| A0JML5_DANRE Zgc:153953 OS=Danio rerio GN=zgc:153953 PE=2 SV=1
Contig0008133	0	XP_017211829.1 PREDICTED: uncharacterized protein LOC108190117 [Danio rerio]
Contig0010450	0	tr|E7FG25| E7FG25_DANRE Uncharacterized protein OS=Danio rerio GN=LOC103908660 PE=4 SV=1
Contig0060713	0	XP_005164409.1 PREDICTED: uncharacterized protein LOC101884073 isoform X2 [Danio rerio]
Contig0059724	0	XP_009305224.2 PREDICTED: uncharacterized protein LOC103911953 [Danio rerio]
Contig0034426	0	XP_017207802.1 PREDICTED: CUB and sushi domain-containing protein 3 isoform X1 [Danio rerio]
Contig0008136	0	tr|A0A0R4IBM9| A0A0R4IBM9_DANRE Neurolysin (metallopeptidase M3 family) OS=Danio rerio GN=nln PE=1 SV=1
Contig0034427	0	tr|F1QTF9| F1QTF9_DANRE Inter-alpha-trypsin inhibitor heavy chain 3a OS=Danio rerio GN=itih3a PE=4 SV=1
Contig0021100	0	tr|Q6PBM9| Q6PBM9_DANRE Arrestin 3, retinal (X-arrestin) OS=Danio rerio GN=arr3b PE=1 SV=1
Contig0023761	0	XP_017208033.1 PREDICTED: cGMP-dependent protein kinase 2 [Danio rerio]
Contig0010443	0	tr|A5PLF6| A5PLF6_DANRE LOC564818 protein (Fragment) OS=Danio rerio GN=adad1 PE=2 SV=1
Contig0010444	0	tr|A2ATX7| A2ATX7_DANRE Cyclin and CBS domain divalent metal cation transport mediator 2a OS=Danio rerio GN=cnnm2a PE=4 SV=1
Contig0011773	0	tr|Q4QRD9| Q4QRD9_DANRE Cysteine and histidine-rich domain (CHORD)-containing 1a OS=Danio rerio GN=chordc1a PE=1 SV=1
Contig0010447	0	KTF73654.1 hypothetical protein cypCar_00045462 [Cyprinus carpio]
Contig0022428	0	tr|A0PJ30| A0PJ30_DANRE Cytochrome P450 CYP2Y3 OS=Danio rerio GN=cyp2y3 PE=2 SV=1
Contig0009441	0	tr|F1QC74| F1QC74_DANRE Transmembrane 7 superfamily member 3 OS=Danio rerio GN=tm7sf3 PE=4 SV=2
Contig0035779	0	tr|E7FFI8| E7FFI8_DANRE B-cell CLL/lymphoma 3 OS=Danio rerio GN=bcl3 PE=4 SV=1
Contig0008107	0	XP_017211776.1 PREDICTED: IgGFc-binding protein isoform X2 [Danio rerio]
Contig0023748	0	tr|Q5RG51| Q5RG51_DANRE Cytochrome P450, family 2, subfamily J, polypeptide 20 (Fragment) OS=Danio rerio GN=cyp2j20 PE=3 SV=2
Contig0009459	0	tr|A0A0R4I9C1| A0A0R4I9C1_DANRE Tyrosine--tRNA ligase OS=Danio rerio GN=yars PE=1 SV=1
Contig0008126	0	tr|E7F6X9| E7F6X9_DANRE Si:ch211-122c9.5 OS=Danio rerio GN=si:ch211-122c9.5 PE=4 SV=1
Contig0011759	0	tr|A9XPA4| A9XPA4_DANRE Sodium/hydrogen exchanger OS=Danio rerio GN=slc9a7 PE=2 SV=1
Contig0047769	0	XP_002662591.3 PREDICTED: cysteinyl leukotriene receptor 2-like [Danio rerio]
Contig0022401	0	XP_017212409.1 PREDICTED: transient receptor potential cation channel, subfamily M, member 1a isoform X4 [Danio rerio]
Contig0022406	0	tr|A7TUD7| A7TUD7_DANRE Neu3.4 OS=Danio rerio GN=neu3.4 PE=4 SV=1
Contig0008174	0	tr|E7F3G9| E7F3G9_DANRE Si:ch211-14k19.8 OS=Danio rerio GN=si:ch211-14k19.8 PE=4 SV=1
Contig0010487	0	tr|F1R6A1| F1R6A1_DANRE Hydroxymethylbilane synthase, b OS=Danio rerio GN=hmbsb PE=1 SV=1
Contig0035722	0	tr|Q5TYX1| Q5TYX1_DANRE Mix paired-like homeobox OS=Danio rerio GN=mixl1 PE=4 SV=1
Contig0035729	0	tr|A0JL26| A0JL26_DANRE PLA2-like otoconin OS=Danio rerio GN=oc90 PE=2 SV=1
Contig0021133	0	tr|E9QH03| E9QH03_DANRE Solute carrier family 45, member 4 OS=Danio rerio GN=slc45a4 PE=4 SV=1
Contig0021139	0	XP_009294827.1 PREDICTED: uncharacterized protein LOC569178 isoform X1 [Danio rerio]
Contig0010478	0	tr|B5RHZ3| B5RHZ3_DANRE Sorting nexin OS=Danio rerio GN=snx33 PE=1 SV=1
Contig0021126	0	XP_001337167.4 PREDICTED: unconventional myosin-Ih [Danio rerio]
Contig0023785	0	tr|F1R3V9| F1R3V9_DANRE Acyl-coenzyme A oxidase OS=Danio rerio GN=acox1 PE=1 SV=1
Contig0011793	0	tr|B0UY92| B0UY92_DANRE Solute carrier family 2 (facilitated glucose transporter), member 2 OS=Danio rerio GN=slc2a2 PE=1 SV=1
Contig0010464	0	AAH93146.1 Zgc:162082 protein, partial [Danio rerio]
Contig0008161	0	XP_005160686.1 PREDICTED: apolipoprotein Bb, tandem duplicate 1 isoform X1 [Danio rerio]
Contig0023773	0	tr|A8KBX3| A8KBX3_DANRE Fructosamine 3 kinase-related protein OS=Danio rerio GN=fn3krp PE=2 SV=1
Contig0023774	0	tr|E7FEJ1| E7FEJ1_DANRE Growth factor receptor-bound protein 10b OS=Danio rerio GN=grb10b PE=4 SV=2
Contig0011706	0	tr|F1QHK8| F1QHK8_DANRE Lipoprotein lipase OS=Danio rerio GN=lpl PE=3 SV=1
Contig0011707	0	sp|Q58EJ9| MARC1_DANRE Mitochondrial amidoxime-reducing component 1 OS=Danio rerio GN=marc1 PE=2 SV=1
Contig0011742	0	tr|F1QUC5| F1QUC5_DANRE Histone deacetylase 9-B OS=Danio rerio GN=hdac9b PE=4 SV=1
Contig0009417	0	tr|A0A0R4IFA2| A0A0R4IFA2_DANRE NudE neurodevelopment protein 1 OS=Danio rerio GN=nde1 PE=1 SV=1
Contig0008101	0	tr|A0A0H2UKP5| A0A0H2UKP5_DANRE Isoleucyl-tRNA synthetase OS=Danio rerio GN=iars PE=1 SV=1
Contig0010402	0	tr|E7EYX4| E7EYX4_DANRE Macrophage-stimulating 1 receptor a OS=Danio rerio GN=mst1ra PE=3 SV=1
Contig0010408	0	tr|Q6GMH8| Q6GMH8_DANRE Spag6 protein OS=Danio rerio GN=spag6 PE=1 SV=1
Contig0010409	0	tr|Q2Q551| Q2Q551_DANRE Calcium channel, voltage-dependent, beta 1 subunit OS=Danio rerio GN=cacnb1 PE=2 SV=1
Contig0010406	0	tr|Q6P3J7| Q6P3J7_DANRE EH-domain containing 2 OS=Danio rerio GN=ehd2b PE=1 SV=1
Contig0009428	0	tr|A8KC25| A8KC25_DANRE Ucp2l protein OS=Danio rerio GN=ucp3 PE=2 SV=1
Contig0011720	0	tr|A5PN01| A5PN01_DANRE Si:dkeyp-120h9.1 OS=Danio rerio GN=si:dkeyp-120h9.1 PE=4 SV=1
Contig0011728	0	tr|A0A0R4IXD9| A0A0R4IXD9_DANRE Tubulin folding cofactor D OS=Danio rerio GN=tbcd PE=1 SV=1
Contig0011729	0	tr|A0A0H2UKH6| A0A0H2UKH6_DANRE Bloodthirsty-related gene family, member 30 OS=Danio rerio GN=btr30 PE=4 SV=1
Contig0011719	0	tr|F1QIU8| F1QIU8_DANRE Si:dkey-121j17.5 (Fragment) OS=Danio rerio GN=si:dkey-121j17.5 PE=4 SV=1
Contig0009408	0	tr|E7FAN5| E7FAN5_DANRE Coagulation factor II (thrombin) OS=Danio rerio GN=f2 PE=1 SV=1
Contig0082182	0	XP_005162818.2 PREDICTED: adhesion G-protein coupled receptor G2 [Danio rerio]
Contig0167602	0	XP_009297323.1 PREDICTED: uncharacterized protein LOC103910187 [Danio rerio]
Contig0167606	0	tr|F1Q673| F1Q673_DANRE Immunity-related GTPase family, e4 OS=Danio rerio GN=irge4 PE=4 SV=1
Contig0069171	0	XP_009302640.1 PREDICTED: uncharacterized protein wu:fl23c11 isoform X1 [Danio rerio]
Contig0165004	0	tr|A0A0R4ITJ3| A0A0R4ITJ3_DANRE SRY (sex determining region Y)-box 8a OS=Danio rerio GN=sox8a PE=4 SV=1
Contig0082154	0	tr|Q566V5| Q566V5_DANRE LOC553388 protein (Fragment) OS=Danio rerio GN=rsph14 PE=2 SV=1
Contig0069182	0	XP_017210744.1 PREDICTED: ELKS/Rab6-interacting/CAST family member 1 isoform X1 [Danio rerio]
Contig0071495	0	tr|Q1RLS9| Q1RLS9_DANRE Zgc:136872 OS=Danio rerio GN=zgc:136872 PE=2 SV=1
Contig0060796	0	tr|B8A5Q4| B8A5Q4_DANRE EF-hand domain-containing family member C2 OS=Danio rerio GN=efhc2 PE=1 SV=1
Contig0033176	0	tr|A0A0R4IMM9| A0A0R4IMM9_DANRE Sema domain, seven thrombospondin repeats (type 1 and type 1-like), transmembrane domain (TM) and short cytoplasmic domain, (semaphorin) 5A OS=Danio rerio GN=sema5a PE=4 SV=1
Contig0046492	0	tr|A0A0R4IEE6| A0A0R4IEE6_DANRE Cholinergic receptor, nicotinic, alpha 3 OS=Danio rerio GN=chrna3 PE=3 SV=2
Contig0106637	0	tr|R4GDU6| R4GDU6_DANRE Si:ch211-207i1.2 (Fragment) OS=Danio rerio GN=si:ch211-207i1.2 PE=4 SV=1
Contig0069132	0	XP_005157137.1 PREDICTED: B- and T-lymphocyte attenuator-like [Danio rerio]
Contig0045158	0	tr|E9QEQ9| E9QEQ9_DANRE G protein-coupled receptor 155a OS=Danio rerio GN=gpr155a PE=4 SV=1
Contig0045159	0	XP_005162164.1 PREDICTED: uncharacterized protein LOC101886866 [Danio rerio]
Contig0060785	0	tr|B3DGS8| B3DGS8_DANRE Glutamate receptor, ionotropic, AMPA 1a OS=Danio rerio GN=gria1a PE=2 SV=1
Contig0057135	0	tr|Q7T3G4| Q7T3G4_DANRE Phosphoglycerate mutase OS=Danio rerio GN=pgam2 PE=1 SV=1
Contig0082114	0	tr|Q8UVV3| Q8UVV3_DANRE Single-minded homolog 2 (Drosophila) OS=Danio rerio GN=sim2 PE=2 SV=1
Contig0069114	0	tr|F1R5S7| F1R5S7_DANRE Forkhead box D3 OS=Danio rerio GN=foxd3 PE=1 SV=1
Contig0021175	0	tr|F1QQR6| F1QQR6_DANRE F-box protein 30a OS=Danio rerio GN=fbxo30a PE=4 SV=1
Contig0083415	0	tr|X1WHV6| X1WHV6_DANRE Ubiquitin-associated protein 1-like a (Fragment) OS=Danio rerio GN=ubap1la PE=4 SV=1
Contig0021170	0	XP_697171.3 PREDICTED: EF-hand calcium-binding domain-containing protein 6 isoform X1 [Danio rerio]
Contig0008190	0	tr|A9C3T0| A9C3T0_DANRE Protein kinase, cAMP-dependent, regulatory, type II, alpha A OS=Danio rerio GN=prkar2aa PE=1 SV=1
Contig0096721	0	tr|E7F1D1| E7F1D1_DANRE NAD(P)(+)--arginine ADP-ribosyltransferase OS=Danio rerio GN=art4 PE=3 SV=1
Contig0022496	0	sp|Q1LUQ4| MFD6A_DANRE Major facilitator superfamily domain-containing protein 6-A OS=Danio rerio GN=mfsd6a PE=3 SV=1
Contig0095409	0	tr|A0A0G2KXD1| A0A0G2KXD1_DANRE Uncharacterized protein OS=Danio rerio PE=4 SV=1
Contig0021163	0	tr|Q6DBR1| Q6DBR1_DANRE HtrA serine peptidase 3a OS=Danio rerio GN=htra3a PE=2 SV=1
Contig0072789	0	tr|Q05AI5| Q05AI5_DANRE Melanophilin a OS=Danio rerio GN=mlpha PE=2 SV=1
Contig0058494	0	tr|A2BFT9| A2BFT9_DANRE Sorting nexin 19a (Fragment) OS=Danio rerio GN=snx19a PE=4 SV=1
Contig0058433	0	XP_005162467.1 PREDICTED: protein SOGA3 isoform X2 [Danio rerio]
Contig0116004	0	tr|G8IHU0| G8IHU0_DANRE Laminin alpha 2 chain short splice variant OS=Danio rerio GN=lama2 PE=2 SV=1
Contig0104019	0	tr|X1WGE3| X1WGE3_DANRE T, brachyury homolog b OS=Danio rerio GN=tb PE=4 SV=2
Contig0047776	0	tr|Q1RLT7| Q1RLT7_DANRE Advillin OS=Danio rerio GN=avil PE=2 SV=1
Contig0096702	0	APX56432.1 polycystic kidney disease 1 like 2a [Danio rerio]
Contig0034477	0	tr|F1R788| F1R788_DANRE Vasoactive intestinal peptide receptor 1a OS=Danio rerio GN=vipr1a PE=3 SV=1
Contig0104035	0	sp|Q502F0| CR3LA_DANRE Cyclic AMP-responsive element-binding protein 3-like protein 3-A OS=Danio rerio GN=creb3l3a PE=2 SV=1
Contig0128013	0	tr|A0A0R4IIK0| A0A0R4IIK0_DANRE Transmembrane protease, serine 13a OS=Danio rerio GN=tmprss13a PE=3 SV=1
Contig0047795	0	tr|F1QHG2| F1QHG2_DANRE Zgc:101810 OS=Danio rerio GN=zgc:101810 PE=1 SV=1
Contig0033166	0	XP_009302617.1 PREDICTED: voltage-dependent calcium channel subunit alpha-2/delta-3 [Danio rerio]
Contig0046479	0	tr|A0A0G2KKD9| A0A0G2KKD9_DANRE Uncharacterized protein OS=Danio rerio GN=LOC103911065 PE=4 SV=1
Contig0010575	0	tr|Q6DEH7| Q6DEH7_DANRE NIMA (Never in mitosis gene a)-related kinase 7 OS=Danio rerio GN=nek7 PE=2 SV=1
Contig0009587	0	tr|Q6P4V2| Q6P4V2_DANRE Amino acid transporter OS=Danio rerio GN=slc1a3a PE=1 SV=1
Contig0010571	0	tr|B3DKN5| B3DKN5_DANRE Myosin, light chain kinase OS=Danio rerio GN=mylka PE=2 SV=1
Contig0072819	0	tr|Q568V7| Q568V7_DANRE Irx3a protein OS=Danio rerio GN=irx3a PE=2 SV=1
Contig0060835	0	tr|F6NZK1| F6NZK1_DANRE Cytokine receptor family member B17 OS=Danio rerio GN=crfb17 PE=4 SV=1
Contig0011894	0	tr|E7FAI5| E7FAI5_DANRE Receptor-like tyrosine kinase OS=Danio rerio GN=ryk PE=4 SV=1
Contig0008268	0	tr|B2GP54| B2GP54_DANRE Stk3 protein OS=Danio rerio GN=stk3 PE=2 SV=1
Contig0009599	0	AAH45321.1 LOC407614 protein, partial [Danio rerio]
Contig0047861	0	XP_005170735.1 PREDICTED: plakophilin-3 isoform X2 [Danio rerio]
Contig0023877	0	XP_009300677.1 PREDICTED: kynurenine--oxoglutarate transaminase 3 isoform X2 [Danio rerio]
Contig0060829	0	tr|F1QK75| F1QK75_DANRE Si:dkey-237h12.3 OS=Danio rerio GN=si:dkey-237h12.3 PE=4 SV=3
Contig0057204	0	tr|F1R4X5| F1R4X5_DANRE Olfactomedin 3a OS=Danio rerio GN=olfm3a PE=4 SV=1
Contig0011880	0	tr|Q6P0H2| Q6P0H2_DANRE NAD(P)H dehydrogenase, quinone 1 OS=Danio rerio GN=nqo1 PE=1 SV=1
Contig0010545	0	tr|A0A0H2UKE1| A0A0H2UKE1_DANRE Protein broad-minded OS=Danio rerio GN=tbc1d32 PE=4 SV=1
Contig0008249	0	tr|H9GYN2| H9GYN2_DANRE Uncharacterized protein OS=Danio rerio GN=clcc1 PE=4 SV=1
Contig0033249	0	sp|Q07998| BRACA_DANRE Brachyury protein homolog A OS=Danio rerio GN=ntla PE=1 SV=1
Contig0009578	0	tr|F1QXN6| F1QXN6_DANRE TBC1 domain family, member 17 OS=Danio rerio GN=tbc1d17 PE=1 SV=1
Contig0008293	0	tr|Q6P267| Q6P267_DANRE UBX domain protein 4 OS=Danio rerio GN=ubxn4 PE=2 SV=1
Contig0021264	0	tr|E7F7E2| E7F7E2_DANRE Spermatogenesis-associated 20 OS=Danio rerio GN=spata20 PE=4 SV=1
Contig0120906	0	tr|F1Q596| F1Q596_DANRE Transmembrane protein 163a OS=Danio rerio GN=tmem163a PE=4 SV=2
Contig0022589	0	tr|A0A0R4IGZ9| A0A0R4IGZ9_DANRE Si:dkey-13m1.2 OS=Danio rerio GN=si:dkey-13m1.2 PE=4 SV=1
Contig0034521	0	tr|A4IG43| A4IG43_DANRE Zgc:162196 protein OS=Danio rerio GN=ulk3 PE=2 SV=1
Contig0059820	0	tr|Q5TZ89| Q5TZ89_DANRE BRF1, RNA polymerase III transcription initiation factor b OS=Danio rerio GN=brf1b PE=4 SV=1
Contig0059823	0	XP_009300312.2 PREDICTED: regulator of G-protein signaling 3 isoform X1 [Danio rerio]
Contig0021251	0	tr|X1WCX5| X1WCX5_DANRE Solute carrier family 25 (pyrimidine nucleotide carrier ), member 36b OS=Danio rerio GN=slc25a36b PE=3 SV=1
Contig0008274	0	tr|A0A0G2KIZ8| A0A0G2KIZ8_DANRE Uncharacterized protein OS=Danio rerio PE=1 SV=1
Contig0046501	0	tr|F1QIW8| F1QIW8_DANRE Cyclin and CBS domain divalent metal cation transport mediator 2b OS=Danio rerio GN=cnnm2b PE=4 SV=1
Contig0022577	0	tr|A0A0R4IXG2| A0A0R4IXG2_DANRE Amyloid beta (A4) precursor-like protein 1 OS=Danio rerio GN=aplp1 PE=4 SV=1
Contig0046503	0	XP_005169909.1 PREDICTED: nidogen-2 isoform X6 [Danio rerio]
Contig0119929	0	tr|Q7ZWF5| Q7ZWF5_DANRE Aspartate aminotransferase OS=Danio rerio GN=got2b PE=2 SV=1
Contig0008287	0	tr|A8E7N7| A8E7N7_DANRE Pogo transposable element with ZNF domain a OS=Danio rerio GN=pogza PE=1 SV=1
Contig0034533	0	tr|E7F425| E7F425_DANRE TRAF3-interacting protein 2b OS=Danio rerio GN=traf3ip2b PE=4 SV=1
Contig0008280	0	tr|Q7ZU53| Q7ZU53_DANRE Cryptochrome 3 OS=Danio rerio GN=cry2 PE=1 SV=1
Contig0034537	0	XP_017214107.1 PREDICTED: AT-rich interactive domain-containing protein 5B, partial [Danio rerio]
Contig0106627	0	tr|Q7ZVF1| Q7ZVF1_DANRE Chitinase, acidic.1 OS=Danio rerio GN=chia.1 PE=1 SV=1
Contig0008285	0	sp|Q5TYP4| CA112_DANRE Uncharacterized protein C1orf112 homolog OS=Danio rerio GN=si:dkey-97o5.1 PE=2 SV=1
Contig0106631	0	tr|F1QDI3| F1QDI3_DANRE Gdnf family receptor alpha 1b OS=Danio rerio GN=gfra1b PE=4 SV=1
Contig0009513	0	tr|E7F0E8| E7F0E8_DANRE Exportin 1 (CRM1 homolog, yeast) a OS=Danio rerio GN=xpo1a PE=1 SV=2
Contig0011818	0	tr|A0A0R4ILW4| A0A0R4ILW4_DANRE Si:ch211-269m15.3 OS=Danio rerio GN=si:ch211-269m15.3 PE=4 SV=1
Contig0011814	0	tr|Q32PR9| Q32PR9_DANRE Zgc:123271 OS=Danio rerio GN=kcnk5a PE=2 SV=1
Contig0011819	0	tr|Q1RLS3| Q1RLS3_DANRE Zgc:136881 OS=Danio rerio GN=polh PE=2 SV=1
Contig0011805	0	XP_009305236.1 PREDICTED: uncharacterized protein LOC108179104 [Danio rerio]
Contig0011807	0	tr|Q1LX14| Q1LX14_DANRE Sphingosine-1-phosphate receptor 3a OS=Danio rerio GN=s1pr3a PE=3 SV=1
Contig0035819	0	tr|F1R5D5| F1R5D5_DANRE Si:ch211-133j6.3 OS=Danio rerio GN=si:ch211-133j6.3 PE=1 SV=2
Contig0011865	0	tr|Q6DHA0| Q6DHA0_DANRE Zgc:92566 OS=Danio rerio GN=ica1 PE=2 SV=1
Contig0008215	0	tr|Q5RHN6| Q5RHN6_DANRE ELK3, ETS-domain protein OS=Danio rerio GN=elk3 PE=2 SV=1
Contig0008214	0	tr|Q5BLF5| Q5BLF5_DANRE Zgc:113516 OS=Danio rerio GN=zgc:113516 PE=2 SV=1
Contig0011866	0	tr|E7FGP2| E7FGP2_DANRE Cysteinyl-tRNA synthetase OS=Danio rerio GN=cars PE=1 SV=2
Contig0022514	0	tr|F1R3H6| F1R3H6_DANRE Transporter OS=Danio rerio GN=slc6a2 PE=3 SV=2
Contig0010521	0	XP_005156363.1 PREDICTED: autism susceptibility gene 2 protein isoform X4 [Danio rerio]
Contig0011855	0	tr|F1Q8W3| F1Q8W3_DANRE Spermatogenesis-associated 5-like 1 OS=Danio rerio GN=spata5l1 PE=4 SV=1
Contig0023831	0	sp|Q642M9| DHDH_DANRE Trans-1,2-dihydrobenzene-1,2-diol dehydrogenase OS=Danio rerio GN=dhdh PE=2 SV=2
Contig0011841	0	AAK61828.1 presenilin-2 [Danio rerio]
Contig0011844	0	tr|Q588C5| Q588C5_DANRE DNA methyltransferase OS=Danio rerio GN=dnmt3bb.3 PE=2 SV=1
Contig0010500	0	tr|A5PLA8| A5PLA8_DANRE Glutamine-dependent NAD(+) synthetase OS=Danio rerio GN=nadsyn1 PE=2 SV=1
Contig0011832	0	tr|B2GQ15| B2GQ15_DANRE Cpt2 protein OS=Danio rerio GN=cpt2 PE=2 SV=1
Contig0009534	0	XP_699905.5 PREDICTED: mucosa-associated lymphoid tissue lymphoma translocation protein 1 [Danio rerio]
Contig0010506	0	tr|F1QU35| F1QU35_DANRE Proteasome 26S subunit, non-ATPase 5 OS=Danio rerio GN=psmd5 PE=1 SV=1
Contig0010507	0	tr|Q7ZUP9| Q7ZUP9_DANRE Fizzy/cell division cycle 20 related 1 (Drosophila) OS=Danio rerio GN=fzr1a PE=2 SV=1
Contig0010509	0	tr|I3IT94| I3IT94_DANRE Si:dkey-156n14.3 OS=Danio rerio GN=si:dkey-156n14.3 PE=4 SV=1
Contig0092089	0	tr|A5WV54| A5WV54_DANRE Si:dkey-266f7.9 OS=Danio rerio GN=si:dkey-266f7.9 PE=4 SV=1
Contig0079099	0	tr|F1R238| F1R238_DANRE Secreted frizzled-related protein 2 OS=Danio rerio GN=sfrp2 PE=4 SV=1
Contig0079083	0	tr|F1RBA7| F1RBA7_DANRE Growth factor-independent 1A transcription repressor a OS=Danio rerio GN=gfi1aa PE=4 SV=1
Contig0008742	0	tr|F1QH54| F1QH54_DANRE Family with sequence similarity 102, member B, a OS=Danio rerio GN=fam102ba PE=4 SV=1
Contig0093372	0	tr|F1Q6A6| F1Q6A6_DANRE Uncharacterized protein OS=Danio rerio GN=ccdc180 PE=4 SV=2
Contig0008715	0	sp|Q6PG29| SKAP2_DANRE Src kinase-associated phosphoprotein 2 OS=Danio rerio GN=skap2 PE=2 SV=1
Contig0008716	0	sp|A3KGT9| GPT3L_DANRE Glycerol-3-phosphate acyltransferase 3-like OS=Danio rerio GN=agpat9l PE=3 SV=1
Contig0055091	0	tr|A0A0R4IDM3| A0A0R4IDM3_DANRE Homeobox C11b (Fragment) OS=Danio rerio GN=hoxc11b PE=4 SV=2
Contig0080059	0	tr|F1Q7I9| F1Q7I9_DANRE Intermediate filament family orphan 2a OS=Danio rerio GN=iffo2a PE=4 SV=2
Contig0141536	0	XP_017206703.1 PREDICTED: voltage-dependent R-type calcium channel subunit alpha-1E isoform X3 [Danio rerio]
Contig0068394	0	XP_009301128.1 PREDICTED: uncharacterized protein LOC101885844 [Danio rerio]
Contig0153511	0	sp|B2ZGJ1| CLAT_DANRE Choline O-acetyltransferase OS=Danio rerio GN=chat PE=2 SV=1
Contig0068390	0	tr|A0A0R4ICX1| A0A0R4ICX1_DANRE Solute carrier family 13 (sodium/sulfate symporter), member 4 OS=Danio rerio GN=slc13a4 PE=4 SV=1
Contig0094696	0	XP_001335312.3 PREDICTED: kyphoscoliosis peptidase [Danio rerio]
Contig0082685	0	tr|Q1MT80| Q1MT80_DANRE Guanylate-binding protein 4 OS=Danio rerio GN=gbp4 PE=4 SV=1
Contig0116582	0	XP_009299436.1 PREDICTED: uncharacterized protein PB18E9.04c-like isoform X1 [Danio rerio]
Contig0116598	0	tr|F1QTW9| F1QTW9_DANRE Si:dkey-237h12.3 OS=Danio rerio GN=si:dkey-237h12.3 PE=4 SV=2
Contig0141519	0	XP_009301171.2 PREDICTED: uncharacterized protein LOC101884770 [Danio rerio]
Contig0128561	0	tr|A0A0N4SUG0| A0A0N4SUG0_DANRE Si:dkey-156m2.3 OS=Danio rerio GN=si:dkey-156m2.3 PE=4 SV=1
Contig0139245	0	sp|P53407| ISL2B_DANRE Insulin gene enhancer protein isl-2b OS=Danio rerio GN=isl2b PE=2 SV=1
Contig0067029	0	XP_017211391.1 PREDICTED: polycystin-1 [Danio rerio]
Contig0140238	0	KTF75223.1 hypothetical protein cypCar_00031457 [Cyprinus carpio]
Contig0070679	0	XP_005167683.1 PREDICTED: melanophilin isoform X1 [Danio rerio]
Contig0093314	0	tr|B0R0B3| B0R0B3_DANRE Phosphoglucomutase 5 OS=Danio rerio GN=pgm5 PE=1 SV=1
Contig0056384	0	tr|Q6NV40| Q6NV40_DANRE Zgc:85611 OS=Danio rerio GN=acbd4 PE=2 SV=1
Contig0081347	0	KTF86480.1 hypothetical protein cypCar_00035787 [Cyprinus carpio]
Contig0068344	0	tr|Q7SZW5| Q7SZW5_DANRE Purine nucleoside phosphorylase OS=Danio rerio GN=pnp4a PE=2 SV=2
Contig0031094	0	XP_017210213.1 PREDICTED: uncharacterized protein LOC556776 isoform X1 [Danio rerio]
Contig0068385	0	tr|E7F5G0| E7F5G0_DANRE Fibroblast growth factor OS=Danio rerio GN=fgf13a PE=3 SV=1
Contig0127274	0	tr|X1WG89| X1WG89_DANRE Leucine-rich repeats and transmembrane domains 2b OS=Danio rerio GN=lrtm2b PE=4 SV=1
Contig0082659	0	XP_009289636.1 PREDICTED: protocadherin-23 isoform X1 [Danio rerio]
Contig0006197	0	tr|F1QU49| F1QU49_DANRE Testis-expressed 9 OS=Danio rerio GN=tex9 PE=4 SV=2
Contig0031154	0	XP_009290222.1 PREDICTED: glutamate receptor ionotropic, kainate 1 isoform X3 [Danio rerio]
Contig0082744	0	tr|Q502H9| Q502H9_DANRE V-type proton ATPase subunit a OS=Danio rerio GN=atp6v0a1b PE=2 SV=1
Contig0006191	0	tr|F1QE30| F1QE30_DANRE V-type proton ATPase subunit a OS=Danio rerio GN=atp6v0a1b PE=1 SV=1
Contig0006190	0	tr|B0V362| B0V362_DANRE Zgc:162945 OS=Danio rerio GN=zgc:162945 PE=4 SV=1
Contig0081411	0	tr|Q0R4G9| Q0R4G9_DANRE HSPA12B OS=Danio rerio GN=hspa12b PE=2 SV=1
Contig0067110	0	tr|A5PEY8| A5PEY8_DANRE P21 protein (Cdc42/Rac)-activated kinase 6b OS=Danio rerio GN=pak6b PE=4 SV=1
Contig0020497	0	tr|E7FGK0| E7FGK0_DANRE Oxysterol-binding protein OS=Danio rerio GN=osbpl5 PE=3 SV=1
Contig0031161	0	tr|Q566P1| Q566P1_DANRE C1q and tumor necrosis factor-related protein 1 OS=Danio rerio GN=c1qtnf1 PE=2 SV=1
Contig0082757	0	XP_005158347.1 PREDICTED: ankyrin repeat domain-containing protein 34A [Danio rerio]
Contig0020490	0	tr|E7F798| E7F798_DANRE Chloride channel protein OS=Danio rerio GN=clcn6 PE=1 SV=1
Contig0070740	0	tr|E7FDX1| E7FDX1_DANRE G protein-coupled receptor 155b OS=Danio rerio GN=gpr155b PE=4 SV=1
Contig0020489	0	tr|A2BIR0| A2BIR0_DANRE SEC14-like lipid-binding 8 OS=Danio rerio GN=sec14l8 PE=4 SV=2
Contig0043162	0	XP_017214441.1 PREDICTED: uncharacterized protein LOC101884127 [Danio rerio]
Contig0020474	0	XP_017213290.1 PREDICTED: mitogen-activated protein kinase kinase kinase 19 [Danio rerio]
Contig0018167	0	tr|F1Q6K4| F1Q6K4_DANRE Signal peptide, CUB and EGF-like domain-containing protein 2 OS=Danio rerio GN=scube2 PE=4 SV=1
Contig0020477	0	tr|Q7SZ49| Q7SZ49_DANRE Short chain dehydrogenase/reductase family 16C, member 5 OS=Danio rerio GN=sdr16c5b PE=1 SV=1
Contig0018169	0	tr|E7FAG6| E7FAG6_DANRE Activating molecule in beclin-1-regulated autophagy OS=Danio rerio GN=ambra1a PE=2 SV=2
Contig0068446	0	XP_684415.5 PREDICTED: copper-transporting ATPase 2 isoform X1 [Danio rerio]
Contig0006182	0	tr|Q7ZVL5| Q7ZVL5_DANRE Serine (Or cysteine) proteinase inhibitor, clade E (Nexin, plasminogen activator inhibitor type 1), member 2 OS=Danio rerio GN=serpine2 PE=2 SV=1
Contig0044497	0	tr|B0V356| B0V356_DANRE Thymocyte selection-associated high mobility group box OS=Danio rerio GN=tox PE=1 SV=1
Contig0019480	0	KTG38491.1 hypothetical protein cypCar_00021753, partial [Cyprinus carpio]
Contig0117849	0	tr|B2GS60| B2GS60_DANRE Zgc:153442 protein OS=Danio rerio GN=slc18a3a PE=2 SV=1
Contig0044432	0	tr|F1R1Q6| F1R1Q6_DANRE Zgc:122979 OS=Danio rerio GN=zgc:122979 PE=4 SV=1
Contig0044436	0	XP_017209307.1 PREDICTED: acid-sensing ion channel 1 isoform X4 [Danio rerio]
Contig0031136	0	tr|A2CF54| A2CF54_DANRE Suppressor of cancer cell invasion OS=Danio rerio GN=scai PE=4 SV=1
Contig0057752	0	tr|F1Q515| F1Q515_DANRE Growth arrest-specific 2-like 1 OS=Danio rerio GN=gas2l1 PE=4 SV=2
Contig0057756	0	tr|Q3T2L3| Q3T2L3_DANRE Aryl hydrocarbon receptor repressor 1 OS=Danio rerio GN=ahrra PE=2 SV=1
Contig0128515	0	XP_017208526.1 PREDICTED: alpha-protein kinase 2 [Danio rerio]
Contig0045788	0	tr|Q0P416| Q0P416_DANRE LOC563048 protein (Fragment) OS=Danio rerio GN=LOC563048 PE=2 SV=1
Contig0018190	0	sp|Q567X9| IPRI_DANRE Inositol 1,4,5-trisphosphate receptor-interacting protein OS=Danio rerio GN=itprip PE=2 SV=1
Contig0031150	0	XP_009302185.1 PREDICTED: F-BAR domain only protein 1 [Danio rerio]
Contig0007442	0	tr|Q08C87| Q08C87_DANRE HECT domain containing 3 OS=Danio rerio GN=hectd3 PE=2 SV=1
Contig0020411	0	tr|E7FB29| E7FB29_DANRE Si:ch73-390b10.2 OS=Danio rerio GN=si:ch73-390b10.2 PE=1 SV=1
Contig0019436	0	tr|Q4V9C2| Q4V9C2_DANRE Scel protein OS=Danio rerio GN=scel PE=2 SV=1
Contig0020416	0	sp|Q9YHZ5| PIM2_DANRE Serine/threonine-protein kinase pim-2 OS=Danio rerio GN=pim2 PE=2 SV=2
Contig0007438	0	XP_009305444.1 PREDICTED: uncharacterized protein KIAA1109 homolog isoform X1 [Danio rerio]
Contig0008768	0	tr|A9JT21| A9JT21_DANRE CTP synthase OS=Danio rerio GN=ctps1b PE=1 SV=1
Contig0021748	0	tr|A2BGY1| A2BGY1_DANRE Armadillo repeat gene deleted in velocardiofacial syndrome b OS=Danio rerio GN=arvcfb PE=1 SV=1
Contig0032411	0	NP_001186987.1 engulfment and cell motility protein 2 [Danio rerio]
Contig0019418	0	tr|E7F0F7| E7F0F7_DANRE Si:zfos-80g12.1 OS=Danio rerio GN=si:zfos-80g12.1 PE=4 SV=1
Contig0019422	0	tr|F1QYJ6| F1QYJ6_DANRE Sulfotransferase OS=Danio rerio GN=sult6b1 PE=1 SV=1
Contig0006116	0	tr|E7FDU7| E7FDU7_DANRE Transmembrane channel-like protein OS=Danio rerio GN=si:dkey-202l16.5 PE=3 SV=1
Contig0021733	0	tr|A9JRP8| A9JRP8_DANRE Zgc:86896 OS=Danio rerio GN=zgc:86896 PE=2 SV=1
Contig0020409	0	XP_005159516.1 PREDICTED: oxidation resistance protein 1 isoform X2 [Danio rerio]
Contig0019404	0	tr|X1WG29| X1WG29_DANRE NUAK family, SNF1-like kinase, 1b OS=Danio rerio GN=nuak1b PE=4 SV=1
Contig0033758	0	XP_017208978.1 PREDICTED: parathyroid hormone 2 receptor [Danio rerio]
Contig0045736	0	tr|A0A0R4IGN5| A0A0R4IGN5_DANRE Neuroblastoma-amplified sequence OS=Danio rerio GN=nbas PE=1 SV=1
Contig0007414	0	XP_005155492.1 PREDICTED: seizure 6-like protein isoform X1 [Danio rerio]
Contig0007431	0	tr|F1R1I6| F1R1I6_DANRE Acyl-CoA synthetase short-chain family member 3 (Fragment) OS=Danio rerio GN=acss3 PE=1 SV=1
Contig0007433	0	tr|Q7ZVG8| Q7ZVG8_DANRE Serine/threonine kinase 25 (STE20 homolog, yeast) OS=Danio rerio GN=stk25b PE=2 SV=1
Contig0006101	0	NP_001186938.1 eukaryotic translation initiation factor 3 subunit F [Danio rerio]
Contig0021715	0	tr|F1Q815| F1Q815_DANRE Pyridine nucleotide-disulphide oxidoreductase domain 2 OS=Danio rerio GN=pyroxd2 PE=1 SV=2
Contig0007484	0	XP_005169110.1 PREDICTED: GDP-fucose transporter 1 isoform X1 [Danio rerio]
Contig0019476	0	tr|A0A0R4ID59| A0A0R4ID59_DANRE SCY1-like, kinase-like 1 OS=Danio rerio GN=scyl1 PE=1 SV=1
Contig0019479	0	XP_001337387.5 PREDICTED: gastrula zinc finger protein XlCGF26.1 [Danio rerio]
Contig0018132	0	tr|E7F846| E7F846_DANRE Uncharacterized protein OS=Danio rerio GN=LOC100536777 PE=4 SV=1
Contig0018137	0	tr|Z4YIA7| Z4YIA7_DANRE Calumenin-A OS=Danio rerio GN=calua PE=1 SV=1
Contig0020442	0	tr|E7EYV4| E7EYV4_DANRE Zgc:123305 OS=Danio rerio GN=zgc:123305 PE=1 SV=1
Contig0019469	0	tr|M9MM96| M9MM96_DANRE Insulin-like growth factor-binding protein 2-B OS=Danio rerio GN=igfbp2b PE=4 SV=1
Contig0021778	0	tr|A0A0B5JF96| A0A0B5JF96_DANRE Rgmb (Fragment) OS=Danio rerio GN=rgmb PE=1 SV=1
Contig0007464	0	tr|F1R243| F1R243_DANRE Family with sequence similarity 49, member Bb OS=Danio rerio GN=fam49bb PE=1 SV=1
Contig0008792	0	XP_005173950.1 PREDICTED: prolyl 4-hydroxylase subunit alpha-2 isoform X3 [Danio rerio]
Contig0008793	0	sp|Q66I08| OSTA_DANRE Organic solute transporter subunit alpha OS=Danio rerio GN=slc51a PE=2 SV=1
Contig0006135	0	XP_009303381.1 PREDICTED: peptidyl-glycine alpha-amidating monooxygenase isoform X2 [Danio rerio]
Contig0008799	0	tr|E7EXM4| E7EXM4_DANRE Carbohydrate sulfotransferase OS=Danio rerio GN=si:ch211-236h17.3 PE=3 SV=1
Contig0019451	0	tr|B0UYY8| B0UYY8_DANRE Calcium-responsive transcription factor OS=Danio rerio GN=carf PE=4 SV=2
Contig0021761	0	tr|E9QGL6| E9QGL6_DANRE Si:dkeyp-26a9.2 OS=Danio rerio GN=si:dkeyp-26a9.2 PE=4 SV=1
Contig0019455	0	tr|Q6DG85| Q6DG85_DANRE Uricase OS=Danio rerio GN=uox PE=1 SV=1
Contig0020437	0	tr|A0A0R4ILU3| A0A0R4ILU3_DANRE Putative malate dehydrogenase 1B OS=Danio rerio GN=mdh1b PE=1 SV=1
Contig0021766	0	tr|F1QCD8| F1QCD8_DANRE Hydroxyacid oxidase 2 (long chain) OS=Danio rerio GN=hao2 PE=1 SV=2
Contig0007475	0	XP_009292599.1 PREDICTED: protein spire homolog 1 isoform X8 [Danio rerio]
Contig0006144	0	tr|Q561U0| Q561U0_DANRE Calpain 2, (M/II) large subunit, like OS=Danio rerio GN=capn2l PE=1 SV=1
Contig0033729	0	XP_001921351.1 PREDICTED: very-long-chain enoyl-CoA reductase [Danio rerio]
Contig0033809	0	sp|Q68Y21| GRID2_DANRE Glutamate receptor ionotropic, delta-2 OS=Danio rerio GN=grid2 PE=2 SV=1
Contig0008848	0	sp|Q6DBW1| RG1BB_DANRE Ras-GEF domain-containing family member 1B-B OS=Danio rerio GN=rasgef1bb PE=2 SV=1
Contig0007524	0	tr|E7F291| E7F291_DANRE Cell migration-inducing protein, hyaluronan-binding (Fragment) OS=Danio rerio GN=cemip PE=4 SV=2
Contig0021809	0	tr|A0A0R4IUX3| A0A0R4IUX3_DANRE Serologically defined colon cancer antigen 3 homolog OS=Danio rerio GN=sdccag3 PE=4 SV=1
Contig0021801	0	XP_003198324.3 PREDICTED: cilia- and flagella-associated protein 54 isoform X1 [Danio rerio]
Contig0080197	0	tr|E7FFN6| E7FFN6_DANRE Galactose-3-O-sulfotransferase 4 OS=Danio rerio GN=gal3st4 PE=1 SV=1
Contig0008841	0	tr|A2RUZ0| A2RUZ0_DANRE SH2B adaptor protein 1 OS=Danio rerio GN=sh2b1 PE=2 SV=1
Contig0008836	0	XP_009292874.1 PREDICTED: dynamin-3 isoform X1 [Danio rerio]
Contig0140310	0	tr|Q38JL1| Q38JL1_DANRE Regulator of G-protein-signaling 6 OS=Danio rerio GN=rgs6 PE=2 SV=1
Contig0067151	0	XP_002664349.4 PREDICTED: interleukin-1 receptor accessory protein [Danio rerio]
Contig0043196	0	tr|F1R8F1| F1R8F1_DANRE Dolichol kinase OS=Danio rerio GN=dolk PE=4 SV=1
Contig0070783	0	tr|F1R4T7| F1R4T7_DANRE Hexosyltransferase OS=Danio rerio GN=b3gnt9 PE=3 SV=2
Contig0126047	0	tr|A0A0R4ILD5| A0A0R4ILD5_DANRE Bone morphogenetic protein 5 OS=Danio rerio GN=bmp5 PE=3 SV=1
Contig0055183	0	tr|F1R9Y3| F1R9Y3_DANRE Smith-Magenis syndrome chromosomal region candidate gene 8-B protein homolog OS=Danio rerio GN=smcr8b PE=4 SV=1
Contig0067168	0	XP_009289450.1 PREDICTED: proto-oncogene DBL isoform X4 [Danio rerio]
Contig0164309	0	XP_009294953.1 PREDICTED: E3 ubiquitin-protein ligase PDZRN3 isoform X2 [Danio rerio]
Contig0068493	0	KTG46179.1 hypothetical protein cypCar_00012522 [Cyprinus carpio]
Contig0079138	0	tr|A5WWC4| A5WWC4_DANRE Calpain 8 OS=Danio rerio GN=capn8 PE=1 SV=1
Contig0068555	0	tr|R4R1T7| R4R1T7_DANRE K2P18.1 potassium channel OS=Danio rerio GN=kcnk18 PE=2 SV=1
Contig0044583	0	tr|Q1LUN2| Q1LUN2_DANRE SATB homeobox 1a OS=Danio rerio GN=satb1a PE=2 SV=1
Contig0069892	0	KTG33848.1 hypothetical protein cypCar_00003672 [Cyprinus carpio]
Contig0055231	0	tr|B8JKB8| B8JKB8_DANRE Eph receptor B3a OS=Danio rerio GN=ephb3a PE=1 SV=1
Contig0055244	0	tr|E7FFJ0| E7FFJ0_DANRE Centrosome and spindle pole-associated protein 1b OS=Danio rerio GN=cspp1b PE=4 SV=1
Contig0031299	0	tr|Q503H4| Q503H4_DANRE Caspase 7, apoptosis-related cysteine peptidase OS=Danio rerio GN=casp7 PE=2 SV=1
Contig0006299	0	tr|Q7ZTT6| Q7ZTT6_DANRE Solute carrier family 25 (Mitochondrial carrier: glutamate), member 22 OS=Danio rerio GN=slc25a22 PE=1 SV=1
Contig0020590	0	XP_005165316.1 PREDICTED: cGMP-dependent protein kinase 2 isoform X1 [Danio rerio]
Contig0069894	0	XP_009298152.2 PREDICTED: uncharacterized protein C16orf96 homolog isoform X1 [Danio rerio]
Contig0103315	0	XP_005157544.1 PREDICTED: protein FAM181B [Danio rerio]
Contig0020583	0	tr|B0V3R4| B0V3R4_DANRE Transporter OS=Danio rerio GN=slc6a6a PE=1 SV=1
Contig0018277	0	tr|Q7SZN5| Q7SZN5_DANRE C-terminal-binding protein 2a OS=Danio rerio GN=ctbp2a PE=1 SV=1
Contig0043288	0	tr|F1QV06| F1QV06_DANRE Uncharacterized protein OS=Danio rerio GN=tbx3b PE=4 SV=2
Contig0115311	0	XP_017212697.1 PREDICTED: A disintegrin and metalloproteinase with thrombospondin motifs 17-like [Danio rerio]
Contig0045879	0	tr|F1Q6D3| F1Q6D3_DANRE Polypeptide N-acetylgalactosaminyltransferase OS=Danio rerio GN=galnt9 PE=3 SV=1
Contig0032578	0	tr|B0S6C8| B0S6C8_DANRE Vav 3 guanine nucleotide exchange factor b OS=Danio rerio GN=vav3b PE=4 SV=2
Contig0081509	0	tr|A0A0R4IX85| A0A0R4IX85_DANRE Caspase recruitment domain family, member 14 OS=Danio rerio GN=card14 PE=4 SV=1
Contig0070821	0	tr|B0S576| B0S576_DANRE Tumor protein p73 OS=Danio rerio GN=tp73 PE=3 SV=1
Contig0057889	0	tr|Q66HX1| Q66HX1_DANRE Eyes absent homolog OS=Danio rerio GN=eya2 PE=2 SV=1
Contig0070857	0	tr|A6H8Q3| A6H8Q3_DANRE Myosin-binding protein Hb OS=Danio rerio GN=mybphb PE=1 SV=1
Contig0045895	0	AAI46743.1 Casc1 protein, partial [Danio rerio]
Contig0070852	0	tr|E7F6M4| E7F6M4_DANRE ADP-dependent glucokinase 2 OS=Danio rerio GN=adpgk2 PE=1 SV=1
Contig0032591	0	tr|E7F6U6| E7F6U6_DANRE Receptor-interacting serine-threonine kinase 3 OS=Danio rerio GN=ripk3 PE=3 SV=2
Contig0057880	0	tr|Q1L8T7| Q1L8T7_DANRE Discs, large (Drosophila) homolog-associated protein 3 OS=Danio rerio GN=dlgap3 PE=4 SV=1
Contig0006230	0	tr|Q6XCC7| Q6XCC7_DANRE G-protein-coupled receptor GPR34 type 1 OS=Danio rerio GN=gpr34a PE=3 SV=1
Contig0033852	0	tr|E7F5P0| E7F5P0_DANRE F-box protein 31 OS=Danio rerio GN=fbxo31 PE=4 SV=1
Contig0019548	0	tr|A0A1D5NSW2| A0A1D5NSW2_DANRE Cabz01076234.2 (Fragment) OS=Danio rerio GN=cabz01076234.2 PE=4 SV=1
Contig0032528	0	tr|Q1RM90| Q1RM90_DANRE DNA (Cytosine-5-)-methyltransferase 5 OS=Danio rerio GN=dnmt3bb.3 PE=2 SV=1
Contig0021860	0	XP_017207197.1 PREDICTED: ryanodine receptor 2 [Danio rerio]
Contig0045831	0	XP_017214157.1 PREDICTED: urokinase-type plasminogen activator isoform X1 [Danio rerio]
Contig0019555	0	tr|Q6IQG3| Q6IQG3_DANRE Farnesyltransferase, CAAX box, beta OS=Danio rerio GN=fntb PE=1 SV=1
Contig0007578	0	tr|I3ISW2| I3ISW2_DANRE Si:dkey-156n14.5 OS=Danio rerio GN=si:dkey-156n14.5 PE=1 SV=1
Contig0033863	0	tr|E7F6T5| E7F6T5_DANRE Metaxin-3 OS=Danio rerio GN=mtx3 PE=1 SV=1
Contig0019538	0	tr|A0A0R4IZE5| A0A0R4IZE5_DANRE Nodal-related 2 OS=Danio rerio GN=ndr2 PE=3 SV=1
Contig0020525	0	tr|Q5RH21| Q5RH21_DANRE Ligand of numb-protein X 1 OS=Danio rerio GN=lnx1 PE=4 SV=2
Contig0033875	0	XP_003197932.2 PREDICTED: laminin subunit gamma-2 [Danio rerio]
Contig0031213	0	XP_001920958.3 PREDICTED: unconventional myosin-XVI isoform X1 [Danio rerio]
Contig0007544	0	tr|E7FH41| E7FH41_DANRE Ring finger protein, LIM domain-interacting OS=Danio rerio GN=rlim PE=1 SV=2
Contig0007535	0	tr|Q7ZU19| Q7ZU19_DANRE Actin-like 6A OS=Danio rerio GN=actl6a PE=2 SV=1
Contig0056502	0	tr|F1R506| F1R506_DANRE Protein kinase C OS=Danio rerio GN=prkcq PE=3 SV=2
Contig0007539	0	tr|A0A0R4IB97| A0A0R4IB97_DANRE Tyrosylprotein sulfotransferase 1,-like OS=Danio rerio GN=tpst1l PE=4 SV=1
Contig0008882	0	tr|E7EXW6| E7EXW6_DANRE 2-epi-5-epi-valiolone synthase OS=Danio rerio GN=eevs PE=4 SV=1
Contig0033882	0	XP_003200432.3 PREDICTED: pleckstrin homology domain-containing family D member 1 [Danio rerio]
Contig0057836	0	tr|A9JSV7| A9JSV7_DANRE Si:dkey-71l1.1 protein OS=Danio rerio GN=si:dkey-71l1.1 PE=2 SV=1
Contig0019519	0	tr|A5PF33| A5PF33_DANRE Transducin (beta)-like 1 X-linked receptor 1a OS=Danio rerio GN=tbl1xr1a PE=1 SV=1
Contig0045863	0	KTG09598.1 hypothetical protein cypCar_00021934 [Cyprinus carpio]
Contig0044534	0	XP_009289860.1 PREDICTED: alpha-2-macroglobulin-like protein 1 [Danio rerio]
Contig0007546	0	tr|A5WZG3| A5WZG3_DANRE Unc5C OS=Danio rerio GN=unc5c PE=2 SV=1
Contig0020501	0	tr|A0A0R4IEK2| A0A0R4IEK2_DANRE G protein-coupled receptor 132b OS=Danio rerio GN=gpr132b PE=3 SV=1
Contig0007548	0	tr|F1R5X2| F1R5X2_DANRE Kruppel-like factor 11b OS=Danio rerio GN=klf11b PE=4 SV=1
Contig0006219	0	tr|Q7ZVF2| Q7ZVF2_DANRE Glutamine synthetase OS=Danio rerio GN=glulb PE=1 SV=1
Contig0006272	0	tr|F6NLY2| F6NLY2_DANRE ATP-binding cassette, sub-family B (MDR/TAP), member 11a (Fragment) OS=Danio rerio GN=abcb11a PE=1 SV=1
Contig0019583	0	tr|Q7ZUV3| Q7ZUV3_DANRE Zgc:56068 OS=Danio rerio GN=gde1 PE=2 SV=1
Contig0021892	0	tr|F1QU55| F1QU55_DANRE Betaine--homocysteine S-methyltransferase 1 OS=Danio rerio GN=bhmt PE=1 SV=1
Contig0020565	0	tr|Q1LYC7| Q1LYC7_DANRE Neuro-oncological ventral antigen 1 OS=Danio rerio GN=nova1 PE=1 SV=1
Contig0020563	0	tr|Q08BB0| Q08BB0_DANRE Zgc:154043 OS=Danio rerio GN=nedd9 PE=2 SV=1
Contig0021894	0	XP_009291538.1 PREDICTED: tau-tubulin kinase 2 isoform X2 [Danio rerio]
Contig0006252	0	tr|F1QLP1| F1QLP1_DANRE Hydroxysteroid (11-beta) dehydrogenase 2 OS=Danio rerio GN=hsd11b2 PE=1 SV=1
Contig0006256	0	tr|A0A0R4IU19| A0A0R4IU19_DANRE Si:ch211-93f2.1 (Fragment) OS=Danio rerio GN=si:ch211-93f2.1 PE=1 SV=1
Contig0007589	0	sp|P83571| RUVB2_DANRE RuvB-like 2 OS=Danio rerio GN=ruvbl2 PE=1 SV=1
Contig0033839	0	tr|E7EZN5| E7EZN5_DANRE AT-hook transcription factor OS=Danio rerio GN=si:ch211-86k6.2 PE=4 SV=1
Contig0018244	0	tr|A5WWI3| A5WWI3_DANRE B-cell CLL/lymphoma 6a, genome duplicate b OS=Danio rerio GN=bcl6ab PE=4 SV=1
Contig0007596	0	tr|F1Q6X1| F1Q6X1_DANRE Anthrax toxin receptor 1d OS=Danio rerio GN=antxr1d PE=4 SV=2
Contig0006264	0	tr|F1R6P4| F1R6P4_DANRE Mitochondrial intermediate peptidase OS=Danio rerio GN=mipep PE=1 SV=2
Contig0033845	0	XP_693301.6 PREDICTED: poly [ADP-ribose] polymerase 10 [Danio rerio]
Contig0007591	0	tr|A0A0R4ITD9| A0A0R4ITD9_DANRE Protocadherin 11 OS=Danio rerio GN=pcdh11 PE=4 SV=1
Contig0018236	0	tr|E9QD84| E9QD84_DANRE Semaphorin-3D OS=Danio rerio GN=sema3d PE=3 SV=2
Contig0021872	0	XP_009299363.1 PREDICTED: zinc finger protein 271-like [Danio rerio]
Contig0009822	0	tr|A9JSZ5| A9JSZ5_DANRE Zgc:114067 protein OS=Danio rerio GN=slc5a6b PE=2 SV=1
Contig0010811	0	sp|B0V2S2| DCR1B_DANRE 5' exonuclease Apollo OS=Danio rerio GN=dclre1b PE=2 SV=1
Contig0152061	0	tr|E7FF70| E7FF70_DANRE Ribosomal protein S6 kinase-like 1 OS=Danio rerio GN=rps6kl1 PE=4 SV=1
Contig0177357	0	XP_005162828.1 PREDICTED: kelch-like protein 34 [Danio rerio]
Contig0140082	0	tr|Q49HN0| Q49HN0_DANRE Protein-serine/threonine kinase OS=Danio rerio GN=grk1b PE=1 SV=1
Contig0082480	0	tr|F1QFU1| F1QFU1_DANRE Pim proto-oncogene, serine/threonine kinase,-related 185 OS=Danio rerio GN=pimr185 PE=4 SV=2
Contig0165341	0	XP_017210175.1 PREDICTED: uncharacterized protein LOC101883359 [Danio rerio]
Contig0009802	0	tr|Q08BE4| Q08BE4_DANRE Cryptochrome 1a OS=Danio rerio GN=cry1aa PE=2 SV=1
Contig0082467	0	tr|Q502A7| Q502A7_DANRE Elongation of very long chain fatty acids protein (Fragment) OS=Danio rerio GN=elovl2 PE=2 SV=1
Contig0056167	0	tr|A0A0G2L792| A0A0G2L792_DANRE Uncharacterized protein OS=Danio rerio GN=LOC100333521 PE=3 SV=1
Contig0071794	0	tr|E7F6D1| E7F6D1_DANRE Immunity-related GTPase family, f3 OS=Danio rerio GN=irgf3 PE=4 SV=1
Contig0056194	0	tr|E7FBQ4| E7FBQ4_DANRE Uncharacterized protein OS=Danio rerio GN=LOC556707 PE=4 SV=1
Contig0104359	0	tr|B8JLJ1| B8JLJ1_DANRE Tyrosine-protein kinase receptor OS=Danio rerio GN=ntrk2a PE=3 SV=2
Contig0068180	0	XP_009290656.1 PREDICTED: zinc finger protein 804B isoform X2 [Danio rerio]
Contig0081121	0	tr|Q90YY6| Q90YY6_DANRE Trh1 OS=Danio rerio GN=cers4a PE=2 SV=1
Contig0082459	0	tr|A0A0R4ILI8| A0A0R4ILI8_DANRE Si:ch73-335m24.2 OS=Danio rerio GN=si:ch73-335m24.2 PE=4 SV=1
Contig0068169	0	KTG22587.1 hypothetical protein cypCar_00008229, partial [Cyprinus carpio]
Contig0095760	0	tr|A0A0G2L154| A0A0G2L154_DANRE Uncharacterized protein OS=Danio rerio PE=4 SV=1
Contig0068174	0	tr|A0A0R4IT93| A0A0R4IT93_DANRE Ankyrin repeat and sterile alpha motif domain-containing 4B OS=Danio rerio GN=anks4b PE=4 SV=1
Contig0020186	0	tr|Q1LXE1| Q1LXE1_DANRE Hyaluronan and proteoglycan link protein 1a OS=Danio rerio GN=hapln1a PE=1 SV=1
Contig0020189	0	XP_017214384.1 PREDICTED: inactive tyrosine-protein kinase 7 [Danio rerio]
Contig0103042	0	XP_003199309.2 PREDICTED: toll-like receptor 7 [Danio rerio]
Contig0033496	0	tr|Q1LVN2| Q1LVN2_DANRE ST8 alpha-N-acetyl-neuraminide alpha-2,8-sialyltransferase 2 OS=Danio rerio GN=st8sia2 PE=3 SV=1
Contig0033499	0	tr|Q6ZM83| Q6ZM83_DANRE PiggyBac transposable element-derived 5 OS=Danio rerio GN=pgbd5 PE=4 SV=3
Contig0104380	0	tr|A0A1D5NSA9| A0A1D5NSA9_DANRE Si:ch211-212k18.13 OS=Danio rerio GN=si:ch211-212k18.13 PE=3 SV=1
Contig0032171	0	tr|A0A0R4IHQ2| A0A0R4IHQ2_DANRE Family with sequence similarity 189, member A1 OS=Danio rerio GN=fam189a1 PE=4 SV=1
Contig0140008	0	tr|Q5CB02| Q5CB02_DANRE Galactosylgalactosylxylosylprotein 3-beta-glucuronosyltransferase OS=Danio rerio GN=b3gat1a PE=2 SV=1
Contig0070426	0	XP_009290468.1 PREDICTED: serine-rich adhesin for platelets-like isoform X1 [Danio rerio]
Contig0032183	0	tr|B8JIL3| B8JIL3_DANRE Toll-like receptor 3 OS=Danio rerio GN=tlr3 PE=1 SV=1
Contig0069466	0	tr|Q0H2G3| Q0H2G3_DANRE Aldehyde dehydrogenase 1 family member A3 OS=Danio rerio GN=aldh1a3 PE=2 SV=1
Contig0071784	0	tr|E7FFL2| E7FFL2_DANRE Si:ch211-22d5.2 OS=Danio rerio GN=si:ch211-22d5.2 PE=3 SV=1
Contig0071789	0	XP_017210022.1 PREDICTED: interleukin-6 receptor subunit beta-like [Danio rerio]
Contig0057490	0	sp|Q568E2| ZN750_DANRE Zinc finger protein 750 OS=Danio rerio GN=znf750 PE=2 SV=2
Contig0032191	0	tr|F1REG9| F1REG9_DANRE Si:ch211-158d24.2 (Fragment) OS=Danio rerio GN=si:ch211-158d24.2 PE=4 SV=1
Contig0083742	0	tr|Q567Y7| Q567Y7_DANRE Cholinergic receptor, nicotinic, alpha 5 OS=Danio rerio GN=chrna5 PE=2 SV=1
Contig0167925	0	tr|A0A0R4IRP8| A0A0R4IRP8_DANRE Si:ch211-212k5.3 (Fragment) OS=Danio rerio GN=si:ch211-212k5.3 PE=4 SV=1
Contig0103087	0	KTF96956.1 hypothetical protein cypCar_00005783 [Cyprinus carpio]
Contig0033578	0	tr|F1QK14| F1QK14_DANRE tRNA methyltransferase 1-like (Fragment) OS=Danio rerio GN=trmt1l PE=1 SV=2
Contig0007282	0	tr|A2BFP4| A2BFP4_DANRE Williams-Beuren syndrome chromosome region 16 homolog (human) OS=Danio rerio GN=wbscr16 PE=1 SV=1
Contig0045559	0	ABZ89744.1 IGF-II mRNA-binding protein 2a [Danio rerio]
Contig0056201	0	tr|Q6P108| Q6P108_DANRE G protein-coupled receptor 143 OS=Danio rerio GN=gpr143 PE=2 SV=1
Contig0019274	0	tr|F1QWE6| F1QWE6_DANRE Plakophilin 3b OS=Danio rerio GN=pkp3b PE=1 SV=2
Contig0032250	0	tr|X1WFJ9| X1WFJ9_DANRE Olfactomedin 2a OS=Danio rerio GN=olfm2a PE=4 SV=2
Contig0082510	0	tr|A0A0R4IX01| A0A0R4IX01_DANRE Klotho beta OS=Danio rerio GN=klb PE=4 SV=1
Contig0021572	0	tr|F1Q8J0| F1Q8J0_DANRE RNA-binding region (RNP1, RRM)-containing 3 OS=Danio rerio GN=rnpc3 PE=4 SV=1
Contig0044234	0	XP_017211200.1 PREDICTED: endogenous retrovirus group K member 19 Pol protein-like [Danio rerio]
Contig0032265	0	tr|A9JRC0| A9JRC0_DANRE NGFI-A-binding protein 2 (EGR1 binding protein 2) OS=Danio rerio GN=nab2 PE=2 SV=1
Contig0008592	0	tr|F1RB70| F1RB70_DANRE Chitinase domain-containing protein 1 OS=Danio rerio GN=chid1 PE=4 SV=1
Contig0008593	0	tr|A0A0R4IC71| A0A0R4IC71_DANRE Serotransferrin OS=Danio rerio GN=mfi2 PE=1 SV=1
Contig0021560	0	tr|A8E7K1| A8E7K1_DANRE Vomeronasal 2 receptor, l1 OS=Danio rerio GN=v2rl1 PE=3 SV=1
Contig0021567	0	KTG06792.1 hypothetical protein cypCar_00036444, partial [Cyprinus carpio]
Contig0020236	0	tr|F1R0K3| F1R0K3_DANRE Si:dkey-23a23.2 OS=Danio rerio GN=si:dkey-23a23.2 PE=4 SV=2
Contig0022896	0	ABI74626.1 angiomotin-like 2 [Danio rerio]
Contig0083817	0	tr|A2BG14| A2BG14_DANRE Guanine deaminase OS=Danio rerio GN=gda PE=1 SV=1
Contig0032274	0	tr|A0A0G2L8I8| A0A0G2L8I8_DANRE Uncharacterized protein OS=Danio rerio PE=4 SV=1
Contig0095804	0	KTF88565.1 hypothetical protein cypCar_00039525, partial [Cyprinus carpio]
Contig0069538	0	tr|Q9PWC2| Q9PWC2_DANRE Microphthalmia-associated transcription factor a OS=Danio rerio GN=mitfa PE=2 SV=1
Contig0019245	0	tr|B8JI44| B8JI44_DANRE Kynurenine 3-monooxygenase OS=Danio rerio GN=kmo PE=3 SV=1
Contig0021555	0	tr|F1Q8J9| F1Q8J9_DANRE Plakophilin 3a OS=Danio rerio GN=pkp3a PE=1 SV=1
Contig0032280	0	XP_009305924.1 PREDICTED: coagulation factor VIII [Danio rerio]
Contig0057562	0	tr|Q503F7| Q503F7_DANRE Transmembrane protein 45a OS=Danio rerio GN=tmem45a PE=2 SV=1
Contig0032200	0	tr|A0A0R4IMA7| A0A0R4IMA7_DANRE Si:dkey-60d5.3 OS=Danio rerio GN=si:dkey-60d5.3 PE=4 SV=1
Contig0032204	0	sp|Q06725| N2F1A_DANRE Nuclear receptor subfamily 2 group F member 1-A OS=Danio rerio GN=nr2f1a PE=2 SV=1
Contig0057505	0	tr|A0A140LGH2| A0A140LGH2_DANRE Leucine-rich repeat and Ig domain-containing 2a (Fragment) OS=Danio rerio GN=lingo2a PE=4 SV=1
Contig0032206	0	tr|A0A0G2KCH4| A0A0G2KCH4_DANRE Uncharacterized protein OS=Danio rerio GN=klhl25 PE=4 SV=1
Contig0045510	0	tr|Q6P5M1| Q6P5M1_DANRE Platelet-derived growth factor receptor-like OS=Danio rerio GN=pdgfrl PE=1 SV=1
Contig0033556	0	tr|Q52PJ3| Q52PJ3_DANRE Collapsin response mediator protein 2 OS=Danio rerio GN=dpysl2b PE=2 SV=1
Contig0033558	0	tr|A0A0R4IQG7| A0A0R4IQG7_DANRE Nitric oxide synthase OS=Danio rerio GN=nos1 PE=1 SV=1
Contig0071827	0	tr|F1QBH0| F1QBH0_DANRE Olfactomedin-like protein 3A OS=Danio rerio GN=olfml3a PE=4 SV=1
Contig0045531	0	tr|E9QGX4| E9QGX4_DANRE Solute carrier family 2 (facilitated glucose/fructose transporter), member 5 OS=Danio rerio GN=slc2a5 PE=3 SV=1
Contig0020279	0	tr|Q1LVN7| Q1LVN7_DANRE Mitogen-activated protein kinase OS=Danio rerio GN=mapk12a PE=2 SV=1
Contig0131936	0	tr|F1R972| F1R972_DANRE Muscle-related coiled-coil protein a (Fragment) OS=Danio rerio GN=murca PE=1 SV=1
Contig0019296	0	tr|F1QXH5| F1QXH5_DANRE Chloride channel protein OS=Danio rerio GN=clcn4 PE=3 SV=1
Contig0071813	0	tr|E7F5V5| E7F5V5_DANRE Actinodin1 OS=Danio rerio GN=and1 PE=1 SV=2
Contig0058848	0	tr|F1R612| F1R612_DANRE Zgc:163025 OS=Danio rerio GN=zgc:163025 PE=3 SV=1
Contig0019288	0	tr|Q2MV23| Q2MV23_DANRE Prostaglandin E receptor 2a (subtype EP2) OS=Danio rerio GN=ptger2a PE=2 SV=1
Contig0019282	0	tr|F1Q6G4| F1Q6G4_DANRE Si:ch211-269i23.2 OS=Danio rerio GN=si:ch211-269i23.2 PE=4 SV=1
Contig0019284	0	tr|E9QBN2| E9QBN2_DANRE Nephrocystin-3 OS=Danio rerio GN=nphp3 PE=4 SV=2
Contig0009861	0	tr|B2GS73| B2GS73_DANRE Elongator complex protein 3 OS=Danio rerio GN=elp3 PE=2 SV=1
Contig0008531	0	tr|Q6NYV1| Q6NYV1_DANRE Proteasome (Prosome, macropain) 26S subunit, non-ATPase, 3 OS=Danio rerio GN=psmd3 PE=1 SV=1
Contig0009865	0	XP_009294505.1 PREDICTED: inaD-like protein isoform X2 [Danio rerio]
Contig0009866	0	tr|A3KNW3| A3KNW3_DANRE Hexa protein OS=Danio rerio GN=hexb PE=2 SV=1
Contig0007203	0	tr|B8JM92| B8JM92_DANRE Zgc:158432 OS=Danio rerio GN=zgc:158432 PE=4 SV=1
Contig0008533	0	tr|F1QYT2| F1QYT2_DANRE Sulfide quinone reductase-like (yeast) OS=Danio rerio GN=sqrdl PE=1 SV=1
Contig0010858	0	tr|Q5VSI4| Q5VSI4_DANRE Si:dkeyp-93d12.1 OS=Danio rerio GN=si:dkeyp-93d12.1 PE=4 SV=1
Contig0010859	0	tr|Q6NYM6| Q6NYM6_DANRE Scinderin like b OS=Danio rerio GN=scinlb PE=2 SV=1
Contig0046802	0	tr|A0A0R4IEE5| A0A0R4IEE5_DANRE Si:ch211-261d7.6 OS=Danio rerio GN=si:ch211-261d7.6 PE=4 SV=1
Contig0022837	0	tr|A0A1D5NS22| A0A1D5NS22_DANRE Si:ch211-189a15.5 OS=Danio rerio GN=si:ch211-189a15.5 PE=4 SV=1
Contig0008546	0	tr|F1RB47| F1RB47_DANRE Zgc:153073 OS=Danio rerio GN=zgc:153073 PE=4 SV=1
Contig0033500	0	tr|F1QL62| F1QL62_DANRE Uncharacterized protein OS=Danio rerio GN=si:ch211-210b2.4 PE=1 SV=2
Contig0033504	0	tr|Q6P971| Q6P971_DANRE Pyrroline-5-carboxylate reductase OS=Danio rerio GN=pycr1a PE=1 SV=1
Contig0034839	0	tr|F1RD06| F1RD06_DANRE Synaptotagmin XIa OS=Danio rerio GN=syt11a PE=4 SV=1
Contig0046813	0	tr|X1WBY3| X1WBY3_DANRE Thymine DNA glycosylase, tandem duplicate 2 OS=Danio rerio GN=tdg.2 PE=4 SV=1
Contig0007208	0	tr|F1QPS1| F1QPS1_DANRE Asparagine-linked glycosylation 2 (alpha-1,3-mannosyltransferase) OS=Danio rerio GN=alg2 PE=1 SV=1
Contig0046815	0	tr|E9QDK3| E9QDK3_DANRE Scavenger receptor class A, member 3 OS=Danio rerio GN=scara3 PE=4 SV=1
Contig0009841	0	tr|A0A0R4IP97| A0A0R4IP97_DANRE ATG16 autophagy-related 16-like 1 (S. cerevisiae) OS=Danio rerio GN=atg16l1 PE=1 SV=1
Contig0009836	0	tr|A0A0R4IRG9| A0A0R4IRG9_DANRE Tax1-binding protein 1 homolog B OS=Danio rerio GN=tax1bp1b PE=4 SV=1
Contig0008506	0	tr|E7F782| E7F782_DANRE Si:dkey-11f12.2 OS=Danio rerio GN=si:dkey-11f12.2 PE=1 SV=1
Contig0008503	0	sp|Q6DGE9| UN45B_DANRE Protein unc-45 homolog B OS=Danio rerio GN=unc45b PE=1 SV=2
Contig0009835	0	tr|B0UXH7| B0UXH7_DANRE Tight junction protein 2b (zona occludens 2) OS=Danio rerio GN=tjp2b PE=1 SV=1
Contig0009850	0	tr|A0A0G2KPD7| A0A0G2KPD7_DANRE Uncharacterized protein OS=Danio rerio PE=4 SV=1
Contig0034851	0	AAH95263.1 Zgc:158531 protein, partial [Danio rerio]
Contig0022809	0	tr|A0A0G2KYC1| A0A0G2KYC1_DANRE Uncharacterized protein OS=Danio rerio PE=4 SV=1
Contig0033524	0	tr|F1QUW3| F1QUW3_DANRE Hydroxycarboxylic acid receptor 1-4 OS=Danio rerio GN=hcar1-4 PE=3 SV=1
Contig0045505	0	tr|E7F726| E7F726_DANRE Uncharacterized protein OS=Danio rerio GN=rai1 PE=4 SV=2
Contig0009845	0	tr|F1QGH8| F1QGH8_DANRE SH3-domain GRB2-like endophilin B1a OS=Danio rerio GN=sh3glb1a PE=1 SV=1
Contig0022805	0	tr|A0A0R4IWI4| A0A0R4IWI4_DANRE F-box and leucine-rich repeat protein 4 OS=Danio rerio GN=fbxl4 PE=4 SV=1
Contig0010896	0	tr|B3DJC4| B3DJC4_DANRE Nuclear factor of kappa light polypeptide gene enhancer in B-cells inhibitor, beta OS=Danio rerio GN=nfkbib PE=2 SV=1
Contig0008579	0	tr|E7F0D5| E7F0D5_DANRE Protection of telomeres 1 homolog OS=Danio rerio GN=pot1 PE=1 SV=1
Contig0008576	0	XP_009292223.1 PREDICTED: hyccin isoform X2 [Danio rerio]
Contig0019233	0	tr|A5WWI5| A5WWI5_DANRE Alpha-2-HS-glycoprotein 2 OS=Danio rerio GN=ahsg2 PE=1 SV=1
Contig0021543	0	XP_005162671.1 PREDICTED: kelch-like protein 15 isoform X2 [Danio rerio]
Contig0021547	0	tr|Q4V8Z4| Q4V8Z4_DANRE Zgc:114075 OS=Danio rerio GN=snx1b PE=2 SV=1
Contig0022877	0	tr|A3KPJ7| A3KPJ7_DANRE Lipase, hormone-sensitive a OS=Danio rerio GN=lipea PE=4 SV=1
Contig0020216	0	tr|F1RCV0| F1RCV0_DANRE ATP-binding cassette, sub-family C (CFTR/MRP), member 2 (Fragment) OS=Danio rerio GN=abcc2 PE=1 SV=1
Contig0019230	0	tr|A9JTI3| A9JTI3_DANRE Zgc:175280 protein OS=Danio rerio GN=zgc:175280 PE=2 SV=1
Contig0007252	0	tr|F1QCB1| F1QCB1_DANRE DEAH (Asp-Glu-Ala-Asp/His) box polypeptide 57 OS=Danio rerio GN=dhx57 PE=1 SV=1
Contig0008584	0	tr|F1Q674| F1Q674_DANRE Tripartite motif-containing 62 OS=Danio rerio GN=trim62 PE=4 SV=1
Contig0008582	0	XP_009304714.1 PREDICTED: protocadherin-15 isoform X3 [Danio rerio]
Contig0021534	0	XP_009296020.1 PREDICTED: von Willebrand factor A domain-containing protein 5A-like [Danio rerio]
Contig0008552	0	tr|Q6DEG0| Q6DEG0_DANRE TNF receptor-associated factor 3 OS=Danio rerio GN=traf3 PE=2 SV=1
Contig0009884	0	NP_001334810.1 tyrosine kinase, non-receptor, 2b [Danio rerio]
Contig0010873	0	tr|B3DGU1| B3DGU1_DANRE Fidgetin-like 1 OS=Danio rerio GN=fignl1 PE=2 SV=1
Contig0008550	0	XP_005173191.1 PREDICTED: C-terminal-binding protein 1 isoform X1 [Danio rerio]
Contig0010875	0	tr|F1QBK6| F1QBK6_DANRE Zgc:171220 OS=Danio rerio GN=zgc:171220 PE=4 SV=1
Contig0008551	0	tr|A8DZC6| A8DZC6_DANRE Si:dkey-4c15.5 protein OS=Danio rerio GN=znf1161 PE=2 SV=1
Contig0019207	0	tr|E7FAG7| E7FAG7_DANRE RNA-binding motif, single stranded-interacting protein 1a OS=Danio rerio GN=rbms1a PE=1 SV=1
Contig0034808	0	tr|Q6ZM25| Q6ZM25_DANRE X-prolyl aminopeptidase (aminopeptidase P) 2, membrane-bound OS=Danio rerio GN=xpnpep2 PE=3 SV=2
Contig0019212	0	tr|E9QCP2| E9QCP2_DANRE Methionine adenosyltransferase 2 subunit beta OS=Danio rerio GN=mat2b PE=1 SV=1
Contig0022857	0	tr|E7FF14| E7FF14_DANRE Cilia and flagella-associated protein 57 OS=Danio rerio GN=cfap57 PE=1 SV=2
Contig0021526	0	tr|F1QN47| F1QN47_DANRE Ribonuclease H2, subunit B OS=Danio rerio GN=rnaseh2b PE=1 SV=1
Contig0009878	0	tr|F1QYS1| F1QYS1_DANRE Synaptonemal complex protein 1 OS=Danio rerio GN=sycp1 PE=4 SV=1
Contig0021528	0	tr|A0A0R4IAC7| A0A0R4IAC7_DANRE Poly(A) polymerase alpha OS=Danio rerio GN=papola PE=1 SV=1
Contig0008561	0	tr|F1R5H2| F1R5H2_DANRE Poly [ADP-ribose] polymerase OS=Danio rerio GN=si:ch211-219a4.6 PE=4 SV=1
Contig0010863	0	tr|A9LDD9| A9LDD9_DANRE Mitochondrial serine hydroxymethyltransferase OS=Danio rerio GN=shmt2 PE=2 SV=1
Contig0008562	0	tr|F1R5H2| F1R5H2_DANRE Poly [ADP-ribose] polymerase OS=Danio rerio GN=si:ch211-219a4.6 PE=4 SV=1
Contig0008565	0	tr|F1Q9M4| F1Q9M4_DANRE Solute carrier family 44 (choline transporter), member 1a OS=Danio rerio GN=slc44a1a PE=1 SV=2
Contig0009897	0	tr|F8W557| F8W557_DANRE ATP-binding cassette, sub-family C (CFTR/MRP), member 12 OS=Danio rerio GN=abcc12 PE=4 SV=1
Contig0021514	0	XP_017208249.1 PREDICTED: coronin-6 isoform X3 [Danio rerio]
Contig0022848	0	XP_009291077.1 PREDICTED: quinone oxidoreductase PIG3 [Danio rerio]
Contig0141493	0	tr|A0A0R4ILC3| A0A0R4ILC3_DANRE Phospholipid-transporting ATPase OS=Danio rerio GN=atp10b PE=3 SV=1
Contig0009901	0	tr|A2BIQ2| A2BIQ2_DANRE Uracil-DNA glycosylase OS=Danio rerio GN=unga PE=1 SV=1
Contig0010936	0	tr|E7F1F3| E7F1F3_DANRE Proline-rich basic protein 1 OS=Danio rerio GN=prob1 PE=4 SV=1
Contig0009939	0	tr|F6NWN5| F6NWN5_DANRE Homeodomain-interacting protein kinase 3a OS=Danio rerio GN=hipk3a PE=4 SV=1
Contig0022916	0	sp|Q6P963| GLO2_DANRE Hydroxyacylglutathione hydrolase, mitochondrial OS=Danio rerio GN=hagh PE=2 SV=2
Contig0008623	0	tr|F1QIA6| F1QIA6_DANRE Si:ch73-1a9.4 OS=Danio rerio GN=si:ch73-1a9.4 PE=1 SV=2
Contig0022900	0	XP_017213922.1 PREDICTED: cytohesin-1 isoform X3 [Danio rerio]
Contig0176122	0	tr|A0A0R4ITV7| A0A0R4ITV7_DANRE Si:dkey-183i3.5 OS=Danio rerio GN=si:dkey-183i3.5 PE=1 SV=1
Contig0009928	0	tr|E7F368| E7F368_DANRE Protein kinase C OS=Danio rerio GN=prkcea PE=1 SV=1
Contig0094598	0	tr|B0S6X1| B0S6X1_DANRE 5-hydroxytryptamine (serotonin) receptor 1A a OS=Danio rerio GN=htr1aa PE=3 SV=1
Contig0105789	0	tr|X1WDN9| X1WDN9_DANRE Espin-like a (Fragment) OS=Danio rerio GN=espnla PE=4 SV=1
Contig0154711	0	XP_017211876.1 PREDICTED: potassium channel subfamily T member 1 [Danio rerio]
Contig0117782	0	XP_002664089.3 PREDICTED: uncharacterized protein pdzd7b [Danio rerio]
Contig0093241	0	tr|A3KGQ1| A3KGQ1_DANRE Melanocortin 5a receptor OS=Danio rerio GN=mc5ra PE=3 SV=1
Contig0117790	0	XP_009292706.1 PREDICTED: microtubule-associated serine/threonine-protein kinase 1 isoform X1 [Danio rerio]
Contig0093229	0	tr|E7EYE2| E7EYE2_DANRE Opioid growth factor receptor-like 1 OS=Danio rerio GN=ogfrl1 PE=4 SV=1
Contig0068243	0	tr|F1R6R2| F1R6R2_DANRE Si:ch211-270n8.1 (Fragment) OS=Danio rerio GN=si:ch211-270n8.1 PE=1 SV=1
Contig0045598	0	tr|F1QL82| F1QL82_DANRE Teashirt zinc finger homeobox 3a OS=Danio rerio GN=tshz3a PE=4 SV=2
Contig0056247	0	tr|F1QN09| F1QN09_DANRE Tripartite motif-containing 108 OS=Danio rerio GN=trim108 PE=4 SV=2
Contig0032293	0	tr|E7F2X4| E7F2X4_DANRE Sorting nexin 19b OS=Danio rerio GN=snx19b PE=4 SV=1
Contig0056243	0	tr|A0A0R4IQY0| A0A0R4IQY0_DANRE Cytochrome P450, family 3, subfamily A, polypeptide 65 OS=Danio rerio GN=cyp3a65 PE=3 SV=1
Contig0083886	0	tr|B3DGX2| B3DGX2_DANRE Fstl4 protein OS=Danio rerio GN=fstl4 PE=2 SV=1
Contig0044282	0	tr|A4QN62| A4QN62_DANRE Glt8d4 protein OS=Danio rerio GN=gxylt2 PE=2 SV=1
Contig0103183	0	tr|F1QK75| F1QK75_DANRE Si:dkey-237h12.3 OS=Danio rerio GN=si:dkey-237h12.3 PE=4 SV=3
Contig0057583	0	tr|F6P4T8| F6P4T8_DANRE Si:ch73-15n24.1 OS=Danio rerio GN=si:ch73-15n24.1 PE=4 SV=1
Contig0095862	0	sp|F1Q4R9| MEOX1_DANRE Homeobox protein MOX-1 OS=Danio rerio GN=meox1 PE=2 SV=1
Contig0115172	0	tr|E7F4B5| E7F4B5_DANRE Si:dkey-27o4.1 OS=Danio rerio GN=si:dkey-27o4.1 PE=4 SV=1
Contig0082533	0	tr|K7DYE2| K7DYE2_DANRE Si:ch211-214p16.3 OS=Danio rerio GN=si:ch211-214p16.3 PE=4 SV=1
Contig0031032	0	tr|F1RCL4| F1RCL4_DANRE HAUS augmin-like complex, subunit 4 OS=Danio rerio GN=haus4 PE=1 SV=1
Contig0006077	0	tr|E7F2U0| E7F2U0_DANRE Uncharacterized protein OS=Danio rerio GN=LOC100000832 PE=4 SV=2
Contig0058997	0	tr|E7F1R8| E7F1R8_DANRE FERM, RhoGEF (ARHGEF) and pleckstrin domain protein 1 (chondrocyte-derived) OS=Danio rerio GN=farp1 PE=1 SV=1
Contig0031038	0	tr|F1QQK4| F1QQK4_DANRE Si:dkey-27c15.3 OS=Danio rerio GN=si:dkey-27c15.3 PE=4 SV=2
Contig0043011	0	tr|F1Q7X1| F1Q7X1_DANRE Rho guanine nucleotide exchange factor (GEF) 38 (Fragment) OS=Danio rerio GN=arhgef38 PE=4 SV=2
Contig0044346	0	tr|Q6P0R5| Q6P0R5_DANRE SET and MYND domain containing 1a OS=Danio rerio GN=smyd1a PE=2 SV=1
Contig0071966	0	tr|A0A0R4IM06| A0A0R4IM06_DANRE Zgc:171558 OS=Danio rerio GN=zgc:171558 PE=4 SV=1
Contig0056326	0	tr|E7EXD4| E7EXD4_DANRE Serine/threonine-protein kinase PLK OS=Danio rerio GN=plk2a PE=3 SV=1
Contig0018061	0	tr|F1QY29| F1QY29_DANRE Proline/arginine-rich end leucine-rich repeat protein OS=Danio rerio GN=prelp PE=1 SV=1
Contig0057651	0	tr|A7WK81| A7WK81_DANRE Inducible nitric oxide synthase OS=Danio rerio GN=nos2a PE=2 SV=1
Contig0083966	0	KTF90850.1 hypothetical protein cypCar_00038109 [Cyprinus carpio]
Contig0020370	0	tr|F1R8C1| F1R8C1_DANRE MON1 secretory-trafficking family member Ba OS=Danio rerio GN=mon1ba PE=4 SV=1
Contig0043031	0	tr|B0S7E5| B0S7E5_DANRE Alkaline ceramidase 1 OS=Danio rerio GN=acer1 PE=1 SV=1
Contig0070622	0	tr|F8W2F5| F8W2F5_DANRE Si:dkey-22i16.9 OS=Danio rerio GN=si:dkey-22i16.9 PE=4 SV=1
Contig0071952	0	tr|A0A0G2KYC1| A0A0G2KYC1_DANRE Uncharacterized protein OS=Danio rerio PE=4 SV=1
Contig0020368	0	sp|A3KNK1| T120A_DANRE Transmembrane protein 120A OS=Danio rerio GN=tmem120a PE=2 SV=1
Contig0055005	0	tr|Q4LES0| Q4LES0_DANRE Angiopoietin-like 2a OS=Danio rerio GN=angptl2a PE=2 SV=1
Contig0058992	0	tr|Q6NW91| Q6NW91_DANRE Neuronal pentraxin 1-like OS=Danio rerio GN=nptx1l PE=2 SV=1
Contig0007385	0	tr|F1R1Z0| F1R1Z0_DANRE F-box protein 32 OS=Danio rerio GN=fbxo32 PE=4 SV=1
Contig0007389	0	XP_005166494.1 PREDICTED: caldesmon, smooth muscle-like isoform X2 [Danio rerio]
Contig0043033	0	tr|A0A0R4IDR7| A0A0R4IDR7_DANRE Mitogen-activated protein kinase 8-interacting protein 3 OS=Danio rerio GN=mapk8ip3 PE=4 SV=1
Contig0043039	0	tr|A0A1D5NSY6| A0A1D5NSY6_DANRE Si:dkey-85k7.12 OS=Danio rerio GN=si:dkey-85k7.12 PE=4 SV=1
Contig0095912	0	tr|B3DJ84| B3DJ84_DANRE Ntn1b protein OS=Danio rerio GN=ntn1b PE=2 SV=1
Contig0057691	0	KTF88025.1 hypothetical protein cypCar_00031953 [Cyprinus carpio]
Contig0056343	0	tr|E7FF54| E7FF54_DANRE Uncharacterized protein OS=Danio rerio GN=LOC100002406 PE=4 SV=1
Contig0057694	0	tr|F1R515| F1R515_DANRE ATP-citrate synthase OS=Danio rerio GN=aclyb PE=1 SV=2
Contig0056363	0	tr|E7FAK1| E7FAK1_DANRE Uncharacterized protein OS=Danio rerio GN=LOC557306 PE=4 SV=1
Contig0044380	0	tr|F1QYZ6| F1QYZ6_DANRE Pyruvate carboxylase OS=Danio rerio GN=pcxb PE=1 SV=1
Contig0105732	0	tr|B8JLJ7| B8JLJ7_DANRE Guanine nucleotide-binding protein (G protein), q polypeptide OS=Danio rerio GN=gnaq PE=4 SV=1
Contig0007391	0	tr|E7FCE5| E7FCE5_DANRE Protein phosphatase 1 regulatory subunit 37 OS=Danio rerio GN=ppp1r37 PE=1 SV=2
Contig0043053	0	tr|E9QDV5| E9QDV5_DANRE Gamma-glutamyltransferase 5a OS=Danio rerio GN=ggt5a PE=1 SV=1
Contig0020342	0	tr|Q5PRD5| Q5PRD5_DANRE Coiled-coil domain containing 52 OS=Danio rerio GN=spice1 PE=2 SV=1
Contig0021676	0	KTF85725.1 hypothetical protein cypCar_00031472 [Cyprinus carpio]
Contig0083947	0	tr|F1QIK4| F1QIK4_DANRE Zgc:194990 OS=Danio rerio GN=zgc:194990 PE=4 SV=1
Contig0083948	0	tr|F1RA97| F1RA97_DANRE Zgc:100997 OS=Danio rerio GN=zgc:100997 PE=4 SV=1
Contig0033653	0	tr|F1R4S2| F1R4S2_DANRE Unc-51-like autophagy-activating kinase 1a OS=Danio rerio GN=ulk1a PE=4 SV=1
Contig0071924	0	tr|O93369| O93369_DANRE Bone morphogenetic protein 2 OS=Danio rerio GN=bmp2b PE=2 SV=1
Contig0044300	0	sp|Q32LS6| ABHDD_DANRE Protein ABHD13 OS=Danio rerio GN=abhd13 PE=2 SV=1
Contig0044307	0	XP_009290357.1 PREDICTED: ectonucleotide pyrophosphatase/phosphodiesterase family member 2 isoform X1 [Danio rerio]
Contig0117723	0	tr|A9XPA2| A9XPA2_DANRE Sodium/hydrogen exchanger OS=Danio rerio GN=slc9a5 PE=2 SV=1
Contig0034991	0	tr|B2GT42| B2GT42_DANRE Htra1 protein OS=Danio rerio GN=htra1a PE=2 SV=1
Contig0083920	0	XP_003200536.1 PREDICTED: uncharacterized protein si:dkey-34o23.2 [Danio rerio]
Contig0104430	0	XP_017211358.1 PREDICTED: uncharacterized protein LOC108184914 [Danio rerio]
Contig0044316	0	XP_005166571.1 PREDICTED: uncharacterized protein LOC559813 isoform X2 [Danio rerio]
Contig0018094	0	tr|Q8AYN1| Q8AYN1_DANRE Pbx/knotted 1 homeobox 2 OS=Danio rerio GN=pknox2 PE=2 SV=1
Contig0006096	0	tr|Q6PFI2| Q6PFI2_DANRE L(3)mbt-like 2 (Drosophila) OS=Danio rerio GN=l3mbtl2 PE=2 SV=1
Contig0046986	0	tr|B0UY56| B0UY56_DANRE Tumor necrosis factor, alpha-induced protein 6 OS=Danio rerio GN=tnfaip6 PE=4 SV=1
Contig0018084	0	tr|B3DI38| B3DI38_DANRE Rbl1 protein OS=Danio rerio GN=rbl1 PE=2 SV=1
Contig0020392	0	XP_017208935.1 PREDICTED: neurocan core protein [Danio rerio]
Contig0018076	0	tr|Q2M5F1| Q2M5F1_DANRE Cytochrome P450 3C1 OS=Danio rerio GN=cyp3c1 PE=2 SV=1
Contig0020389	0	tr|E7F853| E7F853_DANRE Si:ch211-261n11.5 OS=Danio rerio GN=si:ch211-261n11.5 PE=4 SV=1
Contig0018073	0	tr|A0JMJ3| A0JMJ3_DANRE Exostoses (Multiple) 1b OS=Danio rerio GN=ext1b PE=2 SV=1
Contig0009982	0	tr|E7F3E8| E7F3E8_DANRE Solute carrier family 38, member 8b OS=Danio rerio GN=slc38a8b PE=4 SV=1
Contig0009986	0	tr|F1QF91| F1QF91_DANRE Integrin beta OS=Danio rerio GN=itgb5 PE=1 SV=1
Contig0008654	0	tr|Q7ZVQ2| Q7ZVQ2_DANRE Serinc1 protein (Fragment) OS=Danio rerio GN=serinc1 PE=2 SV=1
Contig0034947	0	tr|E7EZB9| E7EZB9_DANRE Dynein, axonemal, heavy chain 2 OS=Danio rerio GN=dnah2 PE=4 SV=1
Contig0046928	0	tr|F1QKB5| F1QKB5_DANRE Receptor tyrosine kinase-like orphan receptor 1 OS=Danio rerio GN=ror1 PE=3 SV=1
Contig0008660	0	tr|Q5U3J4| Q5U3J4_DANRE Clathrin interactor 1 OS=Danio rerio GN=clint1a PE=1 SV=1
Contig0034952	0	tr|E7FFE7| E7FFE7_DANRE Minamoto OS=Danio rerio GN=moto PE=4 SV=1
Contig0008665	0	tr|F8W4Z6| F8W4Z6_DANRE NADPH--cytochrome P450 reductase OS=Danio rerio GN=porb PE=1 SV=1
Contig0034957	0	tr|A5PM73| A5PM73_DANRE Novel protein similar to vertebrate endonuclease domain containing 1 (ENDOD1) OS=Danio rerio GN=si:ch211-165i18.2 PE=4 SV=1
Contig0008658	0	tr|A8KBV8| A8KBV8_DANRE Adipor2 protein OS=Danio rerio GN=adipor2 PE=2 SV=1
Contig0008633	0	tr|F1R498| F1R498_DANRE RNA polymerase II-associated protein 3 OS=Danio rerio GN=rpap3 PE=1 SV=2
Contig0033632	0	tr|Q502K5| Q502K5_DANRE Cysteinyl leukotriene receptor 1 OS=Danio rerio GN=cysltr1 PE=2 SV=1
Contig0057604	0	XP_017210641.1 PREDICTED: uncharacterized protein LOC108183298 [Danio rerio]
Contig0057607	0	XP_009297386.1 PREDICTED: sterile alpha motif domain-containing protein 9-like [Danio rerio]
Contig0008626	0	XP_017213332.1 PREDICTED: sperm-specific antigen 2 [Danio rerio]
Contig0021602	0	XP_690409.3 PREDICTED: mucosa-associated lymphoid tissue lymphoma translocation protein 1 isoform X2 [Danio rerio]
Contig0009955	0	tr|Q90Y37| Q90Y37_DANRE Rho-associated protein kinase OS=Danio rerio GN=rock2a PE=1 SV=1
Contig0009970	0	tr|E7F985| E7F985_DANRE Kinesin family member 13A OS=Danio rerio GN=kif13a PE=1 SV=2
Contig0008644	0	tr|A5PF59| A5PF59_DANRE Zgc:77778 OS=Danio rerio GN=zgc:77778 PE=1 SV=1
Contig0007314	0	XP_009291881.1 PREDICTED: uveal autoantigen with coiled-coil domains and ankyrin repeats isoform X2 [Danio rerio]
Contig0010942	0	sp|Q1LU86| F92A1_DANRE Protein FAM92A1 OS=Danio rerio GN=fam92a1 PE=2 SV=1
Contig0007306	0	tr|B3DJ97| B3DJ97_DANRE UDP-glucose 6-dehydrogenase OS=Danio rerio GN=ugdh PE=2 SV=1
Contig0008695	0	XP_005163170.3 PREDICTED: pyruvate kinase isozymes M1/M2 isoform X1 [Danio rerio]
Contig0008696	0	tr|Q7ZVA3| Q7ZVA3_DANRE SH3-domain GRB2-like 1b OS=Danio rerio GN=sh3gl1b PE=1 SV=1
Contig0007364	0	tr|X1WDH1| X1WDH1_DANRE Family with sequence similarity 110, member A OS=Danio rerio GN=fam110a PE=4 SV=2
Contig0006038	0	tr|F1QTQ6| F1QTQ6_DANRE ATP-binding cassette sub-family B member 8, mitochondrial OS=Danio rerio GN=abcb8 PE=1 SV=1
Contig0034907	0	tr|E9QCC0| E9QCC0_DANRE Syntaxin 2a OS=Danio rerio GN=stx2a PE=3 SV=1
Contig0019352	0	CAD43470.1 novel protein [Danio rerio]
Contig0019355	0	tr|U3JAG6| U3JAG6_DANRE Guanylate cyclase OS=Danio rerio GN=si:ch73-139e5.4 PE=3 SV=1
Contig0022996	0	tr|Q58EE0| Q58EE0_DANRE Mtmr1b protein OS=Danio rerio GN=mtmr1b PE=2 SV=1
Contig0018028	0	XP_009294088.1 PREDICTED: zinc finger protein 501 isoform X1 [Danio rerio]
Contig0006028	0	KTG28176.1 hypothetical protein cypCar_00019978 [Cyprinus carpio]
Contig0021669	0	tr|B0V237| B0V237_DANRE Tyrosine-protein kinase OS=Danio rerio GN=jak3 PE=3 SV=1
Contig0019346	0	XP_001342763.2 PREDICTED: high choriolytic enzyme 1-like isoform X1 [Danio rerio]
Contig0007340	0	tr|Q1RLX1| Q1RLX1_DANRE Receptor protein serine/threonine kinase OS=Danio rerio GN=bmpr1aa PE=2 SV=1
Contig0006016	0	tr|Q8UVZ1| Q8UVZ1_DANRE CCAAT/enhancer binding protein (C/EBP), alpha OS=Danio rerio GN=cebpa PE=2 SV=1
Contig0019327	0	tr|F1QHY7| F1QHY7_DANRE Protein dispatched homolog 1 OS=Danio rerio GN=disp1 PE=4 SV=1
Contig0020313	0	tr|Q6DG81| Q6DG81_DANRE Plastin 3 (T isoform) OS=Danio rerio GN=pls3 PE=1 SV=1
Contig0021643	0	tr|Q9DGJ4| Q9DGJ4_DANRE Odc1 protein OS=Danio rerio GN=odc1 PE=2 SV=1
Contig0018004	0	tr|F8W3W0| F8W3W0_DANRE Codanin 1 (Fragment) OS=Danio rerio GN=cdan1 PE=1 SV=1
Contig0007337	0	tr|A9C3Q3| A9C3Q3_DANRE Anaphase-promoting complex subunit 7 OS=Danio rerio GN=anapc7 PE=1 SV=1
Contig0006009	0	tr|A0A0R4IU17| A0A0R4IU17_DANRE Phosphatidylinositol-4-phosphate 5-kinase, type I, beta a OS=Danio rerio GN=pip5k1ba PE=4 SV=1
Contig0010982	0	tr|A0A1D5NSC9| A0A1D5NSC9_DANRE Butyrobetaine (gamma), 2-oxoglutarate dioxygenase (gamma-butyrobetaine hydroxylase) 1 OS=Danio rerio GN=bbox1 PE=4 SV=1
Contig0010987	0	XP_009293368.1 PREDICTED: SHC-transforming protein 3 [Danio rerio]
Contig0021632	0	tr|R4GEF5| R4GEF5_DANRE Phospholipid-transporting ATPase OS=Danio rerio GN=atp8b4 PE=3 SV=1
Contig0022962	0	tr|F1QCX7| F1QCX7_DANRE Acyl-CoA thioesterase 11b OS=Danio rerio GN=acot11b PE=4 SV=1
Contig0046911	0	tr|A2BFD3| A2BFD3_DANRE Adenylate kinase 8 OS=Danio rerio GN=ak8 PE=1 SV=1
Contig0007348	0	tr|A0A0E4G213| A0A0E4G213_DANRE ETT ergothioneine transporter OS=Danio rerio GN=slc22a21 PE=2 SV=1
Contig0020303	0	tr|E7F6Y4| E7F6Y4_DANRE Si:dkey-21c1.4 OS=Danio rerio GN=si:dkey-21c1.4 PE=4 SV=1
Contig0020309	0	XP_005162385.1 PREDICTED: diacylglycerol kinase alpha isoform X1 [Danio rerio]
Contig0020307	0	tr|Q5MK87| Q5MK87_DANRE Fgf23 OS=Danio rerio GN=fgf23 PE=2 SV=1
Contig0032806	0	tr|E7EYR1| E7EYR1_DANRE Coiled-coil serine-rich protein 2b OS=Danio rerio GN=ccser2b PE=4 SV=2
Contig0019831	0	tr|F1R1M7| F1R1M7_DANRE Solute carrier family 2 (facilitated glucose transporter), member 3b OS=Danio rerio GN=slc2a3b PE=3 SV=2
Contig0020813	0	tr|Q6DGE4| Q6DGE4_DANRE Tyrosinase-related protein 1b OS=Danio rerio GN=tyrp1b PE=1 SV=1
Contig0020806	0	tr|F1QZS0| F1QZS0_DANRE Solute carrier family 18, subfamily B, member 1 OS=Danio rerio GN=slc18b1 PE=4 SV=1
Contig0007852	0	tr|Q860B9| Q860B9_DANRE IK cytokine OS=Danio rerio GN=ik PE=2 SV=1
Contig0007851	0	tr|F1QSU2| F1QSU2_DANRE Clustered mitochondria protein homolog OS=Danio rerio GN=cluha PE=1 SV=1
Contig0007847	0	tr|Q8JHX6| Q8JHX6_DANRE Insulin-like growth factor binding protein 1a OS=Danio rerio GN=igfbp1a PE=2 SV=1
Contig0032828	0	tr|F1QE29| F1QE29_DANRE Absent in melanoma 1a OS=Danio rerio GN=aim1a PE=1 SV=2
Contig0007831	0	XP_001918731.2 PREDICTED: calcium-independent phospholipase A2-gamma [Danio rerio]
Contig0006500	0	tr|A0A0R4ILN3| A0A0R4ILN3_DANRE Neurochondrin OS=Danio rerio GN=ncdn PE=1 SV=1
Contig0031501	0	tr|F1QB18| F1QB18_DANRE Doublecortin-like kinase 1b OS=Danio rerio GN=dclk1b PE=4 SV=2
Contig0032838	0	tr|F1QR82| F1QR82_DANRE Uncharacterized protein OS=Danio rerio GN=kcnj6 PE=3 SV=2
Contig0007824	0	tr|A7MD59| A7MD59_DANRE Heme oxygenase 2a OS=Danio rerio GN=hmox2a PE=1 SV=1
Contig0007883	0	tr|E7FDS7| E7FDS7_DANRE Zinc finger and BTB domain-containing protein 16-A OS=Danio rerio GN=zbtb16a PE=1 SV=2
Contig0006554	0	XP_009298020.1 PREDICTED: hepatocyte growth factor-regulated tyrosine kinase substrate isoform X4 [Danio rerio]
Contig0017206	0	XP_685805.5 PREDICTED: disks large-associated protein 2 [Danio rerio]
Contig0019873	0	tr|Q1LYJ7| Q1LYJ7_DANRE Kininogen 1 OS=Danio rerio GN=kng1 PE=1 SV=1
Contig0006545	0	tr|F1QV12| F1QV12_DANRE Cullin 1b OS=Danio rerio GN=cul1b PE=1 SV=1
Contig0020855	0	tr|F1QNW4| F1QNW4_DANRE Growth arrest-specific 8 OS=Danio rerio GN=gas8 PE=1 SV=1
Contig0020859	0	tr|B5DDZ2| B5DDZ2_DANRE DBF4 zinc finger OS=Danio rerio GN=dbf4 PE=2 SV=1
Contig0007890	0	XP_009298224.1 PREDICTED: optineurin isoform X1 [Danio rerio]
Contig0018533	0	tr|F1R1P5| F1R1P5_DANRE Serine/threonine-protein kinase Nek8 OS=Danio rerio GN=nek8 PE=1 SV=1
Contig0007864	0	tr|Q5RI33| Q5RI33_DANRE Connective tissue growth factor OS=Danio rerio GN=ctgfa PE=2 SV=1
Contig0007861	0	tr|E7F9B8| E7F9B8_DANRE Si:dkey-21c19.3 OS=Danio rerio GN=si:dkey-21c19.3 PE=1 SV=1
Contig0006540	0	tr|F1QFR6| F1QFR6_DANRE Endoplasmic reticulum aminopeptidase 1b OS=Danio rerio GN=erap1b PE=1 SV=2
Contig0006541	0	tr|Q98T96| Q98T96_DANRE Cytochrome P450 OS=Danio rerio GN=cyp2ad2 PE=1 SV=1
Contig0018509	0	XP_005170070.1 PREDICTED: MAGUK p55 subfamily member 6 isoform X1 [Danio rerio]
Contig0020822	0	tr|F8W3B1| F8W3B1_DANRE Phosphate transporter OS=Danio rerio GN=slc20a2 PE=3 SV=1
Contig0005208	0	tr|Q1LV00| Q1LV00_DANRE Zgc:91860 OS=Danio rerio GN=zgc:91860 PE=4 SV=1
Contig0007869	0	tr|E7F965| E7F965_DANRE Achaete-scute homolog 1b OS=Danio rerio GN=ascl1b PE=4 SV=1
Contig0091186	0	KTG38398.1 hypothetical protein cypCar_00046790, partial [Cyprinus carpio]
Contig0138399	0	XP_017208407.1 PREDICTED: uncharacterized protein LOC103909475 [Danio rerio]
Contig0078151	0	tr|A0A140LGC5| A0A140LGC5_DANRE Coiled-coil domain-containing 15 OS=Danio rerio GN=ccdc15 PE=4 SV=1
Contig0007807	0	NP_001139258.1 deoxynucleotidyltransferase terminal-interacting protein 2 [Danio rerio]
Contig0151371	0	tr|K7DYK5| K7DYK5_DANRE Si:dkey-11m19.5 (Fragment) OS=Danio rerio GN=si:dkey-11m19.5 PE=4 SV=1
Contig0054265	0	NP_001138282.1 UDP-Gal:betaGlcNAc beta 1,3-galactosyltransferase polypeptide 1-like [Danio rerio]
Contig0092555	0	XP_017213619.1 PREDICTED: integrin alpha-2 [Danio rerio]
Contig0115633	0	tr|F1Q8Z6| F1Q8Z6_DANRE Transmembrane protein with EGF-like and two follistatin-like domains 2b OS=Danio rerio GN=tmeff2b PE=4 SV=2
Contig0054276	0	KTF80989.1 hypothetical protein cypCar_00043230, partial [Cyprinus carpio]
Contig0078224	0	tr|A0A0R4IAT4| A0A0R4IAT4_DANRE NOL1/NOP2/Sun domain family, member 6 OS=Danio rerio GN=nsun6 PE=3 SV=1
Contig0126304	0	tr|E7FFZ1| E7FFZ1_DANRE Failed axon connections homolog a OS=Danio rerio GN=faxca PE=4 SV=1
Contig0103666	0	XP_017213084.1 PREDICTED: uncharacterized protein LOC103911548 [Danio rerio]
Contig0029296	0	tr|B0V210| B0V210_DANRE Vang-like protein OS=Danio rerio GN=vangl1 PE=2 SV=1
Contig0029288	0	sp|A9JTG5| HOIL1_DANRE RanBP-type and C3HC4-type zinc finger-containing protein 1 OS=Danio rerio GN=rbck1 PE=2 SV=1
Contig0079575	0	tr|F6NI81| F6NI81_DANRE Homeobox C10a OS=Danio rerio GN=hoxc10a PE=4 SV=1
Contig0081850	0	tr|A3KPR9| A3KPR9_DANRE Dopamine receptor D7 OS=Danio rerio GN=drd7 PE=3 SV=1
Contig0140631	0	tr|A0A1D5NS53| A0A1D5NS53_DANRE Otogelin OS=Danio rerio GN=otog PE=4 SV=1
Contig0068876	0	XP_017207507.1 PREDICTED: BEN domain-containing protein 7 isoform X1 [Danio rerio]
Contig0067541	0	tr|F1Q9S6| F1Q9S6_DANRE Peptidylprolyl isomerase (Fragment) OS=Danio rerio GN=si:ch211-208h16.4 PE=4 SV=2
Contig0138303	0	tr|F8W264| F8W264_DANRE Gliomedin OS=Danio rerio GN=gldn PE=4 SV=1
Contig0054223	0	tr|K7DYI4| K7DYI4_DANRE Si:ch211-66k16.28 (Fragment) OS=Danio rerio GN=si:ch211-66k16.28 PE=4 SV=1
Contig0079525	0	XP_017214356.1 PREDICTED: zinc finger protein 518A [Danio rerio]
Contig0056884	0	tr|Q1LUA2| Q1LUA2_DANRE Megalencephalic leukoencephalopathy with subcortical cysts 1 OS=Danio rerio GN=mlc1 PE=4 SV=2
Contig0081865	0	tr|I3IS60| I3IS60_DANRE Si:ch211-244a23.1 OS=Danio rerio GN=si:ch211-244a23.1 PE=4 SV=1
Contig0068868	0	XP_017208343.1 PREDICTED: potassium channel subfamily K member 4-like [Danio rerio]
Contig0067536	0	XP_002663225.2 PREDICTED: uncharacterized protein K02A2.6-like [Danio rerio]
Contig0055562	0	tr|Q8AWR3| Q8AWR3_DANRE Gap junction protein OS=Danio rerio GN=cx30.3 PE=2 SV=1
Contig0030284	0	XP_017211970.1 PREDICTED: transcription factor AP-2 gamma isoform X1 [Danio rerio]
Contig0030287	0	XP_001331928.5 PREDICTED: attractin-like protein 1 [Danio rerio]
Contig0066233	0	tr|I3IS25| I3IS25_DANRE Transient receptor potential cation channel, subfamily M, member 4a OS=Danio rerio GN=trpm4a PE=4 SV=1
Contig0042268	0	XP_005156971.1 PREDICTED: PH and SEC7 domain-containing protein 1 isoform X3 [Danio rerio]
Contig0078211	0	tr|E7FAX3| E7FAX3_DANRE CD109 molecule OS=Danio rerio GN=cd109 PE=4 SV=1
Contig0093827	0	tr|A2AV71| A2AV71_DANRE Novel protein similar to vertebrate neuropeptide FF receptor family OS=Danio rerio GN=npffr2a PE=3 SV=1
Contig0079539	0	tr|G8CXX6| G8CXX6_DANRE Plasminogen activator, urokinase b OS=Danio rerio GN=plaub PE=2 SV=1
Contig0113039	0	tr|B8JHY6| B8JHY6_DANRE Si:dkey-22i16.2 OS=Danio rerio GN=si:dkey-22i16.2 PE=4 SV=1
Contig0081848	0	tr|K7DYB2| K7DYB2_DANRE Sulfotransferase OS=Danio rerio GN=chst2b PE=3 SV=1
Contig0006597	0	XP_009299754.1 PREDICTED: PH and SEC7 domain-containing protein 3 isoform X3 [Danio rerio]
Contig0032883	0	tr|F1Q7R2| F1Q7R2_DANRE Chondroadherin OS=Danio rerio GN=chad PE=1 SV=1
Contig0005260	0	sp|Q803M3| TEX10_DANRE Testis-expressed protein 10 homolog OS=Danio rerio GN=tex10 PE=2 SV=2
Contig0017254	0	tr|A0A0R4IP03| A0A0R4IP03_DANRE Cytochrome P450, family 2, subfamily AA, polypeptide 8 OS=Danio rerio GN=cyp2aa8 PE=3 SV=1
Contig0042201	0	tr|A0A0G2KHZ9| A0A0G2KHZ9_DANRE Uncharacterized protein OS=Danio rerio GN=fam57a PE=4 SV=1
Contig0018589	0	tr|A2VCY4| A2VCY4_DANRE Zgc:158482 OS=Danio rerio GN=zgc:158482 PE=2 SV=1
Contig0006589	0	tr|A0A0R4IUY1| A0A0R4IUY1_DANRE alpha-1,2-Mannosidase OS=Danio rerio GN=edem3 PE=1 SV=1
Contig0032898	0	tr|B2GTA5| B2GTA5_DANRE Pacsin1 protein OS=Danio rerio GN=pacsin1b PE=2 SV=1
Contig0020880	0	XP_017209949.1 PREDICTED: complement factor I [Danio rerio]
Contig0055527	0	XP_005159516.1 PREDICTED: oxidation resistance protein 1 isoform X2 [Danio rerio]
Contig0017226	0	tr|Q5U393| Q5U393_DANRE Cleavage and polyadenylation factor subunit, homolog (S. cerevisiae) OS=Danio rerio GN=pcf11 PE=2 SV=1
Contig0055539	0	tr|F1QRL6| F1QRL6_DANRE Ankyrin repeat and MYND domain-containing 1 OS=Danio rerio GN=ankmy1 PE=4 SV=1
Contig0017235	0	tr|F1QE34| F1QE34_DANRE Ankyrin repeat and MYND domain-containing 2a OS=Danio rerio GN=ankmy2a PE=1 SV=1
Contig0043556	0	tr|Q3MU73| Q3MU73_DANRE Complement component C3-2 OS=Danio rerio GN=c3a.3 PE=2 SV=1
Contig0006568	0	tr|A2CEB2| A2CEB2_DANRE Ankle2 protein OS=Danio rerio GN=ankle2 PE=2 SV=1
Contig0054204	0	tr|A0A0G2KTB9| A0A0G2KTB9_DANRE Uncharacterized protein OS=Danio rerio PE=3 SV=1
Contig0030251	0	tr|E7EXH5| E7EXH5_DANRE Tnf receptor-associated factor 2a OS=Danio rerio GN=traf2a PE=4 SV=2
Contig0030253	0	tr|B8JKP6| B8JKP6_DANRE Growth regulation by estrogen in breast cancer-like OS=Danio rerio GN=greb1l PE=1 SV=2
Contig0006586	0	sp|E7F1C4| SMRDB_DANRE SWI/SNF-related matrix-associated actin-dependent regulator of chromatin subfamily A containing DEAD/H box 1B OS=Danio rerio GN=smarcad1b PE=3 SV=1
Contig0005255	0	tr|Q1MTA9| Q1MTA9_DANRE Carnitine palmitoyltransferase 1Aa (liver) OS=Danio rerio GN=cpt1aa PE=1 SV=2
Contig0068848	0	XP_017207544.1 PREDICTED: 1-phosphatidylinositol 4,5-bisphosphate phosphodiesterase gamma-2 [Danio rerio]
Contig0005257	0	tr|B3DH80| B3DH80_DANRE Cyp17a1 protein OS=Danio rerio GN=cyp17a1 PE=1 SV=1
Contig0017215	0	XP_005171592.1 PREDICTED: uncharacterized protein LOC100005990 [Danio rerio]
Contig0017218	0	tr|F1QWN6| F1QWN6_DANRE Phosphatidylinositol-4-phosphate 3-kinase, catalytic subunit type 2 beta OS=Danio rerio GN=pik3c2b PE=1 SV=2
Contig0017219	0	tr|Q6NUU5| Q6NUU5_DANRE Transmembrane channel-like protein (Fragment) OS=Danio rerio GN=LOC407704 PE=2 SV=1
Contig0018550	0	tr|B8JLT0| B8JLT0_DANRE Nicotinate phosphoribosyltransferase OS=Danio rerio GN=naprt PE=1 SV=1
Contig0018553	0	tr|Q7ZVV4| Q7ZVV4_DANRE General transcription factor IIH, polypeptide 2 OS=Danio rerio GN=gtf2h2 PE=2 SV=1
Contig0056810	0	tr|E9QFH8| E9QFH8_DANRE Cold shock domain-containing E1, RNA-binding OS=Danio rerio GN=csde1 PE=1 SV=1
Contig0017299	0	tr|Q7SY56| Q7SY56_DANRE Ras-related associated with diabetes OS=Danio rerio GN=rrad PE=2 SV=1
Contig0103618	0	XP_017207558.1 PREDICTED: LOW QUALITY PROTEIN: F-box only protein 40-like [Danio rerio]
Contig0032850	0	tr|Q7T1S2| Q7T1S2_DANRE Fibronectin variant 3 (Fragment) OS=Danio rerio GN=fn1b PE=2 SV=1
Contig0032854	0	tr|E7F465| E7F465_DANRE Oncoprotein-induced transcript 3 (Fragment) OS=Danio rerio GN=oit3 PE=1 SV=2
Contig0031529	0	tr|F1R9E2| F1R9E2_DANRE LIM domain-containing protein OS=Danio rerio GN=lims2 PE=4 SV=1
Contig0030201	0	tr|F1QIL9| F1QIL9_DANRE Contactin-5 OS=Danio rerio GN=cntn5 PE=4 SV=1
Contig0032865	0	tr|E7EY31| E7EY31_DANRE Uncharacterized protein OS=Danio rerio GN=ccdc57 PE=4 SV=1
Contig0043513	0	XP_005172173.1 PREDICTED: uncharacterized protein LOC101883319 isoform X1 [Danio rerio]
Contig0043516	0	tr|R4GDN2| R4GDN2_DANRE BicC family RNA-binding protein 1b (Fragment) OS=Danio rerio GN=bicc1b PE=4 SV=1
Contig0031541	0	tr|A0A0G2L9W6| A0A0G2L9W6_DANRE Uncharacterized protein OS=Danio rerio PE=4 SV=1
Contig0056826	0	XP_005163590.1 PREDICTED: atherin [Danio rerio]
Contig0017262	0	tr|B0S536| B0S536_DANRE Adenylate cyclase 8 (brain) (Fragment) OS=Danio rerio GN=adcy8 PE=3 SV=2
Contig0017263	0	XP_005166218.1 PREDICTED: nuclear receptor coactivator 5 isoform X2 [Danio rerio]
Contig0017266	0	XP_017213985.1 PREDICTED: protein TANC2 [Danio rerio]
Contig0018590	0	tr|A0A0R4ILA7| A0A0R4ILA7_DANRE Abl-interactor 2a OS=Danio rerio GN=abi2a PE=4 SV=1
Contig0018591	0	tr|E7F6W1| E7F6W1_DANRE Rho-related BTB domain-containing 2b OS=Danio rerio GN=rhobtb2b PE=4 SV=1
Contig0044908	0	XP_005172528.1 PREDICTED: proline-rich transmembrane protein 3-like [Danio rerio]
Contig0007956	0	tr|U3JB00| U3JB00_DANRE Carboxypeptidase N, polypeptide 1 OS=Danio rerio GN=cpn1 PE=4 SV=1
Contig0007954	0	tr|B3DGL5| B3DGL5_DANRE Neurofibromin 2a (merlin) OS=Danio rerio GN=nf2a PE=2 SV=1
Contig0020937	0	tr|Q7T294| Q7T294_DANRE Zgc:64203 OS=Danio rerio GN=adam10b PE=2 SV=1
Contig0020929	0	tr|F1QCC4| F1QCC4_DANRE Calcium channel, voltage-dependent, T type, alpha 1I subunit OS=Danio rerio GN=cacna1i PE=4 SV=2
Contig0007971	0	tr|B8XQC6| B8XQC6_DANRE Cytochrome P450 OS=Danio rerio GN=cyp1d1 PE=2 SV=1
Contig0018601	0	tr|E7FCH1| E7FCH1_DANRE Si:dkey-21a6.5 OS=Danio rerio GN=si:dkey-21a6.5 PE=4 SV=1
Contig0032934	0	tr|Q6DG30| Q6DG30_DANRE Serpin peptidase inhibitor, clade B (Ovalbumin), member 1 OS=Danio rerio GN=serpinb1 PE=1 SV=1
Contig0019938	0	XP_682866.7 PREDICTED: sacsin [Danio rerio]
Contig0005304	0	tr|F1R0K1| F1R0K1_DANRE ELK4, ETS-domain protein OS=Danio rerio GN=elk4 PE=3 SV=1
Contig0006637	0	NP_957379.2 hydroxymethylglutaryl-CoA synthase, cytoplasmic [Danio rerio]
Contig0044917	0	tr|E9QE65| E9QE65_DANRE Si:dkey-260g12.1 OS=Danio rerio GN=si:dkey-260g12.1 PE=4 SV=2
Contig0032941	0	tr|E7F4M0| E7F4M0_DANRE Limb development membrane protein 1 OS=Danio rerio GN=lmbr1 PE=3 SV=1
Contig0007941	0	tr|B3DGV1| B3DGV1_DANRE Signal transducer and activator of transcription OS=Danio rerio GN=stat6 PE=1 SV=1
Contig0019922	0	tr|E3P7I7| E3P7I7_DANRE Protein tyrosine phosphatase OS=Danio rerio GN=ptprb PE=2 SV=1
Contig0198159	0	tr|F1QFC1| F1QFC1_DANRE Zgc:165583 OS=Danio rerio GN=zgc:165583 PE=4 SV=1
Contig0019927	0	tr|A0A0R4IMQ4| A0A0R4IMQ4_DANRE Nuclear receptor subfamily 4, group A, member 3 OS=Danio rerio GN=nr4a3 PE=3 SV=1
Contig0019930	0	tr|F1R8A3| F1R8A3_DANRE Protein phosphatase 1H OS=Danio rerio GN=ppm1h PE=4 SV=1
Contig0006620	0	tr|A9JRA5| A9JRA5_DANRE Scinderin like a OS=Danio rerio GN=scinla PE=2 SV=1
Contig0031629	0	tr|B1H1M5| B1H1M5_DANRE AarF domain-containing kinase 1 OS=Danio rerio GN=adck1 PE=2 SV=1
Contig0007944	0	tr|F1QMY9| F1QMY9_DANRE Nuclear receptor-interacting protein 1a OS=Danio rerio GN=nrip1a PE=4 SV=1
Contig0006614	0	tr|F1QBX6| F1QBX6_DANRE Solute carrier family 5 (sodium/glucose cotransporter), member 1 OS=Danio rerio GN=slc5a1 PE=3 SV=1
Contig0007948	0	tr|E7F362| E7F362_DANRE EPS8-like 3a OS=Danio rerio GN=eps8l3a PE=4 SV=1
Contig0006617	0	sp|Q5SP90| PP4R3_DANRE Serine/threonine-protein phosphatase 4 regulatory subunit 3 OS=Danio rerio GN=smek1 PE=1 SV=1
Contig0005340	0	tr|Q6TH07| Q6TH07_DANRE Flotillin 1 OS=Danio rerio GN=flot1b PE=1 SV=1
Contig0004010	0	sp|P58781| CEC1A_DANRE Adenosine deaminase CECR1-A OS=Danio rerio GN=cecr1a PE=2 SV=2
Contig0004013	0	tr|A4FUP1| A4FUP1_DANRE Histidine ammonia-lyase OS=Danio rerio GN=hal PE=1 SV=1
Contig0029313	0	tr|E9QE29| E9QE29_DANRE Mitogen-activated protein kinase OS=Danio rerio GN=mapk9 PE=1 SV=1
Contig0020973	0	XP_009299456.1 PREDICTED: sperm flagellar protein 2 isoform X1 [Danio rerio]
Contig0007999	0	XP_001335593.2 PREDICTED: transcription factor RelB [Danio rerio]
Contig0005335	0	tr|Q5TZF0| Q5TZF0_DANRE Ras association (RalGDS/AF-6) domain family (N-terminal) member 8b OS=Danio rerio GN=rassf8b PE=4 SV=1
Contig0005337	0	tr|F2Z4V7| F2Z4V7_DANRE Solute carrier family 43 (amino acid system L transporter), member 1a OS=Danio rerio GN=slc43a1a PE=1 SV=1
Contig0018655	0	tr|F1Q7Y2| F1Q7Y2_DANRE Bone morphogenetic protein/retinoic acid-inducible neural-specific 3a, tandem duplicate 1 OS=Danio rerio GN=brinp3a.1 PE=4 SV=1
Contig0005322	0	NP_001013573.3 amine oxidase, copper containing 2 [Danio rerio]
Contig0019973	0	tr|A0A140LFN4| A0A140LFN4_DANRE Si:ch211-207g17.3 (Fragment) OS=Danio rerio GN=si:ch211-207g17.3 PE=3 SV=1
Contig0006644	0	tr|A2CG10| A2CG10_DANRE Adaptor-related protein complex 3, mu 2 subunit OS=Danio rerio GN=ap3m2 PE=1 SV=1
Contig0005316	0	XP_005172980.1 PREDICTED: voltage-dependent calcium channel subunit alpha-2/delta-3 isoform X3 [Danio rerio]
Contig0007993	0	tr|F1Q795| F1Q795_DANRE Uncharacterized protein OS=Danio rerio GN=zmp:0000000735 PE=4 SV=2
Contig0018627	0	tr|Q2V6H0| Q2V6H0_DANRE Cdk7 OS=Danio rerio GN=cdk7 PE=1 SV=1
Contig0019961	0	tr|A0A076VF89| A0A076VF89_DANRE V-ets erythroblastosis virus E26 oncogene-like 1a OS=Danio rerio GN=ets1 PE=2 SV=1
Contig0019963	0	tr|A8BAY3| A8BAY3_DANRE Rtn4rl2b (Fragment) OS=Danio rerio GN=rtn4rl2b PE=2 SV=1
Contig0020942	0	XP_005172767.1 PREDICTED: roundabout homolog 4 isoform X2 [Danio rerio]
Contig0138489	0	tr|E7F0L8| E7F0L8_DANRE Microtubule-associated serine/threonine kinase 1a OS=Danio rerio GN=mast1a PE=4 SV=1
Contig0019904	0	XP_009295029.1 PREDICTED: rho GTPase-activating protein 4 isoform X2 [Danio rerio]
Contig0007930	0	XP_002666734.3 PREDICTED: dynein heavy chain 5, axonemal isoform X1 [Danio rerio]
Contig0066288	0	XP_001921384.3 PREDICTED: coiled-coil domain-containing protein 141 [Danio rerio]
Contig0092597	0	XP_003198385.2 PREDICTED: uncharacterized protein LOC100537439 isoform X1 [Danio rerio]
Contig0093894	0	tr|Q98TT9| Q98TT9_DANRE GDNF family receptor alpha-1a OS=Danio rerio GN=gfra1a PE=2 SV=2
Contig0007905	0	tr|E3NZ06| E3NZ06_DANRE 10-formyltetrahydrofolate dehydrogenase OS=Danio rerio GN=aldh1l1 PE=1 SV=1
Contig0041075	0	KTF82190.1 hypothetical protein cypCar_00035052 [Cyprinus carpio]
Contig0093990	0	tr|E7EXH9| E7EXH9_DANRE Chondroadherin-like a OS=Danio rerio GN=chadla PE=4 SV=1
Contig0114414	0	tr|X1WHZ7| X1WHZ7_DANRE Muscarinic acetylcholine receptor OS=Danio rerio GN=chrm3a PE=3 SV=1
Contig0079686	0	XP_690730.6 PREDICTED: rho GTPase-activating protein 23 [Danio rerio]
Contig0080691	0	tr|F6P0J3| F6P0J3_DANRE Calsequestrin OS=Danio rerio GN=casq1b PE=1 SV=1
Contig0028094	0	tr|F1Q823| F1Q823_DANRE FERM domain-containing 3 OS=Danio rerio GN=frmd3 PE=4 SV=1
Contig0041086	0	tr|A0A0N4SUG9| A0A0N4SUG9_DANRE Purinergic receptor P2Y, G-protein-coupled, 1 OS=Danio rerio GN=p2ry1 PE=3 SV=1
Contig0041095	0	tr|H9GXI3| H9GXI3_DANRE Uncharacterized protein OS=Danio rerio GN=LOC100330167 PE=4 SV=1
Contig0102453	0	KTG47169.1 hypothetical protein cypCar_00003175 [Cyprinus carpio]
Contig0091344	0	tr|F8W2H4| F8W2H4_DANRE Si:ch211-57m13.1 OS=Danio rerio GN=si:ch211-57m13.1 PE=4 SV=1
Contig0091311	0	tr|E7F380| E7F380_DANRE Galactose-3-O-sulfotransferase 3 OS=Danio rerio GN=gal3st3 PE=4 SV=1
Contig0102474	0	tr|Q5BLI7| Q5BLI7_DANRE Solute carrier family 35, member G2b OS=Danio rerio GN=slc35g2b PE=2 SV=1
Contig0066391	0	XP_002666700.2 PREDICTED: catenin delta-2 isoform X1 [Danio rerio]
Contig0065009	0	tr|E7FFT2| E7FFT2_DANRE Transmembrane channel-like protein OS=Danio rerio GN=tmc2a PE=2 SV=2
Contig0041033	0	XP_685990.6 PREDICTED: transcription factor COE1-like isoform X2 [Danio rerio]
Contig0030398	0	tr|B0S789| B0S789_DANRE Signal transducer and activator of transcription OS=Danio rerio GN=stat1b PE=3 SV=1
Contig0067659	0	tr|M9MMF9| M9MMF9_DANRE Immunoglobulin heavy constant delta (Fragment) OS=Danio rerio GN=ighd PE=4 SV=1
Contig0042373	0	NP_001008582.4 complement C3-H1-like precursor [Danio rerio]
Contig0151411	0	XP_017206528.1 PREDICTED: up-regulator of cell proliferation [Danio rerio]
Contig0092607	0	tr|Q29RB8| Q29RB8_DANRE Zebrafish testis-expressed 38 OS=Danio rerio GN=zte38 PE=1 SV=1
Contig0041062	0	tr|E7F9I0| E7F9I0_DANRE CAMP-responsive element modulator a OS=Danio rerio GN=crema PE=4 SV=1
Contig0093943	0	tr|F6P0K3| F6P0K3_DANRE Paired box 7b OS=Danio rerio GN=pax7b PE=3 SV=1
Contig0056972	0	tr|Q1JQE7| Q1JQE7_DANRE Hemochromatosis type 2 OS=Danio rerio GN=hfe2 PE=2 SV=1
Contig0031673	0	tr|Q7T3F4| Q7T3F4_DANRE Major histocompatibility complex class I UEA protein OS=Danio rerio GN=mhc1uea PE=2 SV=1
Contig0030347	0	tr|E7F467| E7F467_DANRE Si:ch1073-513e17.1 OS=Danio rerio GN=si:ch1073-513e17.1 PE=4 SV=1
Contig0030346	0	XP_009289474.1 PREDICTED: vimentin-like [Danio rerio]
Contig0044983	0	XP_002663564.1 PREDICTED: protein phosphatase 1 regulatory subunit 3C-B [Danio rerio]
Contig0054306	0	tr|E9QCF0| E9QCF0_DANRE Cell adhesion molecule L1-like a OS=Danio rerio GN=chl1a PE=4 SV=1
Contig0068949	0	XP_009303450.1 PREDICTED: A disintegrin and metalloproteinase with thrombospondin motifs 6 isoform X4 [Danio rerio]
Contig0056967	0	sp|B0UYF2| S7A14_DANRE Probable cationic amino acid transporter OS=Danio rerio GN=slc7a14a PE=3 SV=1
Contig0041002	0	XP_009296765.1 PREDICTED: ADAMTS-like protein 2 isoform X3 [Danio rerio]
Contig0043660	0	XP_017208858.1 PREDICTED: gastrula zinc finger protein XlCGF57.1-like [Danio rerio]
Contig0016037	0	tr|E7FEG9| E7FEG9_DANRE Uncharacterized protein OS=Danio rerio PE=3 SV=2
Contig0044998	0	sp|Q802V6| ABH2A_DANRE Monoacylglycerol lipase ABHD2-A OS=Danio rerio GN=abhd2a PE=2 SV=1
Contig0018690	0	tr|Q5RH29| Q5RH29_DANRE Inter-alpha-trypsin inhibitor heavy chain 2 OS=Danio rerio GN=itih2 PE=4 SV=1
Contig0005360	0	tr|Q5RH85| Q5RH85_DANRE Activating transcription factor 6 OS=Danio rerio GN=atf6 PE=4 SV=2
Contig0006695	0	tr|Q6P0V8| Q6P0V8_DANRE Annexin OS=Danio rerio GN=anxa5b PE=1 SV=1
Contig0017348	0	tr|F1Q4Y5| F1Q4Y5_DANRE SLIT-ROBO Rho GTPase-activating protein 1a OS=Danio rerio GN=srgap1a PE=1 SV=1
Contig0018684	0	tr|E7F4B3| E7F4B3_DANRE Proline-serine-threonine phosphatase-interacting protein 2 OS=Danio rerio GN=pstpip2 PE=4 SV=2
Contig0017353	0	tr|A8WG10| A8WG10_DANRE Cnksr family member 3 OS=Danio rerio GN=cnksr3 PE=1 SV=1
Contig0017355	0	tr|A0A0R4IGU5| A0A0R4IGU5_DANRE Nephronectin OS=Danio rerio GN=npnt PE=4 SV=1
Contig0043677	0	XP_005170855.1 PREDICTED: epidermal growth factor receptor kinase substrate 8-like protein 1 isoform X1 [Danio rerio]
Contig0018688	0	tr|Q1LWE9| Q1LWE9_DANRE Si:dkey-12e7.1 OS=Danio rerio GN=si:dkey-12e7.1 PE=2 SV=1
Contig0020996	0	tr|F1QPR0| F1QPR0_DANRE Si:ch211-233f11.5 OS=Danio rerio GN=si:ch211-233f11.5 PE=3 SV=2
Contig0055650	0	tr|U3JB08| U3JB08_DANRE Si:ch211-277e21.2 (Fragment) OS=Danio rerio GN=si:ch211-277e21.2 PE=4 SV=1
Contig0005374	0	tr|F1QGI5| F1QGI5_DANRE Signal transducing adaptor family member 2b OS=Danio rerio GN=stap2b PE=4 SV=1
Contig0004044	0	XP_005173570.1 PREDICTED: protein capicua homolog isoform X3 [Danio rerio]
Contig0005378	0	tr|Q6TEM5| Q6TEM5_DANRE Methionine-tRNA synthetase OS=Danio rerio GN=mars PE=2 SV=1
Contig0042354	0	sp|Q6QZN6| DACT1_DANRE Dapper homolog 1 OS=Danio rerio GN=dact1 PE=1 SV=1
Contig0004095	0	tr|Q803V2| Q803V2_DANRE Phosphoribosyl pyrophosphate synthetase-associated protein 2 OS=Danio rerio GN=prpsap2 PE=1 SV=1
Contig0004096	0	XP_017214484.1 PREDICTED: bromodomain-containing protein 8 isoform X6 [Danio rerio]
Contig0031633	0	XP_009292315.2 PREDICTED: VPS10 domain-containing receptor SorCS3 [Danio rerio]
Contig0028068	0	tr|Q1MTK5| Q1MTK5_DANRE NUAK family, SNF1-like kinase, 2 (Fragment) OS=Danio rerio GN=nuak2 PE=4 SV=1
Contig0004090	0	tr|F1QDN5| F1QDN5_DANRE Squalene epoxidase a OS=Danio rerio GN=sqlea PE=4 SV=1
Contig0056938	0	tr|A0A0B5JFB2| A0A0B5JFB2_DANRE Fsta (Fragment) OS=Danio rerio GN=fsta PE=2 SV=1
Contig0004093	0	tr|T1ECS3| T1ECS3_DANRE Uncharacterized protein OS=Danio rerio GN=zgc:103511 PE=4 SV=1
Contig0028065	0	tr|F1QPU1| F1QPU1_DANRE Si:ch211-197l9.2 OS=Danio rerio GN=si:ch211-197l9.2 PE=4 SV=2
Contig0043617	0	tr|A0A0R4IUW3| A0A0R4IUW3_DANRE Si:dkey-171c9.3 OS=Danio rerio GN=si:dkey-171c9.3 PE=4 SV=1
Contig0030316	0	tr|F1QSD6| F1QSD6_DANRE Eph receptor A2 a OS=Danio rerio GN=epha2a PE=3 SV=1
Contig0030319	0	tr|Q6NZT5| Q6NZT5_DANRE Jun proto-oncogene OS=Danio rerio GN=jun PE=2 SV=1
Contig0102402	0	tr|A5PL78| A5PL78_DANRE LOC572200 protein (Fragment) OS=Danio rerio GN=LOC572200 PE=2 SV=1
Contig0044953	0	tr|A0A0G2L8S7| A0A0G2L8S7_DANRE Uncharacterized protein OS=Danio rerio PE=1 SV=1
[truncated: 15,503 more rows]

## Sheet: Cluster 2 coding
Supplementary Table S1: protein-coding contigs included in cluster 2 of Fig. 6A
Contig	E value	Description
Contig0048399	0	tr|X1WEM4| X1WEM4_DANRE Transmembrane protein 63C OS=Danio rerio GN=tmem63c PE=4 SV=1
Contig0047065	0	tr|A0A0R4IKY4| A0A0R4IKY4_DANRE Si:ch73-305o9.3 OS=Danio rerio GN=si:ch73-305o9.3 PE=4 SV=1
Contig0060059	0	tr|A0A0N9NY15| A0A0N9NY15_DANRE Novopsin-3 OS=Danio rerio GN=opn7a PE=2 SV=1
Contig0023076	0	tr|F1QZA3| F1QZA3_DANRE Tubulin monoglycylase TTLL3 OS=Danio rerio GN=ttll3 PE=4 SV=1
Contig0011098	0	tr|Q4V8W1| Q4V8W1_DANRE SplA/ryanodine receptor domain and SOCS box containing 1 OS=Danio rerio GN=spsb1 PE=2 SV=1
Contig0011077	0	XP_005158072.2 PREDICTED: histone-lysine N-methyltransferase SETDB1-B isoform X3 [Danio rerio]
Contig0047095	0	tr|A0A0R4I9Q0| A0A0R4I9Q0_DANRE Protein FAM166B OS=Danio rerio GN=fam166b PE=1 SV=1
Contig0023062	0	sp|Q08C93| ABD12_DANRE Monoacylglycerol lipase ABHD12 OS=Danio rerio GN=abhd12 PE=2 SV=1
Contig0024387	0	tr|E9QI88| E9QI88_DANRE Ectonucleoside triphosphate diphosphohydrolase 5b OS=Danio rerio GN=entpd5b PE=3 SV=1
Contig0023059	0	tr|A1L1P0| A1L1P0_DANRE Adrenergic, alpha-2D-, receptor a OS=Danio rerio GN=adra2da PE=2 SV=1
Contig0011081	0	tr|Q6NYW2| Q6NYW2_DANRE Protein phosphatase 1D magnesium-dependent, delta isoform OS=Danio rerio GN=ppm1da PE=1 SV=1
Contig0059007	0	XP_005166671.2 PREDICTED: adhesion G-protein coupled receptor G5-like [Danio rerio]
Contig0063983	0	tr|A5WW45| A5WW45_DANRE Si:ch73-103b9.2 OS=Danio rerio GN=si:ch73-103b9.2 PE=4 SV=1
Contig0048352	0	tr|E7F4M8| E7F4M8_DANRE Ceroid-lipofuscinosis, neuronal 6b OS=Danio rerio GN=cln6b PE=4 SV=1
Contig0050664	0	tr|F8W354| F8W354_DANRE DC-STAMP domain-containing 2 OS=Danio rerio GN=dcst2 PE=4 SV=1
Contig0035051	0	tr|Q5RGI4| Q5RGI4_DANRE DENN/MADD domain-containing 6B OS=Danio rerio GN=dennd6b PE=1 SV=1
Contig0060007	0	XP_017211385.1 PREDICTED: VPS10 domain-containing receptor SorCS1 [Danio rerio]
Contig0048381	0	tr|F1Q9A6| F1Q9A6_DANRE Nidogen 2b (osteonidogen) OS=Danio rerio GN=nid2b PE=4 SV=2
Contig0047051	0	tr|E7F0P2| E7F0P2_DANRE Docking protein 4 OS=Danio rerio GN=dok4 PE=4 SV=1
Contig0012357	0	tr|F1QSK1| F1QSK1_DANRE Poly [ADP-ribose] polymerase OS=Danio rerio GN=parp3 PE=1 SV=1
Contig0013689	0	tr|E7FE27| E7FE27_DANRE Beta-1,4-N-acetylgalactosaminyltransferase OS=Danio rerio GN=b4galnt4b PE=3 SV=1
Contig0011023	0	tr|A0A0R4IP02| A0A0R4IP02_DANRE Kelch-like family member 13 OS=Danio rerio GN=klhl13 PE=1 SV=1
Contig0011024	0	XP_017211706.1 PREDICTED: endogenous retrovirus group K member 113 Pol protein-like [Danio rerio]
Contig0000372	0	tr|E7F1I7| E7F1I7_DANRE HEAT repeat-containing protein 5A OS=Danio rerio GN=heatr5a PE=1 SV=1
Contig0000373	0	tr|Q6P003| Q6P003_DANRE Phosphoglycerate kinase OS=Danio rerio GN=pgk1 PE=2 SV=1
Contig0000370	0	tr|B0S7S1| B0S7S1_DANRE DNA helicase OS=Danio rerio GN=mcm6l PE=1 SV=1
Contig0049640	0	tr|E7FFR4| E7FFR4_DANRE CAMP-responsive element-binding protein 5b OS=Danio rerio GN=creb5b PE=4 SV=1
Contig0051955	0	tr|E7FD81| E7FD81_DANRE Fer-1-like family member 4 OS=Danio rerio GN=fer1l4 PE=4 SV=2
Contig0024337	0	NP_001315288.1 monoacylglycerol lipase ABHD6 [Danio rerio]
Contig0001698	0	tr|F1Q597| F1Q597_DANRE Lysine (K)-specific demethylase 6A OS=Danio rerio GN=kdm6a PE=1 SV=2
Contig0025664	0	tr|A0A0R4IMU4| A0A0R4IMU4_DANRE Zinc finger, MIZ-type-containing 1b (Fragment) OS=Danio rerio GN=zmiz1b PE=4 SV=1
Contig0001697	0	tr|B0V2X8| B0V2X8_DANRE Protein FAM46C OS=Danio rerio GN=fam46c PE=4 SV=1
Contig0000365	0	tr|E7EZD6| E7EZD6_DANRE Ubiquitin-specific peptidase 4 (proto-oncogene) OS=Danio rerio GN=usp4 PE=1 SV=1
Contig0001696	0	tr|Q6DRC2| Q6DRC2_DANRE DKFZP564C186-like OS=Danio rerio GN=noc2l PE=2 SV=1
Contig0001695	0	tr|Q5U3S6| Q5U3S6_DANRE G protein-coupled receptor 137ba OS=Danio rerio GN=gpr137c PE=2 SV=1
Contig0049636	0	XP_009292334.1 PREDICTED: uncharacterized protein LOC792915 isoform X1 [Danio rerio]
Contig0000364	0	tr|A2CF03| A2CF03_DANRE LAS1-like, ribosome biogenesis factor OS=Danio rerio GN=las1l PE=1 SV=1
Contig0013690	0	tr|A0A0R4IT11| A0A0R4IT11_DANRE Neurogenic locus notch homolog protein 1 OS=Danio rerio GN=notch1a PE=1 SV=1
Contig0012346	0	tr|B8JMB1| B8JMB1_DANRE Sema domain, transmembrane domain (TM), and cytoplasmic domain, (semaphorin) 6D OS=Danio rerio GN=sema6d PE=3 SV=1
Contig0011015	0	tr|F1QN33| F1QN33_DANRE Zinc finger protein 106a OS=Danio rerio GN=znf106a PE=1 SV=2
Contig0012349	0	tr|E7F2R1| E7F2R1_DANRE Uncharacterized protein OS=Danio rerio GN=ttc37 PE=1 SV=2
Contig0011017	0	tr|B2GS68| B2GS68_DANRE Arih1 protein OS=Danio rerio GN=arih1 PE=2 SV=1
Contig0011012	0	tr|F1RDH4| F1RDH4_DANRE Negative elongation factor complex member B OS=Danio rerio GN=nelfb PE=1 SV=1
Contig0037665	0	tr|F1QRK5| F1QRK5_DANRE Zgc:174224 OS=Danio rerio GN=zgc:174224 PE=4 SV=1
Contig0000381	0	tr|Q32PU2| Q32PU2_DANRE Calponin OS=Danio rerio GN=cnn3b PE=1 SV=1
Contig0000378	0	XP_009303467.1 PREDICTED: tight junction protein ZO-2 isoform X1 [Danio rerio]
Contig0000374	0	tr|B0R028| B0R028_DANRE Proteasome subunit beta type OS=Danio rerio GN=psmb5 PE=1 SV=1
Contig0012350	0	XP_683329.4 PREDICTED: fibroin heavy chain [Danio rerio]
Contig0011021	0	XP_005160577.1 PREDICTED: anaphase-promoting complex subunit 4 isoform X1 [Danio rerio]
Contig0011005	0	tr|Q7T117| Q7T117_DANRE Novel protein similar to human and mouse kinase suppressor of ras (KSR) (Fragment) OS=Danio rerio GN=ksr1b PE=4 SV=1
Contig0012335	0	XP_005165244.1 PREDICTED: uncharacterized protein LOC796174 isoform X1 [Danio rerio]
Contig0012337	0	tr|T1ECW3| T1ECW3_DANRE Ran-binding protein 10 OS=Danio rerio GN=ranbp10 PE=1 SV=1
Contig0013664	0	tr|B0UY67| B0UY67_DANRE OTU deubiquitinase with linear linkage-specificity b OS=Danio rerio GN=otulinb PE=4 SV=1
Contig0063962	0	tr|F1QE44| F1QE44_DANRE Centrosomal protein 126 OS=Danio rerio GN=cep126 PE=4 SV=1
Contig0011000	0	tr|F1R1V6| F1R1V6_DANRE KRR1, small subunit (SSU) processome component, homolog (yeast) (Fragment) OS=Danio rerio GN=krr1 PE=1 SV=2
Contig0036348	0	tr|F1QKW5| F1QKW5_DANRE ADP-ribosylation factor-like 13A OS=Danio rerio GN=arl13a PE=4 SV=1
Contig0013663	0	XP_009298684.1 PREDICTED: liprin-alpha-2 isoform X9 [Danio rerio]
Contig0000350	0	tr|B3DH54| B3DH54_DANRE Zgc:152810 protein OS=Danio rerio GN=ncl PE=2 SV=1
Contig0000348	0	tr|F6NMG5| F6NMG5_DANRE Component of oligomeric golgi complex 5 OS=Danio rerio GN=cog5 PE=1 SV=1
Contig0000346	0	tr|F1QNW1| F1QNW1_DANRE Zinc finger CCCH-type-containing 11A OS=Danio rerio GN=zc3h11a PE=4 SV=1
Contig0001676	0	tr|K7DY99| K7DY99_DANRE Tetratricopeptide repeat domain 27 OS=Danio rerio GN=ttc27 PE=1 SV=1
Contig0026978	0	tr|F1QTM5| F1QTM5_DANRE Calpain 10 OS=Danio rerio GN=capn10 PE=3 SV=2
Contig0048329	0	sp|Q800G5| MXE_DANRE Interferon-induced GTP-binding protein MxE OS=Danio rerio GN=mxe PE=2 SV=1
Contig0000344	0	tr|Q6NXD4| Q6NXD4_DANRE Asparagine synthetase OS=Danio rerio GN=asns PE=2 SV=1
Contig0001674	0	XP_009298584.1 PREDICTED: collagen alpha-1(VII) chain isoform X1 [Danio rerio]
Contig0001672	0	tr|F1QPH6| F1QPH6_DANRE DEAD (Asp-Glu-Ala-Asp) box polypeptide 27 OS=Danio rerio GN=ddx27 PE=1 SV=1
Contig0035023	0	tr|E7FH00| E7FH00_DANRE Metabotropic glutamate receptor 8a OS=Danio rerio GN=grm8a PE=2 SV=1
Contig0024319	0	KTG44385.1 hypothetical protein cypCar_00021542 [Cyprinus carpio]
Contig0012324	0	tr|A0A0R4IW01| A0A0R4IW01_DANRE Krev interaction trapped protein 1 OS=Danio rerio GN=krit1 PE=4 SV=1
Contig0012321	0	sp|Q5RH02| SCO2_DANRE Protein SCO2 homolog, mitochondrial OS=Danio rerio GN=sco2 PE=3 SV=1
Contig0014984	0	tr|A1L1U1| A1L1U1_DANRE Zgc:158357 OS=Danio rerio GN=strn PE=2 SV=1
Contig0013651	0	tr|F1RCJ9| F1RCJ9_DANRE Phosphofurin acidic cluster sorting protein 2 OS=Danio rerio GN=pacs2 PE=4 SV=1
Contig0001692	0	tr|A9JRW0| A9JRW0_DANRE Catenin (Cadherin-associated protein), alpha OS=Danio rerio GN=ctnna1 PE=2 SV=1
Contig0001691	0	tr|Q6GQL7| Q6GQL7_DANRE Fhla protein OS=Danio rerio GN=fhl1a PE=1 SV=1
Contig0000360	0	tr|F1QY25| F1QY25_DANRE Zgc:162509 OS=Danio rerio GN=zgc:162509 PE=1 SV=1
Contig0012329	0	XP_017207049.1 PREDICTED: thrombospondin type-1 domain-containing protein 7A isoform X3 [Danio rerio]
Contig0000356	0	XP_017210396.1 PREDICTED: pregnancy zone protein [Danio rerio]
Contig0000354	0	tr|A2CE67| A2CE67_DANRE Zorba protein OS=Danio rerio GN=cpeb1b PE=2 SV=1
Contig0024300	0	XP_017206664.1 PREDICTED: zonadhesin-like [Danio rerio]
Contig0000352	0	tr|F1QW74| F1QW74_DANRE Delta(4)-desaturase, sphingolipid 2 OS=Danio rerio GN=degs2 PE=4 SV=1
Contig0024301	0	tr|F1R5L4| F1R5L4_DANRE Leucine-rich repeats and IQ motif-containing 3 OS=Danio rerio GN=lrriq3 PE=4 SV=2
Contig0000353	0	tr|F1QIP9| F1QIP9_DANRE Zgc:165518 OS=Danio rerio GN=zgc:165518 PE=1 SV=1
Contig0014991	0	tr|B0BLY0| B0BLY0_DANRE Exocyst complex component 5 OS=Danio rerio GN=exoc5 PE=1 SV=1
Contig0012330	0	tr|F8W4A6| F8W4A6_DANRE Transforming growth factor, beta 2 (Fragment) OS=Danio rerio GN=tgfb2 PE=3 SV=1
Contig0050650	0	tr|E7FDC7| E7FDC7_DANRE G protein-coupled receptor 78a OS=Danio rerio GN=gpr78a PE=4 SV=1
Contig0062628	0	KTF83364.1 hypothetical protein cypCar_00043781 [Cyprinus carpio]
Contig0038947	0	tr|A0A0R4IU71| A0A0R4IU71_DANRE Si:ch211-14k19.8 OS=Danio rerio GN=si:ch211-14k19.8 PE=4 SV=1
Contig0012398	0	XP_017212867.1 PREDICTED: LOW QUALITY PROTEIN: phosphatidylinositol 4-kinase alpha isoform X1 [Danio rerio]
Contig0011066	0	tr|I3QIA3| I3QIA3_DANRE Oxidation resistance protein 2 variant A (Fragment) OS=Danio rerio GN=oxr1a PE=2 SV=1
Contig0011069	0	tr|G1K2R8| G1K2R8_DANRE Ankyrin repeat and IBR domain-containing 1a OS=Danio rerio GN=ankib1a PE=3 SV=1
Contig0051913	0	tr|A0A0R4IDL4| A0A0R4IDL4_DANRE Cbl proto-oncogene C, E3 ubiquitin protein ligase OS=Danio rerio GN=cblc PE=4 SV=1
Contig0023046	0	tr|A3KQM6| A3KQM6_DANRE Potassium voltage-gated channel, subfamily G, member 4a OS=Danio rerio GN=kcng4a PE=3 SV=1
Contig0011074	0	tr|Q7SXT8| Q7SXT8_DANRE Transmembrane protein 68 OS=Danio rerio GN=tmem68 PE=2 SV=1
Contig0011073	0	tr|F1QH83| F1QH83_DANRE Serine/threonine-protein kinase tousled-like 1-B OS=Danio rerio GN=tlk1b PE=4 SV=1
Contig0011072	0	tr|Q6DHM8| Q6DHM8_DANRE Zgc:92212 OS=Danio rerio GN=jkamp PE=2 SV=1
Contig0011061	0	tr|F1QIB4| F1QIB4_DANRE Sorting nexin 15 OS=Danio rerio GN=snx15 PE=1 SV=1
Contig0011049	0	tr|F1R8J6| F1R8J6_DANRE Palmitoyl-protein thioesterase 1 (ceroid-lipofuscinosis, neuronal 1, infantile) OS=Danio rerio GN=ppt1 PE=1 SV=1
Contig0000395	0	XP_009290281.2 PREDICTED: protein Smaug homolog 2 [Danio rerio]
Contig0000393	0	tr|Q503T2| Q503T2_DANRE Gem (Nuclear organelle) associated protein 4 OS=Danio rerio GN=gemin4 PE=2 SV=1
Contig0050602	0	tr|E7F6S9| E7F6S9_DANRE Transmembrane protein 169a OS=Danio rerio GN=tmem169a PE=4 SV=1
Contig0025689	0	tr|E7F503| E7F503_DANRE Anoctamin OS=Danio rerio GN=ano9b PE=3 SV=1
Contig0000388	0	tr|F1QJJ1| F1QJJ1_DANRE Shroom family member 1 (Fragment) OS=Danio rerio GN=shroom1 PE=4 SV=2
Contig0063926	0	XP_009303624.1 PREDICTED: coiled-coil domain-containing protein 83 isoform X2 [Danio rerio]
Contig0011050	0	XP_003199181.2 PREDICTED: uncharacterized protein LOC794073 [Danio rerio]
Contig0012380	0	tr|X1WEW2| X1WEW2_DANRE Solute carrier family 2 (facilitated glucose transporter), member 13b OS=Danio rerio GN=slc2a13b PE=3 SV=1
Contig0011038	0	tr|F1QS13| F1QS13_DANRE Plexin C1 OS=Danio rerio GN=plxnc1 PE=4 SV=2
Contig0012369	0	tr|E7EYS4| E7EYS4_DANRE DBF4 zinc finger B OS=Danio rerio GN=dbf4b PE=4 SV=1
Contig0011039	0	XP_017206836.1 PREDICTED: trans-2-enoyl-CoA reductase, mitochondrial isoform X1 [Danio rerio]
Contig0024352	0	sp|Q6T938| FIBP_DANRE Acidic fibroblast growth factor intracellular-binding protein B OS=Danio rerio GN=fibpb PE=1 SV=1
Contig0109866	0	tr|X1WF24| X1WF24_DANRE Sema domain, immunoglobulin domain (Ig), transmembrane domain (TM) and short cytoplasmic domain, (semaphorin) 4Ga OS=Danio rerio GN=sema4ga PE=3 SV=2
Contig0023012	0	tr|E7FCN9| E7FCN9_DANRE Chondroitin sulfate proteoglycan 4 OS=Danio rerio GN=cspg4 PE=4 SV=1
Contig0000396	0	XP_017212798.1 PREDICTED: G kinase-anchoring protein 1 isoform X1 [Danio rerio]
Contig0000397	0	tr|X1WEZ6| X1WEZ6_DANRE Nucleoporin 160 (Fragment) OS=Danio rerio GN=nup160 PE=1 SV=1
Contig0012373	0	tr|A0A0R4IN78| A0A0R4IN78_DANRE Serine/threonine kinase 24b (STE20 homolog, yeast) OS=Danio rerio GN=stk24b PE=1 SV=1
Contig0013720	0	tr|Q08C89| Q08C89_DANRE Lectin, mannose-binding 2-like b OS=Danio rerio GN=lman2lb PE=2 SV=1
Contig0013725	0	tr|Q6GMG4| Q6GMG4_DANRE Zgc:91908 OS=Danio rerio GN=zgc:91908 PE=1 SV=1
Contig0001734	0	tr|E7FCG2| E7FCG2_DANRE Family with sequence similarity 185, member A OS=Danio rerio GN=fam185a PE=4 SV=1
Contig0000400	0	NP_001314800.1 Dab, mitogen-responsive phosphoprotein, homolog 2 isoform a [Danio rerio]
Contig0001732	0	tr|Q5CZS8| Q5CZS8_DANRE Oxysterol-binding protein (Fragment) OS=Danio rerio GN=osbpl7 PE=2 SV=1
Contig0001731	0	tr|F6P0E6| F6P0E6_DANRE Si:ch211-214c7.4 OS=Danio rerio GN=si:ch211-214c7.4 PE=1 SV=1
Contig0001739	0	tr|B2GQQ9| B2GQQ9_DANRE Uridine kinase OS=Danio rerio GN=uck2b PE=2 SV=1
Contig0000406	0	XP_005170229.1 PREDICTED: Golgi-associated PDZ and coiled-coil motif-containing protein isoform X1 [Danio rerio]
Contig0001738	0	tr|I1XUS8| I1XUS8_DANRE DNA damage-binding protein 1 OS=Danio rerio GN=ddb1 PE=2 SV=1
Contig0000407	0	sp|Q7ZWF0| RAE1L_DANRE mRNA export factor OS=Danio rerio GN=rae1 PE=2 SV=2
Contig0001735	0	tr|F1RC54| F1RC54_DANRE Exosome component 10 OS=Danio rerio GN=exosc10 PE=1 SV=1
Contig0013711	0	tr|A2BEV2| A2BEV2_DANRE General transcription factor IIIAa OS=Danio rerio GN=gtf3aa PE=4 SV=1
Contig0013716	0	tr|F1RET2| F1RET2_DANRE SMYD family member 5 OS=Danio rerio GN=smyd5 PE=1 SV=3
Contig0001745	0	tr|Q6DI20| Q6DI20_DANRE Dipeptidyl peptidase 3 OS=Danio rerio GN=dpp3 PE=1 SV=1
Contig0000413	0	tr|F1RE77| F1RE77_DANRE Vaccinia-related kinase 3 OS=Danio rerio GN=vrk3 PE=1 SV=1
Contig0001743	0	KTF77335.1 hypothetical protein cypCar_00017433 [Cyprinus carpio]
Contig0000412	0	tr|Q7ZUL0| Q7ZUL0_DANRE Zinc finger CCCH-type containing 7 OS=Danio rerio GN=zc3h7a PE=2 SV=1
Contig0001741	0	tr|B3DKL6| B3DKL6_DANRE DNA (cytosine-5)-methyltransferase OS=Danio rerio GN=dnmt1 PE=2 SV=1
Contig0000410	0	tr|A0A0R4IX80| A0A0R4IX80_DANRE Si:dkey-208k4.2 OS=Danio rerio GN=si:dkey-208k4.2 PE=1 SV=1
Contig0001740	0	tr|Q7ZW09| Q7ZW09_DANRE Heterogeneous nuclear ribonucleoprotein L OS=Danio rerio GN=hnrpl PE=1 SV=1
Contig0001748	0	tr|Q567F8| Q567F8_DANRE COP9 constitutive photomorphogenic homolog subunit 6 (Arabidopsis) OS=Danio rerio GN=cops6 PE=2 SV=1
Contig0001747	0	tr|B3DID0| B3DID0_DANRE Zgc:194819 protein OS=Danio rerio GN=faf2 PE=2 SV=1
Contig0013702	0	tr|A0A1D5NS34| A0A1D5NS34_DANRE Si:ch73-71d17.2 OS=Danio rerio GN=si:ch73-71d17.2 PE=4 SV=1
Contig0001712	0	tr|A4QN36| A4QN36_DANRE Pellino E3 ubiquitin protein ligase 1b OS=Danio rerio GN=peli1b PE=2 SV=1
Contig0001719	0	tr|Q5U3T4| Q5U3T4_DANRE Cleavage and polyadenylation specific factor 3 OS=Danio rerio GN=cpsf3 PE=1 SV=1
Contig0001713	0	tr|Q7ZV11| Q7ZV11_DANRE Polymerase (RNA) II (DNA directed) polypeptide C OS=Danio rerio GN=polr2c PE=1 SV=1
Contig0037728	0	tr|B3DHZ5| B3DHZ5_DANRE Glycine receptor, alpha 1 OS=Danio rerio GN=glra1 PE=2 SV=1
Contig0001721	0	sp|Q6P2U9| CSN3_DANRE COP9 signalosome complex subunit 3 OS=Danio rerio GN=cops3 PE=2 SV=1
Contig0001724	0	tr|Q7ZVZ1| Q7ZVZ1_DANRE F-box and WD repeat domain-containing 11a OS=Danio rerio GN=fbxw11a PE=2 SV=1
Contig0012435	0	AAH76487.1 Zgc:109983, partial [Danio rerio]
Contig0012430	0	XP_009290631.1 PREDICTED: lethal(3)malignant brain tumor-like protein 4 isoform X2 [Danio rerio]
Contig0012439	0	XP_017207129.1 PREDICTED: zinc finger and BTB domain-containing protein 24 isoform X1 [Danio rerio]
Contig0011107	0	tr|A0A0R4IX64| A0A0R4IX64_DANRE Si:ch73-132f6.5 OS=Danio rerio GN=si:ch73-132f6.5 PE=1 SV=1
Contig0011109	0	tr|A4QP50| A4QP50_DANRE LOC407656 protein (Fragment) OS=Danio rerio GN=shtn1 PE=2 SV=1
Contig0000446	0	tr|F1Q537| F1Q537_DANRE RAD50 homolog, double strand break repair protein OS=Danio rerio GN=rad50 PE=4 SV=2
Contig0000447	0	tr|B3DGV3| B3DGV3_DANRE Gro2 protein OS=Danio rerio GN=tle3a PE=1 SV=1
Contig0000444	0	tr|B0UY40| B0UY40_DANRE Novel protein similar to vertebrate ring finger and WD repeat domain 2 (RFWD2, zgc:163067) OS=Danio rerio GN=rfwd2 PE=1 SV=1
Contig0000448	0	tr|Q98TH2| Q98TH2_DANRE Groucho 1 OS=Danio rerio GN=tle3b PE=2 SV=1
Contig0013756	0	tr|A0A1L1QZT9| A0A1L1QZT9_DANRE Coiled-coil domain-containing protein 102A OS=Danio rerio GN=ccdc102a PE=1 SV=1
Contig0001791	0	sp|Q6NUV0| RB3GP_DANRE Rab3 GTPase-activating protein catalytic subunit OS=Danio rerio GN=rab3gap1 PE=2 SV=2
Contig0000461	0	tr|B8JHR9| B8JHR9_DANRE Karyopherin (importin) beta 3 OS=Danio rerio GN=kpnb3 PE=1 SV=2
Contig0012428	0	sp|Q9DFS4| STAR3_DANRE StAR-related lipid transfer protein 3 OS=Danio rerio GN=stard3 PE=2 SV=2
Contig0012429	0	tr|E7F2G9| E7F2G9_DANRE Centrosomal protein 152 OS=Danio rerio GN=cep152 PE=1 SV=2
Contig0000457	0	XP_017210641.1 PREDICTED: uncharacterized protein LOC108183298 [Danio rerio]
Contig0001788	0	tr|Q1X874| Q1X874_DANRE Fanconi anemia A OS=Danio rerio GN=fanca PE=2 SV=1
Contig0000455	0	tr|Q6TGT0| Q6TGT0_DANRE Tubulin beta chain OS=Danio rerio GN=tubb4b PE=2 SV=1
Contig0000456	0	XP_001923557.1 PREDICTED: zinc finger and SCAN domain-containing protein 5B-like [Danio rerio]
Contig0001786	0	XP_009289989.1 PREDICTED: complex I assembly factor TIMMDC1, mitochondrial isoform X1 [Danio rerio]
Contig0000451	0	tr|S6B5C2| S6B5C2_DANRE Pumilio1 OS=Danio rerio GN=pum1 PE=2 SV=1
Contig0024408	0	tr|F1QHK0| F1QHK0_DANRE Phosphoglucomutase 3 OS=Danio rerio GN=pgm3 PE=1 SV=1
Contig0013743	0	tr|Z4YHZ3| Z4YHZ3_DANRE Vertnin OS=Danio rerio GN=vrtn PE=4 SV=1
Contig0013749	0	XP_005159949.1 PREDICTED: carbohydrate sulfotransferase 10 isoform X5 [Danio rerio]
Contig0001755	0	tr|B8JLK7| B8JLK7_DANRE Zinc finger CCCH domain-containing protein 15 OS=Danio rerio GN=zc3h15 PE=1 SV=1
Contig0001754	0	tr|B0UXP8| B0UXP8_DANRE DALR anticodon-binding domain-containing protein 3 OS=Danio rerio GN=dalrd3 PE=1 SV=1
Contig0000422	0	tr|Q1MT89| Q1MT89_DANRE Novel protein OS=Danio rerio GN=si:ch211-69g19.2 PE=4 SV=1
Contig0000423	0	XP_009292284.1 PREDICTED: POU domain, class 2, transcription factor 2-like isoform X4 [Danio rerio]
Contig0001752	0	tr|B7ZVM2| B7ZVM2_DANRE Lethal giant larvae homolog 2 (Drosophila) OS=Danio rerio GN=llgl2 PE=2 SV=1
Contig0001751	0	tr|Q6NYQ1| Q6NYQ1_DANRE Abcf2 protein OS=Danio rerio GN=abcf2a PE=2 SV=1
Contig0001758	0	KTG45950.1 hypothetical protein cypCar_00020704, partial [Cyprinus carpio]
Contig0001757	0	tr|Q5RID1| Q5RID1_DANRE Si:ch211-223m11.2 OS=Danio rerio GN=si:ch211-223m11.2 PE=4 SV=1
Contig0013732	0	tr|A0A0R4ING4| A0A0R4ING4_DANRE NLR family, CARD domain-containing 3 OS=Danio rerio GN=nlrc3 PE=4 SV=1
Contig0013733	0	tr|A0A0R4IAT1| A0A0R4IAT1_DANRE Si:ch211-27e6.1 OS=Danio rerio GN=si:ch211-27e6.1 PE=3 SV=1
Contig0012403	0	XP_009299405.1 PREDICTED: myotubularin-related protein 4 isoform X2 [Danio rerio]
Contig0001770	0	tr|Q5TZ43| Q5TZ43_DANRE Centrosomal protein 57,-like 1 OS=Danio rerio GN=cep57l1 PE=4 SV=1
Contig0012405	0	tr|A0A0G2KYC1| A0A0G2KYC1_DANRE Uncharacterized protein OS=Danio rerio PE=4 SV=1
Contig0000436	0	tr|E7FCY1| E7FCY1_DANRE Centromere protein J OS=Danio rerio GN=cenpj PE=1 SV=1
Contig0001765	0	tr|Q6DG84| Q6DG84_DANRE Syntaxin 5A OS=Danio rerio GN=stx5a PE=1 SV=1
Contig0000434	0	XP_696784.4 PREDICTED: bromodomain adjacent to zinc finger domain protein 1A isoform X1 [Danio rerio]
Contig0000432	0	tr|Q6IQV0| Q6IQV0_DANRE Zgc:86598 OS=Danio rerio GN=zgc:86598 PE=1 SV=1
Contig0001760	0	tr|Q1RLR0| Q1RLR0_DANRE Cryl1 protein (Fragment) OS=Danio rerio GN=cryl1 PE=2 SV=1
Contig0000439	0	tr|Q7ZUT6| Q7ZUT6_DANRE Chimerin (Chimaerin) 1 OS=Danio rerio GN=chn1 PE=2 SV=1
Contig0001768	0	XP_017210421.1 PREDICTED: LIM domain only protein 7 isoform X1 [Danio rerio]
Contig0000438	0	tr|E9QIC1| E9QIC1_DANRE CDC5 cell division cycle 5-like (S. pombe) OS=Danio rerio GN=cdc5l PE=1 SV=2
Contig0073390	0	XP_017208028.1 PREDICTED: uncharacterized protein LOC108180197 [Danio rerio]
Contig0060081	0	XP_009292357.1 PREDICTED: uncharacterized protein si:dkey-3n22.9 isoform X1 [Danio rerio]
Contig0001700	0	tr|E7F2H4| E7F2H4_DANRE Si:ch211-225b10.4 OS=Danio rerio GN=ccdc186 PE=4 SV=1
Contig0001707	0	tr|F1QWP7| F1QWP7_DANRE NOP2 nucleolar protein homolog (yeast) OS=Danio rerio GN=nop2 PE=3 SV=1
Contig0001703	0	tr|E5LCR6| E5LCR6_DANRE Zygote arrest 1-like protein OS=Danio rerio GN=zar1l PE=2 SV=1
Contig0144151	0	tr|A0A1L1QZI7| A0A1L1QZI7_DANRE Uncharacterized protein OS=Danio rerio GN=si:dkeyp-3f10.11 PE=4 SV=1
Contig0146941	0	NP_001188266.2 SH3-domain GRB2-like 2-like [Danio rerio]
Contig0060143	0	XP_009294757.2 PREDICTED: dedicator of cytokinesis protein 3 isoform X5 [Danio rerio]
Contig0060141	0	tr|B6CS38| B6CS38_DANRE Fibrillin 2 OS=Danio rerio GN=fbn2b PE=2 SV=1
Contig0023193	0	XP_005167402.1 PREDICTED: calcineurin-binding protein cabin-1 isoform X3 [Danio rerio]
Contig0072157	0	XP_009304140.1 PREDICTED: trichohyalin-like isoform X1 [Danio rerio]
Contig0072151	0	tr|Q45NF9| Q45NF9_DANRE Lengsin OS=Danio rerio GN=lgsn PE=2 SV=1
Contig0061492	0	tr|A0A0R4IS92| A0A0R4IS92_DANRE Copine IVa OS=Danio rerio GN=cpne4a PE=4 SV=1
Contig0035159	0	tr|F1QNR4| F1QNR4_DANRE Guanylate cyclase 1, soluble, beta 3 OS=Danio rerio GN=gucy1b3 PE=2 SV=1
Contig0062773	0	tr|A0A0R4IV66| A0A0R4IV66_DANRE Si:ch211-264e16.2 OS=Danio rerio GN=si:ch211-264e16.2 PE=4 SV=1
Contig0035162	0	tr|B0S6B5| B0S6B5_DANRE Zgc:153654 OS=Danio rerio GN=zgc:153654 PE=4 SV=1
Contig0086757	0	tr|Q6BDC4| Q6BDC4_DANRE LIM homeobox 6 OS=Danio rerio GN=lhx6 PE=2 SV=1
Contig0062764	0	tr|G1K2Q3| G1K2Q3_DANRE IQ motif-containing protein H OS=Danio rerio GN=iqch PE=4 SV=2
Contig0097406	0	tr|A0PJR8| A0PJR8_DANRE Novopsin-1 OS=Danio rerio GN=opn6a PE=2 SV=1
Contig0062799	0	XP_009297379.1 PREDICTED: uncharacterized protein LOC101883013 [Danio rerio]
Contig0047157	0	XP_017211763.1 PREDICTED: uncharacterized protein LOC101886116 [Danio rerio]
Contig0131013	0	tr|U3JAL8| U3JAL8_DANRE Glutamate receptor, ionotropic, N-methyl D-aspartate 2Cb OS=Danio rerio GN=grin2cb PE=3 SV=1
Contig0060124	0	tr|F1Q692| F1Q692_DANRE Zgc:113229 OS=Danio rerio GN=zgc:113229 PE=4 SV=1
Contig0011149	0	tr|X1WH58| X1WH58_DANRE Zinc finger protein 1035 OS=Danio rerio GN=znf1035 PE=4 SV=1
Contig0011146	0	XP_005173991.1 PREDICTED: podocalyxin-like protein 2 isoform X2 [Danio rerio]
Contig0037777	0	XP_017213086.1 PREDICTED: adhesion G-protein coupled receptor D1 [Danio rerio]
Contig0000492	0	tr|G1K2G8| G1K2G8_DANRE Epithelial-splicing regulatory protein 2 OS=Danio rerio GN=esrp2 PE=1 SV=1
Contig0000490	0	XP_017212770.1 PREDICTED: polyadenylate-binding protein 1-like isoform X1 [Danio rerio]
Contig0000484	0	tr|A1A5V5| A1A5V5_DANRE Coagulation factor II (Thrombin) receptor-like 1 OS=Danio rerio GN=f2rl1.1 PE=2 SV=1
Contig0023125	0	tr|Q0PKX8| Q0PKX8_DANRE Death ligand 3 OS=Danio rerio GN=tnfsf10l4 PE=2 SV=1
Contig0025786	0	tr|E7FEM3| E7FEM3_DANRE Si:ch211-117k10.3 OS=Danio rerio GN=si:ch211-117k10.3 PE=4 SV=1
Contig0011150	0	tr|A0A0R4IWQ8| A0A0R4IWQ8_DANRE High mobility group 20B OS=Danio rerio GN=hmg20b PE=1 SV=1
Contig0086707	0	tr|F1QCU7| F1QCU7_DANRE Si:dkey-6l15.1 OS=Danio rerio GN=si:dkey-6l15.1 PE=4 SV=1
Contig0037783	0	XP_017210296.1 PREDICTED: uncharacterized protein LOC101885398 isoform X1 [Danio rerio]
Contig0012483	0	tr|Q6PFN2| Q6PFN2_DANRE Acylpeptide hydrolase OS=Danio rerio GN=apeh PE=2 SV=1
Contig0013796	0	tr|F1R3X3| F1R3X3_DANRE RAS p21 protein activator (GTPase-activating protein) 1a OS=Danio rerio GN=rasa1a PE=1 SV=2
Contig0013794	0	tr|Q08C39| Q08C39_DANRE Zgc:153680 OS=Danio rerio GN=mrps5 PE=2 SV=1
Contig0035127	0	tr|A3KGZ3| A3KGZ3_DANRE Zgc:113436 OS=Danio rerio GN=zgc:113436 PE=4 SV=1
Contig0000499	0	tr|A9JST4| A9JST4_DANRE Tuba8l4 protein OS=Danio rerio GN=tuba8l4 PE=2 SV=1
Contig0011142	0	tr|B0V3V8| B0V3V8_DANRE Solute carrier family 26 (anion exchanger), member 11 OS=Danio rerio GN=slc26a11 PE=3 SV=1
Contig0011141	0	XP_005171840.1 PREDICTED: arrestin domain containing 1a isoform X1 [Danio rerio]
Contig0011126	0	tr|A0A0G2L3U3| A0A0G2L3U3_DANRE Uncharacterized protein OS=Danio rerio GN=LOC103910274 PE=4 SV=1
Contig0035134	0	sp|A1XQX8| NR3AA_DANRE Neurexin-3a OS=Danio rerio GN=nrxn3a PE=2 SV=1
Contig0059107	0	tr|F1Q4R0| F1Q4R0_DANRE Si:ch211-140l13.3 OS=Danio rerio GN=tcp10 PE=4 SV=2
Contig0012455	0	tr|F1QY49| F1QY49_DANRE Transforming growth factor beta regulator 1 OS=Danio rerio GN=tbrg1 PE=4 SV=1
Contig0000471	0	sp|Q6P0D9| CIAO1_DANRE Probable cytosolic iron-sulfur protein assembly protein ciao1 OS=Danio rerio GN=ciao1 PE=2 SV=1
Contig0000470	0	tr|F1R606| F1R606_DANRE Importin subunit alpha OS=Danio rerio GN=kpna7 PE=1 SV=1
Contig0049785	0	tr|A0A0R4IVL6| A0A0R4IVL6_DANRE Collagen, type V, alpha 3b (Fragment) OS=Danio rerio GN=col5a3b PE=1 SV=1
Contig0000466	0	tr|F1QGP3| F1QGP3_DANRE Glutamate-rich WD repeat-containing 1 OS=Danio rerio GN=grwd1 PE=1 SV=1
Contig0000467	0	tr|Q7ZTX5| Q7ZTX5_DANRE Exocyst complex component 7 OS=Danio rerio GN=exoc7 PE=2 SV=1
Contig0000464	0	tr|F1QI67| F1QI67_DANRE Phosphate transporter OS=Danio rerio GN=slc20a1b PE=3 SV=1
Contig0025764	0	XP_005162612.3 PREDICTED: LOW QUALITY PROTEIN: threonine synthase-like 1 [Danio rerio]
Contig0001793	0	AAQ97847.1 sec13-like protein [Danio rerio]
Contig0013793	0	sp|Q2PW47| MED24_DANRE Mediator of RNA polymerase II transcription subunit 24 OS=Danio rerio GN=med24 PE=2 SV=2
Contig0012462	0	tr|F1QF68| F1QF68_DANRE Peptidylprolyl isomerase domain and WD repeat-containing 1 OS=Danio rerio GN=ppwd1 PE=1 SV=1
Contig0023109	0	tr|Q6PFV0| Q6PFV0_DANRE F-box and WD repeat domain-containing 5 OS=Danio rerio GN=fbxw5 PE=2 SV=1
Contig0012446	0	tr|B3DGS3| B3DGS3_DANRE Eph-like kinase 1 OS=Danio rerio GN=ek1 PE=2 SV=1
Contig0035147	0	tr|A0A140LGQ5| A0A140LGQ5_DANRE Zgc:195212 OS=Danio rerio GN=zgc:195212 PE=4 SV=1
Contig0011117	0	tr|A0A0R4IHA5| A0A0R4IHA5_DANRE Si:dkey-93h22.8 OS=Danio rerio GN=si:dkey-93h22.8 PE=4 SV=1
Contig0011111	0	tr|F1QJX9| F1QJX9_DANRE Zgc:113210 OS=Danio rerio GN=zgc:113210 PE=4 SV=1
Contig0012444	0	tr|F1QT47| F1QT47_DANRE Gamma-tubulin complex component OS=Danio rerio GN=tubgcp2 PE=1 SV=1
Contig0035149	0	XP_005158751.1 PREDICTED: enolase 4 isoform X1 [Danio rerio]
Contig0000482	0	tr|Q6ZM93| Q6ZM93_DANRE Baculoviral IAP repeat-containing 3 OS=Danio rerio GN=birc2 PE=4 SV=1
Contig0000483	0	ACF35261.1 piwi-like 2 [Danio rerio]
Contig0011119	0	tr|A9JTC4| A9JTC4_DANRE Mediator of cell motility 1 OS=Danio rerio GN=memo1 PE=1 SV=1
Contig0011118	0	tr|F1Q892| F1Q892_DANRE DNA replication helicase/nuclease 2 OS=Danio rerio GN=dna2 PE=1 SV=1
Contig0000479	0	tr|Q6DI02| Q6DI02_DANRE Protein regulator of cytokinesis 1 OS=Danio rerio GN=prc1a PE=1 SV=1
Contig0074726	0	tr|A8WFZ3| A8WFZ3_DANRE Spastic paraplegia 20a (Troyer syndrome) OS=Danio rerio GN=spg20a PE=2 SV=1
Contig0000476	0	tr|F1Q603| F1Q603_DANRE BTAF1 RNA polymerase II, B-TFIID transcription factor-associated OS=Danio rerio GN=btaf1 PE=1 SV=2
Contig0000473	0	tr|Q6NY65| Q6NY65_DANRE Regulator of chromosome condensation 1 OS=Danio rerio GN=rcc1 PE=1 SV=1
Contig0013781	0	XP_009298101.1 PREDICTED: BAH and coiled-coil domain-containing protein 1-like isoform X1 [Danio rerio]
Contig0059101	0	tr|A9JTG0| A9JTG0_DANRE Early growth response 4 OS=Danio rerio GN=egr4 PE=2 SV=1
Contig0036403	0	tr|E7F8V9| E7F8V9_DANRE Si:ch73-262h23.4 OS=Danio rerio GN=si:ch73-262h23.4 PE=4 SV=2
Contig0024499	0	tr|B0UXK1| B0UXK1_DANRE TNF receptor-associated factor 1 OS=Danio rerio GN=traf1 PE=4 SV=1
Contig0012499	0	sp|Q6TGY8| EMC2_DANRE ER membrane protein complex subunit 2 OS=Danio rerio GN=emc2 PE=2 SV=1
Contig0011167	0	tr|F1Q8L2| F1Q8L2_DANRE Si:dkey-85a20.4 (Fragment) OS=Danio rerio GN=si:dkey-85a20.4 PE=1 SV=1
Contig0049733	0	tr|Q1LYD2| Q1LYD2_DANRE Delta-like protein OS=Danio rerio GN=dlb PE=2 SV=1
Contig0023146	0	tr|A5PM72| A5PM72_DANRE Novel protein (Zgc:110238) OS=Danio rerio GN=CH211-165I18.1 PE=4 SV=1
Contig0035108	0	XP_001343225.3 PREDICTED: keratin-like protein KRT222 [Danio rerio]
Contig0012486	0	tr|Q8UUS8| Q8UUS8_DANRE DMgamma2 OS=Danio rerio GN=gpm6bb PE=1 SV=1
Contig0023142	0	XP_009295148.1 PREDICTED: sodium channel, voltage gated, type VIII, alpha subunit a isoform X4 [Danio rerio]
Contig0025799	0	sp|Q1LVS8| SVOPL_DANRE Putative transporter SVOPL OS=Danio rerio GN=svopl PE=2 SV=1
Contig0050736	0	XP_005167578.1 PREDICTED: si:dkey-191g15.12 isoform X1 [Danio rerio]
Contig0025796	0	tr|F1QPT9| F1QPT9_DANRE Zgc:162595 OS=Danio rerio GN=zgc:162595 PE=4 SV=1
Contig0025797	0	tr|I3ITD2| I3ITD2_DANRE Dynein, axonemal, heavy polypeptide 9-like (Fragment) OS=Danio rerio GN=dnah9l PE=4 SV=1
Contig0012492	0	tr|A0A0R4IB93| A0A0R4IB93_DANRE Ubiquitin-specific peptidase 48 OS=Danio rerio GN=usp48 PE=1 SV=1
Contig0012495	0	XP_009295719.1 PREDICTED: pleckstrin homology-like domain family B member 2 isoform X6 [Danio rerio]
Contig0012512	0	tr|F1QHM4| F1QHM4_DANRE Septin 4a OS=Danio rerio GN=sept4a PE=3 SV=1
Contig0013842	0	tr|Q6NYG9| Q6NYG9_DANRE Interferon regulatory factor 2-binding protein-like OS=Danio rerio GN=irf2bpl PE=1 SV=2
Contig0013843	0	tr|Q1RLX7| Q1RLX7_DANRE Zgc:136718 OS=Danio rerio GN=ttc8 PE=2 SV=1
Contig0001853	0	tr|F1QZG8| F1QZG8_DANRE RNA helicase OS=Danio rerio GN=ddx55 PE=1 SV=1
Contig0000529	0	tr|B8JLB0| B8JLB0_DANRE Zona pellucida glycoprotein 3b OS=Danio rerio GN=zp3b PE=1 SV=1
Contig0000526	0	tr|Q803D9| Q803D9_DANRE Prmt1 protein (Fragment) OS=Danio rerio GN=prmt1 PE=2 SV=1
Contig0013832	0	tr|X1WCL1| X1WCL1_DANRE Solute carrier family 41 (magnesium transporter), member 2b OS=Danio rerio GN=slc41a2b PE=4 SV=1
Contig0000534	0	tr|F8W3L6| F8W3L6_DANRE Myosin, heavy chain 9a, non-muscle (Fragment) OS=Danio rerio GN=myh9a PE=1 SV=1
Contig0000535	0	tr|A0A0R4IHE1| A0A0R4IHE1_DANRE SUMO-activating enzyme subunit 2 OS=Danio rerio GN=uba2 PE=1 SV=1
Contig0000530	0	tr|F1QKW9| F1QKW9_DANRE Phosphatidylinositol-binding clathrin assembly protein a OS=Danio rerio GN=picalma PE=1 SV=1
Contig0001860	0	XP_009294814.2 PREDICTED: protein TASOR [Danio rerio]
Contig0049806	0	tr|E2J8V4| E2J8V4_DANRE Tcf4 (Fragment) OS=Danio rerio GN=tcf4 PE=2 SV=1
Contig0000538	0	tr|Q6NYN6| Q6NYN6_DANRE Zgc:77560 protein OS=Danio rerio GN=cstf1 PE=2 SV=1
Contig0000539	0	tr|F1QK82| F1QK82_DANRE Kinesin family member 11 OS=Danio rerio GN=kif11 PE=1 SV=2
Contig0001869	0	sp|S4X0Q8| AGRA3_DANRE Adhesion G protein-coupled receptor A3 OS=Danio rerio GN=adgra3 PE=1 SV=1
Contig0001867	0	tr|Q7T2P2| Q7T2P2_DANRE T-complex protein 1 subunit gamma OS=Danio rerio GN=cct3 PE=1 SV=1
Contig0013826	0	tr|B3DJ50| B3DJ50_DANRE Cytochrome P450, family 2, subfamily AA, polypeptide 3 OS=Danio rerio GN=cyp2aa3 PE=1 SV=1
Contig0013827	0	tr|A0A0R4IV56| A0A0R4IV56_DANRE Cytochrome P450, family 2, subfamily AA, polypeptide 9 OS=Danio rerio GN=cyp2aa9 PE=3 SV=1
Contig0013824	0	XP_005159071.1 PREDICTED: choline/ethanolamine kinase isoform X1 [Danio rerio]
Contig0000502	0	tr|B8A574| B8A574_DANRE Transforming, acidic coiled-coil-containing protein 3 OS=Danio rerio GN=tacc3 PE=1 SV=1
Contig0001831	0	tr|E7F3I8| E7F3I8_DANRE DEAH (Asp-Glu-Ala-His) box helicase 15 OS=Danio rerio GN=dhx15 PE=1 SV=1
Contig0025802	0	tr|F6PF59| F6PF59_DANRE Ataxin 10 OS=Danio rerio GN=atxn10 PE=1 SV=1
Contig0000500	0	tr|F1R9Y8| F1R9Y8_DANRE High density lipoprotein-binding protein a OS=Danio rerio GN=hdlbpa PE=1 SV=1
Contig0001830	0	tr|Q5RIK6| Q5RIK6_DANRE Sel-1 suppressor of lin-12-like (C. elegans) OS=Danio rerio GN=sel1l PE=1 SV=1
Contig0000508	0	tr|F1Q6K8| F1Q6K8_DANRE Supervillin a OS=Danio rerio GN=svila PE=4 SV=1
Contig0000505	0	CAD88256.1 MLN51 protein [Danio rerio]
Contig0001836	0	tr|Q7ZVH3| Q7ZVH3_DANRE CDC23 (Cell division cycle 23, yeast, homolog) OS=Danio rerio GN=cdc23 PE=1 SV=1
Contig0001835	0	tr|F1R159| F1R159_DANRE Fragile X mental retardation 1 OS=Danio rerio GN=fmr1 PE=1 SV=1
Contig0001849	0	KTF93966.1 hypothetical protein cypCar_00038704, partial [Cyprinus carpio]
Contig0000517	0	tr|B3DIU9| B3DIU9_DANRE Gamma-tubulin complex component OS=Danio rerio GN=tubgcp4 PE=1 SV=1
Contig0001847	0	tr|Q1LY04| Q1LY04_DANRE Novel protein similar to vertebrate TAK1-binding protein 3 (TAB3) OS=Danio rerio GN=tab3 PE=4 SV=1
Contig0001846	0	XP_002667813.3 PREDICTED: CMP-N-acetylneuraminate-beta-galactosamide-alpha-2,3-sialyltransferase 2-like [Danio rerio]
Contig0001845	0	tr|A3KPZ2| A3KPZ2_DANRE Carnitine O-acetyltransferase b OS=Danio rerio GN=cratb PE=1 SV=1
Contig0011221	0	XP_001336870.2 PREDICTED: gastrula zinc finger protein XlCGF57.1-like [Danio rerio]
Contig0013884	0	XP_695584.6 PREDICTED: putative beta-lactamase-like 1 isoform X1 [Danio rerio]
Contig0011229	0	tr|F1QK59| F1QK59_DANRE Desmin b OS=Danio rerio GN=desmb PE=3 SV=1
Contig0000567	0	tr|Q9W629| Q9W629_DANRE Serine/threonine-protein kinase receptor OS=Danio rerio GN=bmpr1ba PE=2 SV=1
Contig0001899	0	tr|Q32PR5| Q32PR5_DANRE Growth differentiation factor 9 OS=Danio rerio GN=gdf9 PE=2 SV=1
Contig0001898	0	tr|B0UYN0| B0UYN0_DANRE Si:dkey-57a22.11 OS=Danio rerio GN=si:dkey-57a22.11 PE=4 SV=1
Contig0001896	0	tr|Q5RGK8| Q5RGK8_DANRE Staphylococcal nuclease domain-containing protein 1 OS=Danio rerio GN=snd1 PE=1 SV=2
Contig0000566	0	tr|A9JSY2| A9JSY2_DANRE WD repeat domain 43 OS=Danio rerio GN=wdr43 PE=2 SV=1
Contig0000563	0	tr|B2GS26| B2GS26_DANRE Sec61b protein OS=Danio rerio GN=sec61a1l PE=2 SV=1
Contig0001893	0	tr|A3KNX7| A3KNX7_DANRE Uncharacterized protein (Fragment) OS=Danio rerio GN=LOC100150296 PE=2 SV=1
Contig0000562	0	XP_009297843.1 PREDICTED: AP-2 complex subunit alpha-1 isoform X5 [Danio rerio]
Contig0024539	0	tr|A0A0R4IJS9| A0A0R4IJS9_DANRE Forkhead box Q1a OS=Danio rerio GN=foxq1a PE=4 SV=1
Contig0011216	0	tr|F1RAC4| F1RAC4_DANRE PWP2 periodic tryptophan protein homolog (yeast) OS=Danio rerio GN=pwp2h PE=1 SV=1
Contig0000581	0	tr|F1R429| F1R429_DANRE Lectin, mannose-binding, 1 (Fragment) OS=Danio rerio GN=lman1 PE=1 SV=1
Contig0000577	0	tr|F1QYI2| F1QYI2_DANRE Gap junction protein OS=Danio rerio GN=cx44.2 PE=3 SV=1
Contig0000574	0	ABC88479.1 SET domian bifurcated 2 [Danio rerio]
Contig0012534	0	XP_005155766.1 PREDICTED: serine/threonine-protein kinase NIM1-like [Danio rerio]
Contig0013863	0	tr|F1QXI6| F1QXI6_DANRE Intraflagellar transport 80 homolog (Chlamydomonas) OS=Danio rerio GN=ift80 PE=4 SV=1
Contig0001880	0	tr|B2GQB7| B2GQB7_DANRE Mycb protein OS=Danio rerio GN=mycb PE=2 SV=1
Contig0011208	0	tr|Q6P4V4| Q6P4V4_DANRE Catenin, beta like 1 OS=Danio rerio GN=ctnnbl1 PE=1 SV=1
Contig0001877	0	sp|A0JME2| MCAF1_DANRE Activating transcription factor 7-interacting protein 1 OS=Danio rerio GN=atf7ip PE=1 SV=2
Contig0000546	0	tr|Q7ZVN5| Q7ZVN5_DANRE Signal recognition particle 54 kDa protein OS=Danio rerio GN=srp54 PE=1 SV=1
Contig0000541	0	tr|Q6PUS6| Q6PUS6_DANRE GNAS complex locus OS=Danio rerio GN=gnal2 PE=2 SV=1
Contig0000542	0	AAF05717.1 coatomer protein gamma2-COP [Danio rerio]
Contig0001870	0	tr|F1Q5Y7| F1Q5Y7_DANRE Si:ch211-137a8.2 OS=Danio rerio GN=si:ch211-137a8.2 PE=4 SV=1
Contig0000549	0	tr|X1WCT2| X1WCT2_DANRE Si:ch73-15b2.5 OS=Danio rerio GN=si:ch73-15b2.5 PE=4 SV=1
Contig0001878	0	tr|G1K2I9| G1K2I9_DANRE Methyltransferase-like protein 13 OS=Danio rerio GN=mettl13 PE=1 SV=1
Contig0013854	0	tr|D2XZ47| D2XZ47_DANRE Augmin-like complex subunit 3-like protein beta OS=Danio rerio GN=haus3 PE=1 SV=1
Contig0012524	0	KTG03590.1 hypothetical protein cypCar_00042460, partial [Cyprinus carpio]
Contig0013850	0	tr|A0A0B5JS55| A0A0B5JS55_DANRE Creld2 (Fragment) OS=Danio rerio GN=creld2 PE=2 SV=1
Contig0001890	0	tr|E7FFI0| E7FFI0_DANRE Ajuba LIM protein OS=Danio rerio GN=ajuba PE=4 SV=1
Contig0012529	0	tr|F1RAX6| F1RAX6_DANRE Pentraxin 4, long OS=Danio rerio GN=ptx4 PE=4 SV=2
Contig0012528	0	tr|E7FFX8| E7FFX8_DANRE Si:dkey-197c15.6 OS=Danio rerio GN=si:dkey-197c15.6 PE=1 SV=1
Contig0001886	0	tr|A4QP14| A4QP14_DANRE Zgc:162698 protein OS=Danio rerio GN=zgc:162698 PE=2 SV=1
Contig0000554	0	XP_005172095.1 PREDICTED: zinc finger protein 618 isoform X2 [Danio rerio]
Contig0001885	0	tr|A8WG75| A8WG75_DANRE Pdia5 protein OS=Danio rerio GN=pdia5 PE=2 SV=1
Contig0024504	0	tr|B7ZD88| B7ZD88_DANRE WD repeat-containing protein 35 OS=Danio rerio GN=wdr35 PE=1 SV=1
Contig0001884	0	tr|A8E7Q2| A8E7Q2_DANRE Zona pellucida glycoprotein 3d tandem duplicate 2 OS=Danio rerio GN=zp3d.2 PE=4 SV=1
Contig0000552	0	sp|Q7ZVZ7| AB17C_DANRE Protein ABHD17C OS=Danio rerio GN=abhd17c PE=2 SV=1
Contig0001882	0	tr|Q7SYE2| Q7SYE2_DANRE Actinin, alpha 4 OS=Danio rerio GN=actn4 PE=2 SV=1
Contig0000559	0	XP_005167670.1 PREDICTED: uncharacterized protein LOC101884374 [Danio rerio]
Contig0001889	0	tr|A0A0R4IQB8| A0A0R4IQB8_DANRE pre-rRNA processing protein FTSJ3 OS=Danio rerio GN=ftsj3 PE=1 SV=1
Contig0096175	0	tr|F1QHL7| F1QHL7_DANRE Melatonin receptor 1A b OS=Danio rerio GN=mtnr1ab PE=3 SV=2
Contig0013808	0	AAI17615.1 Si:ch211-242m18.4 protein, partial [Danio rerio]
Contig0060194	0	tr|C7FDJ3| C7FDJ3_DANRE Transcription factor Tbx22-1 OS=Danio rerio GN=tbx22 PE=2 SV=1
Contig0013806	0	tr|A0A0G2KR99| A0A0G2KR99_DANRE Uncharacterized protein OS=Danio rerio PE=1 SV=1
Contig0096140	0	XP_017210026.1 PREDICTED: MAM domain-containing glycosylphosphatidylinositol anchor protein 2-like [Danio rerio]
Contig0001813	0	tr|F1QWY5| F1QWY5_DANRE Carbonic anhydrase XVI b OS=Danio rerio GN=ca16b PE=4 SV=1
Contig0060183	0	tr|X1WBR6| X1WBR6_DANRE Si:dkey-57n24.6 OS=Danio rerio GN=si:dkey-57n24.6 PE=4 SV=1
Contig0060181	0	KTG01545.1 hypothetical protein cypCar_00030074 [Cyprinus carpio]
Contig0001822	0	tr|B0JZL4| B0JZL4_DANRE Foxk2 protein (Fragment) OS=Danio rerio GN=foxk2 PE=2 SV=1
Contig0072169	0	tr|A0A0B5JWF2| A0A0B5JWF2_DANRE Protein Wnt (Fragment) OS=Danio rerio GN=wnt10b PE=2 SV=1
Contig0072160	0	tr|E9QCM0| E9QCM0_DANRE Espin OS=Danio rerio GN=espn PE=4 SV=1
Contig0001828	0	XP_009291927.1 PREDICTED: uncharacterized protein si:ch73-90k17.1 [Danio rerio]
Contig0001825	0	tr|Q6NX01| Q6NX01_DANRE Polypeptide N-acetylgalactosaminyltransferase OS=Danio rerio GN=galnt6 PE=1 SV=1
Contig0001800	0	XP_002667644.4 PREDICTED: uncharacterized protein LOC100334275 [Danio rerio]
Contig0001808	0	tr|A0A0R4IIC9| A0A0R4IIC9_DANRE Mannosyltransferase OS=Danio rerio GN=pigb PE=1 SV=1
Contig0001807	0	tr|E7F3A6| E7F3A6_DANRE Uncharacterized protein OS=Danio rerio GN=tcerg1b PE=1 SV=2
Contig0001806	0	tr|B0R1D0| B0R1D0_DANRE Novel protein (Zgc:63709) OS=Danio rerio GN=psmc4 PE=1 SV=1
Contig0001802	0	tr|F1Q5Z6| F1Q5Z6_DANRE HBS1-like translational GTPase OS=Danio rerio GN=hbs1l PE=1 SV=1
Contig0024180	0	tr|E7F059| E7F059_DANRE Nuclear factor of-activated T-cells, cytoplasmic, calcineurin-dependent 4 OS=Danio rerio GN=nfatc4 PE=4 SV=1
Contig0012188	0	tr|F1QTW1| F1QTW1_DANRE Uncharacterized protein OS=Danio rerio GN=znf1174 PE=4 SV=1
Contig0024175	0	XP_689098.3 PREDICTED: bestrophin-1 isoform X1 [Danio rerio]
Contig0049493	0	tr|E7F1X4| E7F1X4_DANRE Uncharacterized protein OS=Danio rerio PE=4 SV=2
Contig0025498	0	XP_017211262.1 PREDICTED: uncharacterized protein LOC108183999 isoform X1 [Danio rerio]
Contig0000197	0	tr|Q7T2E1| Q7T2E1_DANRE SEC13 homolog (S. cerevisiae) OS=Danio rerio GN=sec13 PE=1 SV=1
Contig0061140	0	XP_003198626.3 PREDICTED: RNA-binding protein Musashi homolog 1-like [Danio rerio]
Contig0000188	0	tr|F1QDF0| F1QDF0_DANRE Kinesin-like protein OS=Danio rerio GN=kif20a PE=3 SV=1
Contig0012181	0	tr|Q6NZU8| Q6NZU8_DANRE ATPase family, AAA domain containing 3B OS=Danio rerio GN=atad3 PE=2 SV=1
Contig0012180	0	tr|E9QEW1| E9QEW1_DANRE FK506-binding protein-like OS=Danio rerio GN=fkbpl PE=1 SV=2
Contig0012169	0	tr|B0UXV5| B0UXV5_DANRE Gamma-glutamyltransferase 1a OS=Danio rerio GN=ggt1a PE=4 SV=1
Contig0012168	0	tr|E7F1T3| E7F1T3_DANRE Zinc finger protein 281a OS=Danio rerio GN=znf281a PE=4 SV=1
Contig0000198	0	tr|B0S6C5| B0S6C5_DANRE Retinol saturase (all-trans-retinol 13,14-reductase)-like OS=Danio rerio GN=retsatl PE=1 SV=1
Contig0025479	0	tr|E7EXS7| E7EXS7_DANRE Si:dkey-177p2.18 OS=Danio rerio GN=si:dkey-177p2.18 PE=4 SV=1
Contig0000199	0	tr|Q08BA1| Q08BA1_DANRE ATP synthase subunit alpha OS=Danio rerio GN=atp5a1 PE=1 SV=1
Contig0036125	0	tr|B8A6H5| B8A6H5_DANRE Ring finger protein 150a OS=Danio rerio GN=rnf150a PE=4 SV=1
Contig0050429	0	tr|Q32LW4| Q32LW4_DANRE UDP-glucuronosyltransferase OS=Danio rerio GN=ugt1a1 PE=2 SV=1
Contig0147955	0	XP_002660836.2 PREDICTED: uncharacterized protein LOC100331996 [Danio rerio]
Contig0048118	0	tr|H0WFG0| H0WFG0_DANRE Si:dkey-21h14.8 OS=Danio rerio GN=si:dkey-21h14.8 PE=4 SV=1
Contig0050448	0	tr|A0A0G2KR69| A0A0G2KR69_DANRE Embryonal Fyn-associated substrate OS=Danio rerio GN=efs PE=1 SV=2
Contig0037481	0	tr|F8W3A6| F8W3A6_DANRE Si:zfos-223e1.2 (Fragment) OS=Danio rerio GN=si:zfos-223e1.2 PE=1 SV=1
Contig0024196	0	tr|A0A0A0MPT5| A0A0A0MPT5_DANRE Si:ch73-215a11.1 OS=Danio rerio GN=si:ch73-215a11.1 PE=4 SV=1
Contig0048146	0	tr|Q90WX6| Q90WX6_DANRE Guanine nucleotide binding protein (G protein), alpha transducing activity polypeptide 1 OS=Danio rerio GN=gnat1 PE=1 SV=1
Contig0037418	0	XP_017206664.1 PREDICTED: zonadhesin-like [Danio rerio]
Contig0013442	0	tr|A0A0G2KSF5| A0A0G2KSF5_DANRE Uncharacterized protein OS=Danio rerio PE=4 SV=1
Contig0000130	0	tr|A0JLY4| A0JLY4_DANRE POU domain protein OS=Danio rerio GN=zgc:136531 PE=2 SV=1
Contig0001460	0	tr|F1QUV9| F1QUV9_DANRE Putative sodium-coupled neutral amino acid transporter 7 OS=Danio rerio GN=slc38a7 PE=4 SV=1
Contig0051719	0	tr|E7FFI7| E7FFI7_DANRE Kelch domain-containing 8A OS=Danio rerio GN=klhdc8a PE=4 SV=2
Contig0002789	0	tr|A0A0R4IFJ4| A0A0R4IFJ4_DANRE Pyruvate carboxylase OS=Danio rerio GN=pcxa PE=1 SV=1
Contig0002788	0	tr|Q7ZWI6| Q7ZWI6_DANRE Ptp1b protein (Fragment) OS=Danio rerio GN=ptpn1 PE=2 SV=1
Contig0001457	0	tr|B0S7L0| B0S7L0_DANRE Dihydrouridine synthase 1-like (S. cerevisiae) OS=Danio rerio GN=dus1l PE=1 SV=1
Contig0000125	0	tr|B0EVQ1| B0EVQ1_DANRE Suppressor of cytokine signaling 9 OS=Danio rerio GN=socs9 PE=2 SV=1
Contig0002787	0	tr|E7FB34| E7FB34_DANRE Antizyme inhibitor 1a OS=Danio rerio GN=azin1a PE=3 SV=1
Contig0002786	0	XP_009304541.2 PREDICTED: lysosomal alpha-glucosidase isoform X1 [Danio rerio]
Contig0000124	0	tr|Q503E2| Q503E2_DANRE Prolyl endopeptidase OS=Danio rerio GN=prep PE=1 SV=1
Contig0014783	0	XP_005161203.1 PREDICTED: SWI/SNF related, matrix associated, actin dependent regulator of chromatin, subfamily b, member 1b isoform X1 [Danio rerio]
Contig0000129	0	tr|Q6NYU4| Q6NYU4_DANRE Metastasis-associated 1 family, member 3 OS=Danio rerio GN=mta3 PE=1 SV=1
Contig0014766	0	tr|F1R9Z0| F1R9Z0_DANRE Serotransferrin OS=Danio rerio GN=zgc:172271 PE=3 SV=1
Contig0012106	0	tr|A0A0R4ILB6| A0A0R4ILB6_DANRE Zgc:154054 OS=Danio rerio GN=zgc:154054 PE=4 SV=1
Contig0013434	0	tr|A0A0R4IL58| A0A0R4IL58_DANRE Cytoplasmic tRNA 2-thiolation protein 1 OS=Danio rerio GN=ctu1 PE=3 SV=1
Contig0001473	0	tr|A0A0R4IU39| A0A0R4IU39_DANRE Cell division cycle 20 homolog OS=Danio rerio GN=cdc20 PE=1 SV=1
Contig0000141	0	AAQ97826.1 poly(A)-specific ribonuclease [Danio rerio]
Contig0000138	0	tr|B7ZVU9| B7ZVU9_DANRE Caprin family member 2 OS=Danio rerio GN=caprin2 PE=2 SV=1
Contig0000137	0	tr|F1QR11| F1QR11_DANRE Si:ch211-195b21.5 OS=Danio rerio GN=si:ch211-195b21.5 PE=4 SV=2
Contig0002797	0	tr|Q6IQC6| Q6IQC6_DANRE Proteasome 26S subunit, non-ATPase 4a OS=Danio rerio GN=psmd4a PE=1 SV=1
Contig0002796	0	XP_005165318.1 PREDICTED: guanylyl cyclase 3 isoform X1 [Danio rerio]
Contig0000132	0	tr|A0A096X788| A0A096X788_DANRE Septin 7a OS=Danio rerio GN=sept7a PE=2 SV=1
Contig0038761	0	tr|F1QCV5| F1QCV5_DANRE Phosphoinositide-3-kinase, regulatory subunit 6 OS=Danio rerio GN=pik3r6 PE=4 SV=2
Contig0013422	0	sp|Q5PR66| IFT56_DANRE Intraflagellar transport protein 56 OS=Danio rerio GN=ttc26 PE=2 SV=2
Contig0013423	0	tr|Q6DBW2| Q6DBW2_DANRE Poly(A) binding protein interacting protein 1 OS=Danio rerio GN=paip1 PE=1 SV=1
Contig0037436	0	sp|Q32LU1| MIRO2_DANRE Mitochondrial Rho GTPase 2 OS=Danio rerio GN=rhot2 PE=2 SV=1
Contig0051734	0	tr|A3KP83| A3KP83_DANRE LOC556175 protein (Fragment) OS=Danio rerio GN=lrrc34 PE=2 SV=1
Contig0001435	0	KTG40344.1 hypothetical protein cypCar_00018561 [Cyprinus carpio]
Contig0001434	0	XP_017209919.1 PREDICTED: homeobox protein Hox-A3 [Danio rerio]
Contig0002764	0	tr|A0A0R4IDT0| A0A0R4IDT0_DANRE Peptidylprolyl isomerase (cyclophilin)-like 2 OS=Danio rerio GN=ppil2 PE=1 SV=1
Contig0000101	0	sp|Q7SX99| FUMH_DANRE Fumarate hydratase, mitochondrial OS=Danio rerio GN=fh PE=2 SV=1
Contig0049418	0	XP_003198725.2 PREDICTED: proprotein convertase subtilisin/kexin type 5 [Danio rerio]
Contig0025402	0	tr|E7FA97| E7FA97_DANRE Forkhead box J2 OS=Danio rerio GN=foxj2 PE=4 SV=1
Contig0002762	0	tr|A0A0R4IVK5| A0A0R4IVK5_DANRE Bridging integrator 2a OS=Danio rerio GN=bin2a PE=1 SV=1
Contig0075703	0	tr|E7FD88| E7FD88_DANRE V-set domain-containing T cell activation inhibitor 1 OS=Danio rerio GN=vtcn1 PE=4 SV=1
Contig0014760	0	tr|F1RDP4| F1RDP4_DANRE ATP-binding cassette, sub-family G (WHITE), member 1 OS=Danio rerio GN=abcg1 PE=4 SV=1
Contig0036112	0	tr|U3N9R0| U3N9R0_DANRE Transient receptor potential cation channel subfamily c member 7b OS=Danio rerio GN=trpc7b PE=2 SV=1
Contig0013416	0	tr|E7F6F8| E7F6F8_DANRE Si:ch73-95l15.5 OS=Danio rerio GN=si:ch73-95l15.5 PE=4 SV=2
Contig0014745	0	tr|Q5RKM6| Q5RKM6_DANRE Phenylalanine-tRNA synthetase-like OS=Danio rerio GN=farsb PE=2 SV=1
Contig0013411	0	tr|F6NMX7| F6NMX7_DANRE NADPH oxidase 1 OS=Danio rerio GN=nox1 PE=4 SV=1
Contig0002782	0	tr|F1QUR9| F1QUR9_DANRE Cap-specific mRNA (nucleoside-2'-O-)-methyltransferase 2 OS=Danio rerio GN=cmtr2 PE=1 SV=1
Contig0002781	0	tr|F1QAB8| F1QAB8_DANRE Cadherin 8 OS=Danio rerio GN=cdh8 PE=4 SV=2
Contig0002780	0	tr|Q6PFN9| Q6PFN9_DANRE Glycine dehydrogenase (Decarboxylating) OS=Danio rerio GN=gldc PE=2 SV=1
Contig0013419	0	tr|E7FFM9| E7FFM9_DANRE Si:ch211-262e15.1 OS=Danio rerio GN=si:ch211-262e15.1 PE=1 SV=1
Contig0013417	0	KTF87143.1 hypothetical protein cypCar_00022746 [Cyprinus carpio]
Contig0000116	0	tr|A2ARH3| A2ARH3_DANRE Low-density lipoprotein receptor-related-protein 13 OS=Danio rerio GN=lrp13 PE=1 SV=1
Contig0002778	0	tr|F1QAL1| F1QAL1_DANRE Neural precursor cell-expressed, developmentally down-regulated 1 OS=Danio rerio GN=nedd1 PE=1 SV=1
Contig0000115	0	tr|A0A0R4IMX2| A0A0R4IMX2_DANRE SEC24 homolog C, COPII coat complex component OS=Danio rerio GN=sec24c PE=1 SV=1
Contig0002776	0	tr|Q1LVL3| Q1LVL3_DANRE Alanyl-tRNA synthetase OS=Danio rerio GN=aars PE=3 SV=1
Contig0000113	0	AAT68109.1 Fbox protein 5 [Danio rerio]
Contig0002774	0	XP_005160230.1 PREDICTED: aftiphilin isoform X3 [Danio rerio]
Contig0001442	0	tr|F1QGD7| F1QGD7_DANRE tRNA wybutosine-synthesizing protein 2 homolog OS=Danio rerio GN=trmt12 PE=4 SV=1
Contig0002772	0	XP_005159718.1 PREDICTED: actin-binding protein anillin isoform X1 [Danio rerio]
Contig0012155	0	tr|E7FEV1| E7FEV1_DANRE TAF6-like RNA polymerase II, p300/CBP-associated factor (PCAF)-associated factor OS=Danio rerio GN=taf6l PE=1 SV=1
Contig0013487	0	tr|F1R080| F1R080_DANRE DEAD (Asp-Glu-Ala-Asp) box polypeptide 28 OS=Danio rerio GN=ddx28 PE=1 SV=1
Contig0000174	0	tr|Q6TNP9| Q6TNP9_DANRE Tubulin alpha chain OS=Danio rerio GN=tuba8l PE=1 SV=1
Contig0000170	0	KTG05155.1 hypothetical protein cypCar_00015581 [Cyprinus carpio]
Contig0000171	0	tr|F1QNE0| F1QNE0_DANRE Nuclear autoantigenic sperm protein (histone-binding) OS=Danio rerio GN=nasp PE=1 SV=1
Contig0000167	0	XP_009304355.1 PREDICTED: receptor tyrosine-protein kinase erbB-4 isoform X1 [Danio rerio]
Contig0001498	0	tr|A0A0R4IGN6| A0A0R4IGN6_DANRE SH3-domain-binding protein 5b (BTK-associated) OS=Danio rerio GN=sh3bp5b PE=4 SV=1
Contig0000168	0	tr|Q7T3L3| Q7T3L3_DANRE Chaperone protein GP96 OS=Danio rerio GN=hsp90b1 PE=1 SV=1
Contig0025468	0	NP_001313317.1 forkhead box protein J3 [Danio rerio]
Contig0001496	0	tr|B8JLL1| B8JLL1_DANRE Uridine monophosphate synthetase OS=Danio rerio GN=umps PE=1 SV=1
Contig0013493	0	KTG33098.1 hypothetical protein cypCar_00026297 [Cyprinus carpio]
Contig0012165	0	tr|E9QDL8| E9QDL8_DANRE Ankyrin repeat and SOCS box-containing 5a OS=Danio rerio GN=asb5a PE=4 SV=2
Contig0012164	0	tr|E7FC29| E7FC29_DANRE Metastasis-associated 1 OS=Danio rerio GN=mta1 PE=1 SV=1
Contig0012161	0	tr|F1R8P8| F1R8P8_DANRE Protein tyrosine phosphatase, receptor type, C OS=Danio rerio GN=ptprc PE=4 SV=2
Contig0013490	0	tr|Q1LXT2| Q1LXT2_DANRE Novel protein similar to vertebrate eukaryotic translation elongation factor 2 (EEF2) OS=Danio rerio GN=eef2a.1 PE=4 SV=1
Contig0013479	0	tr|E7FF58| E7FF58_DANRE G protein-coupled receptor 63 OS=Danio rerio GN=gpr63 PE=4 SV=1
Contig0012145	0	tr|F1R1C9| F1R1C9_DANRE Tetratricopeptide repeat domain 7B OS=Danio rerio GN=ttc7b PE=1 SV=1
Contig0000183	0	tr|G3G7U0| G3G7U0_DANRE Reductase M2 polypeptide variant 1 OS=Danio rerio GN=rrm2 PE=2 SV=1
Contig0000181	0	tr|R4GDY8| R4GDY8_DANRE Carbonic anhydrase XVb OS=Danio rerio GN=ca15b PE=1 SV=1
Contig0000182	0	tr|F1Q966| F1Q966_DANRE Zgc:114123 OS=Danio rerio GN=zgc:114123 PE=4 SV=1
Contig0000179	0	tr|B8A5C2| B8A5C2_DANRE Raftlin family member 2 OS=Danio rerio GN=rftn2 PE=4 SV=1
Contig0000177	0	sp|F1QGW6| IF2G_DANRE Eukaryotic translation initiation factor 2 subunit 3 OS=Danio rerio GN=eif2s3 PE=3 SV=1
Contig0012154	0	tr|E7FFQ2| E7FFQ2_DANRE Si:dkey-219c3.2 OS=Danio rerio GN=si:dkey-219c3.2 PE=1 SV=1
Contig0013468	0	tr|F1R1R2| F1R1R2_DANRE tRNA methyltransferase 11 homolog (S. cerevisiae) OS=Danio rerio GN=trmt11 PE=1 SV=1
Contig0000152	0	tr|Q6TH46| Q6TH46_DANRE Autophagy protein 5 OS=Danio rerio GN=atg5 PE=2 SV=1
Contig0000149	0	tr|Q6NWY3| Q6NWY3_DANRE Zgc:77346 OS=Danio rerio GN=zer1 PE=2 SV=1
Contig0000145	0	tr|Q6IQJ2| Q6IQJ2_DANRE Tubulin beta chain OS=Danio rerio GN=zgc:153264 PE=1 SV=1
Contig0001477	0	tr|Q5TZK7| Q5TZK7_DANRE Delta-like protein OS=Danio rerio GN=jag2b PE=4 SV=1
Contig0024112	0	sp|Q08BY0| NDUF7_DANRE Protein arginine methyltransferase NDUFAF7, mitochondrial OS=Danio rerio GN=ndufaf7 PE=2 SV=1
Contig0000143	0	tr|Q7ZU82| Q7ZU82_DANRE Kinesin-like protein OS=Danio rerio GN=zgc:56231 PE=2 SV=1
Contig0000144	0	tr|Q6NV37| Q6NV37_DANRE Glycogenin 1 OS=Danio rerio GN=gyg1a PE=1 SV=1
Contig0013459	0	tr|A0JBX4| A0JBX4_DANRE Frizzled class receptor 3b OS=Danio rerio GN=fzd3b PE=2 SV=1
Contig0012126	0	tr|A0A0R4IVD5| A0A0R4IVD5_DANRE Endoplasmic reticulum lectin 1 OS=Danio rerio GN=erlec1 PE=1 SV=1
Contig0014787	0	tr|A0A0G2L8I8| A0A0G2L8I8_DANRE Uncharacterized protein OS=Danio rerio PE=4 SV=1
Contig0012124	0	tr|E9QEN8| E9QEN8_DANRE Myeloid/lymphoid or mixed-lineage leukemia; translocated to, 1a OS=Danio rerio GN=mllt1a PE=4 SV=1
Contig0000163	0	tr|A0A0R4IMM1| A0A0R4IMM1_DANRE Zgc:175136 OS=Danio rerio GN=zgc:175136 PE=1 SV=1
Contig0001495	0	tr|F1QJY8| F1QJY8_DANRE Non-SMC condensin I complex, subunit G OS=Danio rerio GN=ncapg PE=4 SV=1
Contig0000164	0	tr|A0A0R4IL71| A0A0R4IL71_DANRE Insulin-degrading enzyme OS=Danio rerio GN=ide PE=1 SV=1
Contig0000161	0	tr|A2CEW4| A2CEW4_DANRE 5-aminoimidazole-4-carboxamide ribonucleotide formyltransferase/IMP cyclohydrolase OS=Danio rerio GN=atic PE=1 SV=1
Contig0025436	0	tr|F1QXZ9| F1QXZ9_DANRE Mothers against decapentaplegic homolog OS=Danio rerio GN=smad9 PE=3 SV=1
Contig0000156	0	tr|Q7SXA0| Q7SXA0_DANRE Fragile X mental retardation, autosomal homolog 1 OS=Danio rerio GN=fxr1 PE=2 SV=1
Contig0001488	0	tr|F1QNP6| F1QNP6_DANRE Polyhomeotic homolog 2a (Drosophila) OS=Danio rerio GN=phc2a PE=4 SV=1
Contig0000155	0	tr|Q5SQE1| Q5SQE1_DANRE General transcription factor IIE, polypeptide 1, alpha OS=Danio rerio GN=gtf2e1 PE=1 SV=1
Contig0014792	0	tr|A0A0R4IJP1| A0A0R4IJP1_DANRE Ankyrin repeat and death domain-containing 1A OS=Danio rerio GN=ankdd1a PE=4 SV=1
Contig0014817	0	tr|F1QJ77| F1QJ77_DANRE Rab geranylgeranyltransferase, alpha subunit OS=Danio rerio GN=rabggta PE=1 SV=2
Contig0002827	0	tr|E7FFQ7| E7FFQ7_DANRE Carboxypeptidase D, b OS=Danio rerio GN=cpdb PE=4 SV=1
Contig0002825	0	tr|Q7ZYX7| Q7ZYX7_DANRE Proteasome (Prosome, macropain) 26S subunit, non-ATPase, 7 (Mov34 homolog) OS=Danio rerio GN=psmd7 PE=1 SV=1
Contig0002824	0	tr|F1Q9L7| F1Q9L7_DANRE Zinc fingers and homeoboxes 2a OS=Danio rerio GN=zhx2a PE=4 SV=1
Contig0001503	0	AAI35102.1 Si:ch211-140m22.6 protein, partial [Danio rerio]
Contig0001502	0	XP_017211889.1 PREDICTED: nuclear pore complex protein Nup214 [Danio rerio]
Contig0001501	0	tr|E7FBS7| E7FBS7_DANRE A kinase (PRKA) anchor protein 1a OS=Danio rerio GN=akap1a PE=4 SV=1
Contig0002831	0	tr|F6NHG9| F6NHG9_DANRE A kinase (PRKA) anchor protein 1b OS=Danio rerio GN=akap1b PE=1 SV=1
Contig0002839	0	tr|F1QKC0| F1QKC0_DANRE Smu-1 suppressor of mec-8 and unc-52 homolog a (C. elegans) OS=Danio rerio GN=smu1a PE=1 SV=1
Contig0002838	0	tr|A7E2G9| A7E2G9_DANRE LOC564078 protein (Fragment) OS=Danio rerio GN=trmt5 PE=2 SV=1
Contig0001507	0	XP_017213830.1 PREDICTED: paternally-expressed gene 3 protein [Danio rerio]
Contig0002837	0	tr|F1QE62| F1QE62_DANRE 3-hydroxyisobutyrate dehydrogenase OS=Danio rerio GN=hibadhb PE=1 SV=1
Contig0001506	0	tr|Q8JID2| Q8JID2_DANRE Beta-catenin 2 OS=Danio rerio GN=ctnnb2 PE=2 SV=1
Contig0001505	0	tr|F1QHE5| F1QHE5_DANRE Proteasome 26S subunit, non-ATPase 14 OS=Danio rerio GN=psmd14 PE=1 SV=1
Contig0001504	0	tr|Q4V9I6| Q4V9I6_DANRE Zgc:112285 OS=Danio rerio GN=zgc:112285 PE=2 SV=1
Contig0002835	0	tr|Q66HW0| Q66HW0_DANRE CoA synthase OS=Danio rerio GN=coasy PE=1 SV=1
Contig0002801	0	tr|A0JMP2| A0JMP2_DANRE Protein phosphatase, Mg2+/Mn2+-dependent, 1La OS=Danio rerio GN=ppm1la PE=1 SV=1
Contig0002800	0	tr|F1QKC4| F1QKC4_DANRE Gamma-aminobutyric acid (GABA) A receptor, alpha 6a OS=Danio rerio GN=gabra6a PE=3 SV=2
Contig0002807	0	XP_005172155.1 PREDICTED: protein-arginine deiminase type-2 isoform X2 [Danio rerio]
Contig0002806	0	tr|F1QYR3| F1QYR3_DANRE Uncharacterized protein OS=Danio rerio GN=LOC100004199 PE=4 SV=2
Contig0002805	0	tr|B8JIP9| B8JIP9_DANRE Programmed cell death 11 OS=Danio rerio GN=pdcd11 PE=4 SV=1
Contig0002802	0	sp|Q6NY98| MCE1_DANRE mRNA-capping enzyme OS=Danio rerio GN=rngtt PE=2 SV=1
Contig0038818	0	tr|A0A0R4IYQ7| A0A0R4IYQ7_DANRE Feline leukemia virus subgroup C cellular receptor 1 OS=Danio rerio GN=flvcr1 PE=4 SV=1
Contig0002819	0	tr|Q7T0K5| Q7T0K5_DANRE Mage OS=Danio rerio GN=ndnl2 PE=2 SV=1
Contig0002816	0	tr|F1QXP5| F1QXP5_DANRE Methylenetetrahydrofolate dehydrogenase (NADP+-dependent) 1b OS=Danio rerio GN=mthfd1b PE=1 SV=1
Contig0002815	0	NP_001314725.1 uncharacterized protein LOC799792 [Danio rerio]
Contig0013529	0	tr|E7FA45| E7FA45_DANRE MICAL-like 1a OS=Danio rerio GN=micall1a PE=4 SV=1
Contig0001536	0	tr|F1RE33| F1RE33_DANRE Tetratricopeptide repeat, ankyrin repeat and coiled-coil-containing 2a OS=Danio rerio GN=tanc2a PE=4 SV=2
Contig0002865	0	tr|F1QGG9| F1QGG9_DANRE Growth arrest-specific 6 OS=Danio rerio GN=gas6 PE=4 SV=1
Contig0001534	0	tr|X1WDQ3| X1WDQ3_DANRE Proline-rich 12b OS=Danio rerio GN=prr12b PE=4 SV=1
Contig0000203	0	tr|A0A0R4ICF0| A0A0R4ICF0_DANRE Centrosomal protein 97 OS=Danio rerio GN=cep97 PE=4 SV=1
Contig0002864	0	tr|A0A0R4IRA1| A0A0R4IRA1_DANRE Very-long-chain 3-oxoacyl-CoA reductase-B OS=Danio rerio GN=hsd17b12b PE=1 SV=1
Contig0001533	0	tr|F1Q538| F1Q538_DANRE Gametogenetin-binding protein 2 OS=Danio rerio GN=ggnbp2 PE=4 SV=2
Contig0000200	0	tr|F1R444| F1R444_DANRE Protein kinase C OS=Danio rerio GN=prkca PE=1 SV=1
Contig0001531	0	tr|Q4V9F6| Q4V9F6_DANRE Zgc:113383 OS=Danio rerio GN=slc29a1a PE=2 SV=1
Contig0002861	0	tr|F1R264| F1R264_DANRE Epoxide hydrolase 2, cytoplasmic OS=Danio rerio GN=ephx2 PE=1 SV=1
Contig0002860	0	tr|A2VD26| A2VD26_DANRE Zgc:154064 OS=Danio rerio GN=zgc:154064 PE=2 SV=1
Contig0001537	0	NP_001038753.2 2',5'-phosphodiesterase 12 [Danio rerio]
Contig0013513	0	tr|E9QE82| E9QE82_DANRE Si:ch211-10d23.5 OS=Danio rerio GN=si:ch211-10d23.5 PE=4 SV=1
Contig0013519	0	XP_009305783.1 PREDICTED: ninein isoform X1 [Danio rerio]
Contig0001547	0	tr|Q6DHT7| Q6DHT7_DANRE Huntingtin interacting protein 1 related OS=Danio rerio GN=ccdc62 PE=2 SV=1
Contig0002878	0	tr|E7EXJ6| E7EXJ6_DANRE Nucleoporin 188 OS=Danio rerio GN=nup188 PE=1 SV=1
Contig0000216	0	tr|F1QQP6| F1QQP6_DANRE Bromodomain-containing 3a OS=Danio rerio GN=brd3a PE=4 SV=1
Contig0000213	0	tr|Q1L8Q4| Q1L8Q4_DANRE Fatty acyl-CoA reductase OS=Danio rerio GN=si:dkey-97m3.1 PE=3 SV=1
Contig0001545	0	tr|Q7SYN0| Q7SYN0_DANRE Ran GTPase activating protein 1 OS=Danio rerio GN=rangap1b PE=2 SV=1
Contig0002876	0	XP_009295763.1 PREDICTED: polyhomeotic-like protein 3 isoform X3 [Danio rerio]
Contig0002874	0	tr|Q7ZVY0| Q7ZVY0_DANRE Cytotoxic granule-associated RNA binding protein 1 OS=Danio rerio GN=tia1 PE=1 SV=1
Contig0001543	0	tr|F1Q5V4| F1Q5V4_DANRE Staufen double-stranded RNA-binding protein 1 OS=Danio rerio GN=stau1 PE=1 SV=1
Contig0002873	0	tr|Q6TGV4| Q6TGV4_DANRE Proteasome 26S subunit, non-ATPase, 13 OS=Danio rerio GN=psmd13 PE=2 SV=1
Contig0001542	0	XP_690189.3 PREDICTED: extracellular matrix protein 2 [Danio rerio]
Contig0001541	0	tr|E7FDZ5| E7FDZ5_DANRE Zinc finger and BTB domain-containing 48 OS=Danio rerio GN=zbtb48 PE=4 SV=1
Contig0000210	0	tr|E9QFJ2| E9QFJ2_DANRE Quinoid dihydropteridine reductase b2 OS=Danio rerio GN=qdprb2 PE=1 SV=1
Contig0000217	0	KTG34585.1 hypothetical protein cypCar_00008880, partial [Cyprinus carpio]
Contig0001548	0	tr|Q6DGB2| Q6DGB2_DANRE Inositol(Myo)-1(Or 4)-monophosphatase 1 OS=Danio rerio GN=impa1 PE=1 SV=1
Contig0014831	0	tr|A0A0R4IVC5| A0A0R4IVC5_DANRE PMS1 homolog 2, mismatch repair system component OS=Danio rerio GN=pms2 PE=4 SV=1
Contig0014839	0	sp|A4QP75| TRM2B_DANRE tRNA (uracil(54)-C(5))-methyltransferase homolog-B OS=Danio rerio GN=trmt2b PE=2 SV=2
Contig0001513	0	sp|Q6NYZ6| SCM2A_DANRE Calcium-binding mitochondrial carrier protein SCaMC-2-A OS=Danio rerio GN=slc25a25a PE=2 SV=1
Contig0002844	0	tr|F1QET7| F1QET7_DANRE Fascin OS=Danio rerio GN=fscn1a PE=1 SV=1
Contig0002843	0	tr|A3KP56| A3KP56_DANRE Zp2l2 protein OS=Danio rerio GN=zp2l2 PE=2 SV=1
Contig0001511	0	sp|Q5RII3| GINM1_DANRE Glycoprotein integral membrane protein 1 OS=Danio rerio GN=ginm1 PE=2 SV=1
Contig0002840	0	tr|A0A0R4IV17| A0A0R4IV17_DANRE WD repeat-containing protein 75 OS=Danio rerio GN=wdr75 PE=1 SV=1
Contig0001515	0	tr|Q6PGV9| Q6PGV9_DANRE Peptidylprolyl isomerase (Cyclophilin)-like 4 OS=Danio rerio GN=ppil4 PE=2 SV=1
Contig0014827	0	tr|Q6P3G2| Q6P3G2_DANRE Sorting nexin family member 27 OS=Danio rerio GN=snx27b PE=2 SV=1
Contig0001525	0	XP_009301388.1 PREDICTED: uncharacterized protein si:dkey-19b23.10 isoform X1 [Danio rerio]
Contig0002855	0	tr|Q9DGI4| Q9DGI4_DANRE Sodium/potassium-transporting ATPase subunit beta OS=Danio rerio GN=atp1b3b PE=1 SV=1
Contig0002854	0	tr|Q58EP5| Q58EP5_DANRE Zgc:113056 OS=Danio rerio GN=tdrkh PE=2 SV=1
Contig0001522	0	tr|F1QQD0| F1QQD0_DANRE Coiled-coil domain-containing 82 OS=Danio rerio GN=ccdc82 PE=1 SV=1
Contig0002853	0	tr|Q6P9Z2| Q6P9Z2_DANRE DEAD (Asp-Glu-Ala-Asp) box polypeptide 23 OS=Danio rerio GN=ddx23 PE=1 SV=1
Contig0001528	0	tr|F1RB69| F1RB69_DANRE THO complex subunit 5 homolog OS=Danio rerio GN=thoc5 PE=1 SV=1
Contig0001526	0	tr|F1QGH4| F1QGH4_DANRE Cyclin A1 OS=Danio rerio GN=ccna1 PE=3 SV=1
Contig0109591	0	XP_005159298.2 PREDICTED: serine/threonine-protein kinase pim-3 [Danio rerio]
Contig0086496	0	tr|Q5J2Q9| Q5J2Q9_DANRE Terminal deoxynucleotidyl transferase OS=Danio rerio GN=dntt PE=2 SV=1
Contig0074477	0	XP_009296559.1 PREDICTED: aldehyde dehydrogenase, mitochondrial, partial [Danio rerio]
Contig0098458	0	XP_017209607.1 PREDICTED: mucin-5AC-like, partial [Danio rerio]
Contig0097126	0	tr|F1Q9L9| F1Q9L9_DANRE Cyclic nucleotide-gated potassium channel OS=Danio rerio GN=cngk PE=1 SV=2
Contig0062572	0	XP_005166314.1 PREDICTED: low-density lipoprotein receptor-related protein 8 isoform X1 [Danio rerio]
Contig0024291	0	tr|F1QPR6| F1QPR6_DANRE Kinesin-like protein OS=Danio rerio GN=si:ch211-257p13.3 PE=3 SV=2
Contig0099867	0	tr|B8JHS8| B8JHS8_DANRE Solute carrier family 8 (sodium/calcium exchanger), member 3 OS=Danio rerio GN=slc8a3 PE=3 SV=1
Contig0012298	0	tr|Q803S5| Q803S5_DANRE Gap junction protein OS=Danio rerio GN=cx43.4 PE=2 SV=1
Contig0048293	0	tr|E7FGF1| E7FGF1_DANRE G protein-coupled receptor 158b OS=Danio rerio GN=gpr158b PE=4 SV=1
Contig0110755	0	tr|E7F4G1| E7F4G1_DANRE GDNF family receptor alpha 3 OS=Danio rerio GN=gfra3 PE=2 SV=1
Contig0074573	0	tr|X1WBF0| X1WBF0_DANRE Ankyrin repeat and sterile alpha motif domain-containing 1Ab OS=Danio rerio GN=anks1ab PE=4 SV=1
Contig0024267	0	tr|Q8AWD3| Q8AWD3_DANRE Zgc:152851 protein (Fragment) OS=Danio rerio GN=lipt1 PE=2 SV=1
Contig0012292	0	tr|F1QNS6| F1QNS6_DANRE BUB1 mitotic checkpoint serine/threonine kinase OS=Danio rerio GN=bub1 PE=4 SV=1
Contig0119116	0	tr|A0A0G2L848| A0A0G2L848_DANRE Uncharacterized protein OS=Danio rerio PE=4 SV=1
Contig0120103	0	tr|F1R0L9| F1R0L9_DANRE Monoacylglycerol lipase ABHD2-B OS=Danio rerio GN=abhd2b PE=4 SV=1
Contig0062534	0	XP_017213370.1 PREDICTED: uncharacterized protein LOC101885868 [Danio rerio]
Contig0037593	0	XP_005166438.1 PREDICTED: tyrosine-protein kinase Fes/Fps isoform X1 [Danio rerio]
Contig0049586	0	tr|A9QUV5| A9QUV5_DANRE Protocadherin 18 OS=Danio rerio GN=pcdh18a PE=2 SV=1
Contig0014894	0	tr|F1Q5G5| F1Q5G5_DANRE Galactosidase, alpha OS=Danio rerio GN=gla PE=3 SV=1
Contig0013564	0	tr|E7F4Z4| E7F4Z4_DANRE Palmitoyltransferase OS=Danio rerio GN=zdhhc1 PE=3 SV=2
Contig0001583	0	tr|F1Q7S6| F1Q7S6_DANRE Tudor domain-containing protein 1 OS=Danio rerio GN=tdrd1 PE=4 SV=1
Contig0000252	0	tr|B2GPM7| B2GPM7_DANRE Mitogen-activated protein kinase OS=Danio rerio GN=mapk14a PE=2 SV=1
Contig0001582	0	tr|F1R692| F1R692_DANRE Si:ch211-149e23.3 OS=Danio rerio GN=si:ch211-149e23.3 PE=4 SV=1
Contig0000248	0	tr|A0JBX1| A0JBX1_DANRE Cadherin EGF LAG seven-pass G-type receptor 2 OS=Danio rerio GN=celsr2 PE=2 SV=1
Contig0025546	0	tr|U3JAH3| U3JAH3_DANRE Si:zfos-911d5.4 OS=Danio rerio GN=si:zfos-911d5.4 PE=4 SV=1
Contig0000246	0	XP_005159224.1 PREDICTED: zinc finger protein 710 isoform X2 [Danio rerio]
Contig0049512	0	tr|B8A514| B8A514_DANRE Ganglioside-induced differentiation-associated protein 1-like 1 OS=Danio rerio GN=gdap1l1 PE=1 SV=1
Contig0001577	0	tr|Q6P3M0| Q6P3M0_DANRE Solute carrier family 30 (Zinc transporter), member 1 OS=Danio rerio GN=slc30a1a PE=2 SV=1
Contig0001575	0	tr|A0A0R4IWR3| A0A0R4IWR3_DANRE DnaJ homolog subfamily C member 21 OS=Danio rerio GN=dnajc21 PE=1 SV=1
Contig0024213	0	tr|E7F5M1| E7F5M1_DANRE F-box protein 10 OS=Danio rerio GN=fbxo10 PE=4 SV=1
Contig0063829	0	tr|B8A5Y8| B8A5Y8_DANRE Si:dkeyp-123h10.2 OS=Danio rerio GN=si:dkeyp-123h10.2 PE=4 SV=1
Contig0013558	0	tr|B2GRS1| B2GRS1_DANRE Zgc:112069 protein OS=Danio rerio GN=ankrd52a PE=2 SV=1
Contig0014888	0	tr|B0UXL9| B0UXL9_DANRE ArfGAP with FG repeats 1b OS=Danio rerio GN=agfg1b PE=4 SV=1
Contig0038874	0	tr|A0A0G2KRW0| A0A0G2KRW0_DANRE Uncharacterized protein OS=Danio rerio GN=zmp:0000001174 PE=4 SV=1
Contig0012221	0	tr|F1Q8X6| F1Q8X6_DANRE Pyruvate dehydrogenase kinase, isozyme 2b OS=Danio rerio GN=pdk2b PE=4 SV=1
Contig0013555	0	tr|B0S7K8| B0S7K8_DANRE Coilin p80 OS=Danio rerio GN=coil PE=1 SV=1
Contig0013552	0	XP_683028.4 PREDICTED: centrosomal protein of 85 kDa-like isoform X2 [Danio rerio]
Contig0000262	0	XP_003199380.4 PREDICTED: poly [ADP-ribose] polymerase 14-like [Danio rerio]
Contig0000260	0	tr|Q6GMG0| Q6GMG0_DANRE Major histocompatibility complex class I UBA OS=Danio rerio GN=mhc1uba PE=1 SV=1
Contig0000259	0	tr|E7F5M5| E7F5M5_DANRE Erythroid differentiation regulatory factor 1 OS=Danio rerio GN=edrf1 PE=1 SV=1
Contig0000257	0	tr|Q7T358| Q7T358_DANRE G1 to S phase transition 1 OS=Danio rerio GN=gspt1l PE=1 SV=1
Contig0025537	0	KTF80795.1 hypothetical protein cypCar_00012877 [Cyprinus carpio]
Contig0001587	0	tr|F1RCR0| F1RCR0_DANRE Pre-mRNA-splicing factor SLU7 OS=Danio rerio GN=slu7 PE=1 SV=1
Contig0051840	0	NP_001314676.1 transient receptor potential cation channel, subfamily C, member 5a isoform 1 [Danio rerio]
Contig0000254	0	tr|Q1LUX5| Q1LUX5_DANRE Zinc finger protein 296 OS=Danio rerio GN=znf296 PE=4 SV=1
Contig0001584	0	tr|F1QUN1| F1QUN1_DANRE Zinc finger protein 143b (Fragment) OS=Danio rerio GN=znf143b PE=4 SV=1
Contig0014892	0	tr|A0A0R4IT49| A0A0R4IT49_DANRE Glycogen [starch] synthase OS=Danio rerio GN=gys2 PE=1 SV=1
Contig0012216	0	tr|F1QP29| F1QP29_DANRE Translational activator of mitochondrially encoded cytochrome c oxidase I OS=Danio rerio GN=taco1 PE=4 SV=1
Contig0012213	0	XP_017211762.1 PREDICTED: rho guanine nucleotide exchange factor 28 isoform X6 [Danio rerio]
Contig0001561	0	tr|F1QIN2| F1QIN2_DANRE Protein PAT1 homolog 1 OS=Danio rerio GN=patl1 PE=1 SV=1
Contig0002892	0	tr|E7FGI9| E7FGI9_DANRE FH2 domain-containing 2 OS=Danio rerio GN=fhdc2 PE=4 SV=1
Contig0001560	0	tr|F1Q653| F1Q653_DANRE Protein tyrosine phosphatase, non-receptor type 23, a OS=Danio rerio GN=ptpn23a PE=1 SV=1
Contig0002891	0	tr|Q7ZWD3| Q7ZWD3_DANRE Eif2s1l protein OS=Danio rerio GN=eif2s1a PE=1 SV=1
Contig0012219	0	tr|A5WVU0| A5WVU0_DANRE Transducin (beta)-like 1 X-linked receptor 1b OS=Danio rerio GN=tbl1xr1b PE=1 SV=1
Contig0000226	0	tr|Q6PBI0| Q6PBI0_DANRE Succinate--CoA ligase [ADP-forming] subunit beta, mitochondrial OS=Danio rerio GN=sucla2 PE=1 SV=1
Contig0025524	0	tr|F1QBK8| F1QBK8_DANRE Family with sequence similarity 234, member A (Fragment) OS=Danio rerio GN=fam234a PE=4 SV=1
Contig0002887	0	tr|A3KQW9| A3KQW9_DANRE ADNP homeobox 2b OS=Danio rerio GN=adnp2b PE=1 SV=1
Contig0001555	0	tr|F2Z4V2| F2Z4V2_DANRE Ubiquitinyl hydrolase 1 OS=Danio rerio GN=usp44 PE=3 SV=1
Contig0002882	0	tr|I3IS54| I3IS54_DANRE Si:ch1073-342h5.2 OS=Danio rerio GN=si:ch1073-342h5.2 PE=4 SV=1
Contig0012220	0	tr|Q6PCA0| Q6PCA0_DANRE Bardet-Biedl syndrome 2 protein homolog OS=Danio rerio GN=bbs2 PE=2 SV=1
Contig0000229	0	XP_009305622.1 PREDICTED: proteasome-associated protein ECM29 homolog isoform X1 [Danio rerio]
Contig0012206	0	XP_692413.3 PREDICTED: melanin-concentrating hormone receptor 1 [Danio rerio]
Contig0014863	0	tr|X1WB99| X1WB99_DANRE L(3)mbt-like 3 (Drosophila) OS=Danio rerio GN=l3mbtl3 PE=4 SV=1
Contig0001572	0	tr|F1QA55| F1QA55_DANRE Serine/threonine-protein kinase VRK1 OS=Danio rerio GN=vrk1 PE=1 SV=1
Contig0013538	0	sp|E7EY42| PTSS2_DANRE Phosphatidylserine synthase 2 OS=Danio rerio GN=ptdss2 PE=3 SV=1
Contig0013539	0	tr|F1Q947| F1Q947_DANRE Ndrg family member 3b OS=Danio rerio GN=ndrg3b PE=1 SV=1
Contig0001564	0	tr|B3DKJ3| B3DKJ3_DANRE Snx1 protein OS=Danio rerio GN=snx1a PE=2 SV=1
Contig0002895	0	tr|Q6PUQ6| Q6PUQ6_DANRE Importin subunit alpha OS=Danio rerio GN=kpna4 PE=2 SV=1
Contig0001563	0	XP_005165071.1 PREDICTED: serrate RNA effector molecule homolog isoform X1 [Danio rerio]
Contig0000232	0	tr|Q7ZUL5| Q7ZUL5_DANRE Protein phosphatase 4, regulatory subunit 1 OS=Danio rerio GN=ppp4r1 PE=2 SV=1
Contig0001562	0	tr|A0A0R4IBJ2| A0A0R4IBJ2_DANRE Brix domain-containing 2 OS=Danio rerio GN=bxdc2 PE=1 SV=1
Contig0025517	0	sp|Q7ZVE6| KDEL1_DANRE KDEL motif-containing protein 1 OS=Danio rerio GN=kdelc1 PE=2 SV=1
Contig0012278	0	XP_005157764.1 PREDICTED: class A basic helix-loop-helix protein 9-like [Danio rerio]
Contig0025593	0	tr|X1WBY5| X1WBY5_DANRE Chromobox homolog 6b OS=Danio rerio GN=cbx6b PE=4 SV=1
Contig0000293	0	tr|A0A0R4IRL8| A0A0R4IRL8_DANRE Scavenger receptor class B, member 1 OS=Danio rerio GN=scarb1 PE=1 SV=1
Contig0025586	0	tr|F1Q888| F1Q888_DANRE Uncharacterized protein OS=Danio rerio GN=LOC101884556 PE=4 SV=2
Contig0012283	0	tr|E7F372| E7F372_DANRE RAS p21 protein activator (GTPase-activating protein) 1b OS=Danio rerio GN=rasa1b PE=4 SV=1
Contig0012280	0	XP_005156363.1 PREDICTED: autism susceptibility gene 2 protein isoform X4 [Danio rerio]
Contig0037500	0	XP_009303453.1 PREDICTED: uncharacterized protein LOC100151603 isoform X2 [Danio rerio]
Contig0024252	0	tr|F1Q6I2| F1Q6I2_DANRE Palmitoyltransferase OS=Danio rerio GN=pigv PE=3 SV=1
Contig0025585	0	tr|F1R1B6| F1R1B6_DANRE Si:dkeyp-19e1.3 OS=Danio rerio GN=si:dkeyp-19e1.3 PE=4 SV=1
Contig0038845	0	tr|A9JTH5| A9JTH5_DANRE Abcb6 protein (Fragment) OS=Danio rerio GN=abcb6a PE=2 SV=1
Contig0013587	0	tr|A4QP65| A4QP65_DANRE Tprg1 protein OS=Danio rerio GN=tprg1 PE=2 SV=1
Contig0013588	0	sp|F1Q930| T237A_DANRE Transmembrane protein 237A OS=Danio rerio GN=tmem237a PE=3 SV=1
Contig0012254	0	tr|A0A0R4IK14| A0A0R4IK14_DANRE SH3 domain-containing 21 OS=Danio rerio GN=sh3d21 PE=1 SV=1
Contig0012257	0	tr|Q6P0S6| Q6P0S6_DANRE SPO11 meiotic protein covalently bound to DSB homolog (S. cerevisiae) OS=Danio rerio GN=spo11 PE=2 SV=1
Contig0000274	0	tr|R4GEN3| R4GEN3_DANRE Si:ch73-119o17.1 OS=Danio rerio GN=si:ch73-119o17.1 PE=4 SV=1
Contig0051819	0	tr|F1Q751| F1Q751_DANRE Uncharacterized protein OS=Danio rerio GN=sp5b PE=4 SV=1
Contig0025570	0	tr|X1WGP9| X1WGP9_DANRE POZ (BTB) and AT hook-containing zinc finger 1 OS=Danio rerio GN=patz1 PE=4 SV=1
Contig0001599	0	tr|A0A0D3QG36| A0A0D3QG36_DANRE Zing and ring finger 3 OS=Danio rerio GN=znrf3 PE=2 SV=1
Contig0001598	0	tr|E7F7H1| E7F7H1_DANRE Uncharacterized protein OS=Danio rerio GN=zgc:152986 PE=4 SV=2
Contig0000267	0	tr|A2BIG3| A2BIG3_DANRE Phosphoinositide-3-kinase-interacting protein 1 OS=Danio rerio GN=pik3ip1 PE=4 SV=1
Contig0001597	0	tr|A2VD28| A2VD28_DANRE Zgc:158446 protein OS=Danio rerio GN=zgc:158446 PE=2 SV=1
Contig0001596	0	tr|Q6DH90| Q6DH90_DANRE Zgc:92594 OS=Danio rerio GN=zgc:92594 PE=2 SV=1
Contig0001595	0	sp|Q66L51| COQ5_DANRE 2-methoxy-6-polyprenyl-1,4-benzoquinol methylase, mitochondrial OS=Danio rerio GN=coq5 PE=2 SV=1
Contig0013590	0	sp|Q6IVW0| IFT57_DANRE Intraflagellar transport protein 57 homolog OS=Danio rerio GN=ift57 PE=2 SV=1
Contig0013574	0	tr|F1QA47| F1QA47_DANRE Coiled-coil domain-containing 120 OS=Danio rerio GN=ccdc120 PE=4 SV=1
Contig0000281	0	tr|F1QQW9| F1QQW9_DANRE Elongation factor 1-alpha (Fragment) OS=Danio rerio GN=si:dkey-37o8.1 PE=1 SV=1
Contig0000277	0	tr|Q6DRL1| Q6DRL1_DANRE RNA helicase OS=Danio rerio GN=ddx18 PE=2 SV=1
Contig0000275	0	tr|U3JA69| U3JA69_DANRE SEC31 homolog B, COPII coat complex component OS=Danio rerio GN=sec31b PE=1 SV=1
Contig0000276	0	XP_692994.3 PREDICTED: stAR-related lipid transfer protein 7, mitochondrial [Danio rerio]
Contig0001612	0	tr|A5JNG8| A5JNG8_DANRE Nanog OS=Danio rerio GN=nanog PE=2 SV=1
Contig0002943	0	sp|Q7SX85| SESD1_DANRE SEC14 domain and spectrin repeat-containing protein 1 OS=Danio rerio GN=sestd1 PE=2 SV=3
Contig0001611	0	tr|F1Q8U2| F1Q8U2_DANRE Ubiquilin 4 OS=Danio rerio GN=ubqln4 PE=1 SV=1
Contig0002940	0	tr|Q5XJ87| Q5XJ87_DANRE Elongation of very long chain fatty acids protein 1 OS=Danio rerio GN=elovl1a PE=1 SV=1
Contig0002949	0	tr|B0V0W9| B0V0W9_DANRE Zgc:55781 OS=Danio rerio GN=zgc:55781 PE=4 SV=1
Contig0001618	0	tr|A0A0R4I9B2| A0A0R4I9B2_DANRE Lissencephaly-1 homolog OS=Danio rerio GN=pafah1b1b PE=1 SV=1
Contig0026914	0	tr|A0A0R4IRS5| A0A0R4IRS5_DANRE Si:ch211-281g13.4 OS=Danio rerio GN=si:ch211-281g13.4 PE=4 SV=1
Contig0014922	0	tr|F1R5W3| F1R5W3_DANRE Serine/threonine/tyrosine-interacting-like 1 OS=Danio rerio GN=styxl1 PE=1 SV=1
Contig0014926	0	tr|A2RUY3| A2RUY3_DANRE ArfGAP with coiled-coil, ankyrin repeat and PH domains 3b OS=Danio rerio GN=acap3b PE=2 SV=1
Contig0001624	0	tr|A4QNT8| A4QNT8_DANRE Si:ch211-241j12.3 OS=Danio rerio GN=si:ch211-241j12.3 PE=2 SV=1
Contig0002955	0	tr|E7FE23| E7FE23_DANRE RUN and FYVE domain-containing 1 OS=Danio rerio GN=rufy1 PE=1 SV=1
Contig0001623	0	XP_005158943.1 PREDICTED: kinectin isoform X2 [Danio rerio]
Contig0002954	0	tr|F1QHC4| F1QHC4_DANRE Lamin B1 OS=Danio rerio GN=lmnb1 PE=1 SV=1
Contig0002952	0	tr|K4IAH1| K4IAH1_DANRE Protein argonaute-4 OS=Danio rerio GN=ago4 PE=2 SV=1
Contig0001628	0	tr|A0A0R4IJ03| A0A0R4IJ03_DANRE E74-like factor 2a (ets domain transcription factor) OS=Danio rerio GN=elf2a PE=3 SV=1
Contig0002921	0	tr|H2ZRH9| H2ZRH9_DANRE Glycylpeptide N-tetradecanoyltransferase OS=Danio rerio GN=nmt2 PE=3 SV=1
Contig0002926	0	XP_002665299.5 PREDICTED: protein SCAF8 [Danio rerio]
Contig0037605	0	tr|A0A0R4ITC8| A0A0R4ITC8_DANRE Spastic paraplegia 20b (Troyer syndrome) OS=Danio rerio GN=spg20b PE=1 SV=1
Contig0037606	0	tr|Q7ZYY7| Q7ZYY7_DANRE Novel protein similar to DNA polymerases OS=Danio rerio GN=si:busm1-180o5.3 PE=4 SV=1
Contig0051906	0	XP_017214202.1 PREDICTED: protocadherin-related 15a isoform X7 [Danio rerio]
Contig0014903	0	tr|E9QDR6| E9QDR6_DANRE Si:ch211-183d21.1 OS=Danio rerio GN=si:ch211-183d21.1 PE=1 SV=1
Contig0001601	0	tr|F1QVV4| F1QVV4_DANRE Cleavage and polyadenylation-specific factor 2 OS=Danio rerio GN=cpsf2 PE=1 SV=1
Contig0002930	0	tr|Q1LXW2| Q1LXW2_DANRE Regulation of nuclear pre-mRNA domain-containing 2a OS=Danio rerio GN=rprd2a PE=1 SV=1
Contig0002939	0	tr|Q1LXU0| Q1LXU0_DANRE Carnitine palmitoyltransferase 1B (muscle) OS=Danio rerio GN=cpt1b PE=4 SV=1
Contig0001606	0	tr|Q1LWH3| Q1LWH3_DANRE Membrane-bound transcription factor peptidase, site 1 OS=Danio rerio GN=mbtps1 PE=1 SV=1
Contig0001604	0	tr|F8W4C4| F8W4C4_DANRE Ubiquitinyl hydrolase 1 OS=Danio rerio GN=usp5 PE=1 SV=1
Contig0014978	0	tr|Q502S2| Q502S2_DANRE Zgc:111880 OS=Danio rerio GN=sh3glb2a PE=2 SV=1
Contig0012315	0	sp|Q501V0| KPSH1_DANRE Serine/threonine-protein kinase H1 homolog OS=Danio rerio GN=pskh1 PE=2 SV=2
Contig0001660	0	sp|A9JRZ0| SMUF2_DANRE E3 ubiquitin-protein ligase SMURF2 OS=Danio rerio GN=smurf2 PE=2 SV=1
Contig0012319	0	tr|B3DJF2| B3DJF2_DANRE WD and tetratricopeptide repeats 1 OS=Danio rerio GN=wdtc1 PE=2 SV=1
Contig0013649	0	sp|A2RV18| DI3L1_DANRE DIS3-like exonuclease 1 OS=Danio rerio GN=dis3l PE=2 SV=1
Contig0001657	0	tr|F1Q898| F1Q898_DANRE LSM family member 14B OS=Danio rerio GN=lsm14b PE=1 SV=1
Contig0002988	0	XP_017207292.1 PREDICTED: cytosolic phospholipase A2 zeta-like [Danio rerio]
Contig0001655	0	tr|Q1LUD0| Q1LUD0_DANRE Interferon-related developmental regulator 1 OS=Danio rerio GN=ifrd1 PE=2 SV=1
Contig0002986	0	tr|F1QZA0| F1QZA0_DANRE Solute carrier family 30 (zinc transporter), member 1b OS=Danio rerio GN=slc30a1b PE=4 SV=1
Contig0000324	0	tr|Q7ZU35| Q7ZU35_DANRE Mothers against decapentaplegic homolog OS=Danio rerio GN=smad2 PE=2 SV=1
Contig0001653	0	tr|E7FCX4| E7FCX4_DANRE TSR1, 20S rRNA accumulation, homolog (S. cerevisiae) OS=Danio rerio GN=tsr1 PE=1 SV=1
Contig0000321	0	tr|Q6PCR3| Q6PCR3_DANRE WW domain containing E3 ubiquitin protein ligase 1 OS=Danio rerio GN=smurf1 PE=2 SV=1
Contig0000329	0	tr|E7F7Y8| E7F7Y8_DANRE Uncharacterized protein OS=Danio rerio PE=1 SV=2
Contig0000328	0	tr|B3DIU1| B3DIU1_DANRE Cullin 3 OS=Danio rerio GN=cul3b PE=1 SV=1
Contig0013633	0	sp|Q6NYX6| CCNF_DANRE Cyclin-F OS=Danio rerio GN=ccnf PE=2 SV=1
Contig0014965	0	tr|E9QD66| E9QD66_DANRE tRNA methyltransferase 44 homolog (S. cerevisiae) OS=Danio rerio GN=trmt44 PE=4 SV=1
Contig0000340	0	tr|Q6NX98| Q6NX98_DANRE Suppression of tumorigenicity 13 (Colon carcinoma) (Hsp70 interacting protein) OS=Danio rerio GN=st13 PE=1 SV=1
Contig0001667	0	tr|B0V1H4| B0V1H4_DANRE Guanylate-binding protein 3 OS=Danio rerio GN=gbp3 PE=1 SV=1
Contig0002998	0	tr|F1QPC2| F1QPC2_DANRE Cilia- and flagella-associated protein 161 OS=Danio rerio GN=cfap161 PE=1 SV=1
Contig0000337	0	tr|B2GT94| B2GT94_DANRE WD repeat domain 18 OS=Danio rerio GN=wdr18 PE=2 SV=1
Contig0002997	0	tr|Q6P0C5| Q6P0C5_DANRE Brix domain containing 1 OS=Danio rerio GN=rpf2 PE=1 SV=1
Contig0002996	0	sp|Q6P3K7| KC1DB_DANRE Casein kinase I isoform delta-B OS=Danio rerio GN=csnk1db PE=2 SV=1
Contig0001664	0	tr|A8E7I8| A8E7I8_DANRE Si:dkeyp-1a11.3 OS=Danio rerio GN=si:dkeyp-1a11.3 PE=4 SV=2
Contig0002994	0	NP_001292546.1 ubiquitin-like modifier-activating enzyme 5 [Danio rerio]
Contig0000331	0	tr|I3IS77| I3IS77_DANRE Bromodomain testis-specific protein OS=Danio rerio GN=brdt PE=4 SV=1
Contig0000339	0	tr|Q6PGV3| Q6PGV3_DANRE TAF5-like RNA polymerase II, p300/CBP-associated factor (PCAF)-associated factor OS=Danio rerio GN=taf5l PE=2 SV=1
Contig0013622	0	tr|A9JRU2| A9JRU2_DANRE Pyruvate dehyrogenase phosphatase catalytic subunit 1 OS=Danio rerio GN=pdp1 PE=1 SV=1
Contig0014959	0	XP_009292803.1 PREDICTED: probable arginine--tRNA ligase, mitochondrial isoform X1 [Danio rerio]
Contig0013628	0	tr|F1QCS1| F1QCS1_DANRE Protein cereblon OS=Danio rerio GN=crbn PE=4 SV=1
Contig0000303	0	tr|A0A0R4II86| A0A0R4II86_DANRE Lymphoid enhancer-binding factor 1 OS=Danio rerio GN=lef1 PE=4 SV=1
Contig0000304	0	tr|A8WGC6| A8WGC6_DANRE ATP synthase subunit beta OS=Danio rerio GN=atp5b PE=1 SV=1
Contig0001634	0	tr|A0A0R4IUG8| A0A0R4IUG8_DANRE Protein phosphatase 1, regulatory subunit 13Bb OS=Danio rerio GN=ppp1r13bb PE=1 SV=1
Contig0002964	0	sp|Q66HZ2| RIMKB_DANRE Beta-citrylglutamate synthase B OS=Danio rerio GN=rimklb PE=2 SV=1
Contig0001633	0	tr|E9QBA5| E9QBA5_DANRE Very low density lipoprotein receptor OS=Danio rerio GN=vldlr PE=1 SV=1
Contig0000302	0	XP_009302086.1 PREDICTED: sodium/glucose cotransporter 4 isoform X1 [Danio rerio]
Contig0000300	0	sp|Q9PVK4| LDHBA_DANRE L-lactate dehydrogenase B-A chain OS=Danio rerio GN=ldhba PE=2 SV=4
Contig0001630	0	tr|F1QA51| F1QA51_DANRE Uncharacterized protein (Fragment) OS=Danio rerio GN=si:dkey-22a1.3 PE=4 SV=1
Contig0000309	0	tr|Q6P123| Q6P123_DANRE T-complex protein 1 subunit delta OS=Danio rerio GN=cct4 PE=2 SV=1
Contig0000307	0	tr|E7EZZ6| E7EZZ6_DANRE SET and MYND domain-containing 3 OS=Danio rerio GN=smyd3 PE=1 SV=1
Contig0025605	0	tr|O57330| O57330_DANRE Proteasome subunit beta type OS=Danio rerio GN=psmb8a PE=1 SV=1
Contig0001638	0	tr|Q6P7X7| Q6P7X7_DANRE Sept9a protein (Fragment) OS=Danio rerio GN=sept9a PE=2 SV=1
Contig0001637	0	tr|F1R4H5| F1R4H5_DANRE Ring finger protein 17 OS=Danio rerio GN=rnf17 PE=1 SV=2
Contig0026938	0	tr|Q29RD8| Q29RD8_DANRE Glucuronic acid epimerase a OS=Danio rerio GN=glcea PE=2 SV=1
Contig0025607	0	tr|E9QIN1| E9QIN1_DANRE Si:dkey-1d7.3 OS=Danio rerio GN=si:dkey-1d7.3 PE=4 SV=1
Contig0013612	0	XP_009299435.1 PREDICTED: tenascin-like isoform X3 [Danio rerio]
Contig0002980	0	tr|A0A0R4IJ38| A0A0R4IJ38_DANRE Proteasome 26S subunit, non-ATPase 1 OS=Danio rerio GN=psmd1 PE=1 SV=1
Contig0000315	0	sp|Q1MTD3| MCES_DANRE mRNA cap guanine-N7 methyltransferase OS=Danio rerio GN=rnmt PE=3 SV=1
Contig0002976	0	tr|F1QKW1| F1QKW1_DANRE Zgc:114104 OS=Danio rerio GN=zgc:114104 PE=4 SV=1
Contig0000312	0	tr|Q5TYP2| Q5TYP2_DANRE Zona pellucida glycoprotein 3a, tandem duplicate 2 OS=Danio rerio GN=zp3a.2 PE=1 SV=1
Contig0001644	0	tr|Q7ZUY9| Q7ZUY9_DANRE Integral membrane protein 1 OS=Danio rerio GN=stt3a PE=2 SV=1
Contig0000313	0	sp|Q7ZU99| TERA_DANRE Transitional endoplasmic reticulum ATPase OS=Danio rerio GN=vcp PE=1 SV=1
Contig0001642	0	tr|A0A0R4IHS1| A0A0R4IHS1_DANRE Netrin 4 OS=Danio rerio GN=ntn4 PE=4 SV=1
Contig0000310	0	XP_005172962.1 PREDICTED: ataxin-7-like protein 2 isoform X1 [Danio rerio]
Contig0000318	0	tr|A0A0R4IVB0| A0A0R4IVB0_DANRE Heat shock cognate 71 kDa protein OS=Danio rerio GN=hspa8 PE=1 SV=1
Contig0001649	0	XP_005163566.1 PREDICTED: poly(U)-binding-splicing factor PUF60 isoform X4 [Danio rerio]
Contig0002979	0	tr|F1RB48| F1RB48_DANRE Mitochondrial ribosomal protein L44 OS=Danio rerio GN=mrpl44 PE=1 SV=1
Contig0000317	0	tr|F1RAN4| F1RAN4_DANRE MIS18-binding protein 1 OS=Danio rerio GN=mis18bp1 PE=4 SV=2
Contig0002907	0	tr|Q5RGZ9| Q5RGZ9_DANRE RAD50 interactor 1 OS=Danio rerio GN=rint1 PE=1 SV=1
Contig0002902	0	tr|Q08CN8| Q08CN8_DANRE Zgc:152869 OS=Danio rerio GN=hexdc PE=2 SV=1
Contig0002901	0	AAH71467.1 Poly-U binding splicing factor b [Danio rerio]
Contig0002910	0	tr|Q5BJB2| Q5BJB2_DANRE Si:ch211-173p18.3 protein (Fragment) OS=Danio rerio GN=si:ch211-173p18.3 PE=2 SV=1
Contig0002916	0	XP_005171211.1 PREDICTED: LIM/homeobox protein Lhx8 isoform X1 [Danio rerio]
Contig0002915	0	tr|B8A5T6| B8A5T6_DANRE Zinc finger, SWIM-type-containing 8 OS=Danio rerio GN=zswim8 PE=1 SV=1
Contig0157325	0	KTF92308.1 hypothetical protein cypCar_00023968, partial [Cyprinus carpio]
Contig0084496	0	XP_005168988.1 PREDICTED: amyloid beta A4 precursor protein-binding family A member 2 isoform X4 [Danio rerio]
Contig0071180	0	tr|F1QPQ0| F1QPQ0_DANRE Zgc:123275 OS=Danio rerio GN=zgc:123275 PE=3 SV=1
Contig0117045	0	tr|B7ZV46| B7ZV46_DANRE LOC560210 protein OS=Danio rerio GN=hsp70l PE=2 SV=1
Contig0073775	0	XP_017211834.1 PREDICTED: gypsy retrotransposon integrase-like protein 1 [Danio rerio]
Contig0143334	0	XP_003199766.1 PREDICTED: tripartite motif-containing protein 16 [Danio rerio]
Contig0058172	0	tr|B0S7S2| B0S7S2_DANRE Aryl-hydrocarbon receptor repressor b OS=Danio rerio GN=ahrrb PE=4 SV=1
Contig0097740	0	tr|E7EXI8| E7EXI8_DANRE Si:dkey-217f16.5 OS=Danio rerio GN=si:dkey-217f16.5 PE=4 SV=2
Contig0010179	0	tr|A0A0R4II19| A0A0R4II19_DANRE Si:ch73-376l24.3 OS=Danio rerio GN=si:ch73-376l24.3 PE=4 SV=1
Contig0010175	0	tr|A0A1L1QZL8| A0A1L1QZL8_DANRE Uncharacterized protein OS=Danio rerio GN=znf280d PE=1 SV=1
Contig0010177	0	tr|E7FA81| E7FA81_DANRE Establishment of sister chromatid cohesion N-acetyltransferase 1 OS=Danio rerio GN=esco1 PE=4 SV=2
Contig0023492	0	XP_009300535.1 PREDICTED: formin-like protein 2 isoform X3 [Danio rerio]
Contig0009185	0	tr|Q1LV25| Q1LV25_DANRE Hyaluronan and proteoglycan link protein 4 OS=Danio rerio GN=hapln4 PE=4 SV=1
Contig0010183	0	tr|A2BF65| A2BF65_DANRE One cut domain family member OS=Danio rerio GN=onecutl PE=3 SV=1
Contig0009199	0	tr|A0A1L1QZN5| A0A1L1QZN5_DANRE Uncharacterized protein OS=Danio rerio GN=cttn PE=1 SV=1
Contig0010164	0	XP_017212215.1 PREDICTED: low-density lipoprotein receptor, partial [Danio rerio]
Contig0011495	0	tr|A0A0R4IQW7| A0A0R4IQW7_DANRE UTP20 small subunit (SSU) processome component OS=Danio rerio GN=utp20 PE=1 SV=1
Contig0009197	0	tr|B7ZUY2| B7ZUY2_DANRE Xeroderma pigmentosum, complementation group C OS=Danio rerio GN=xpc PE=2 SV=1
Contig0009166	0	tr|F1QCT6| F1QCT6_DANRE Phospholipase A2-activating protein OS=Danio rerio GN=plaa PE=1 SV=1
Contig0009167	0	tr|A7MBM0| A7MBM0_DANRE Zgc:165522 protein OS=Danio rerio GN=lars2 PE=2 SV=1
Contig0010155	0	tr|F1QFX7| F1QFX7_DANRE Zinc finger protein 143a OS=Danio rerio GN=znf143a PE=4 SV=1
Contig0009161	0	XP_002662144.3 PREDICTED: tetratricopeptide repeat protein 37 [Danio rerio]
Contig0022135	0	tr|Q6P978| Q6P978_DANRE Elongation of very long chain fatty acids protein 4 OS=Danio rerio GN=elovl4b PE=2 SV=1
Contig0022132	0	sp|Q6PGX3| LRFN1_DANRE Leucine-rich repeat and fibronectin type III domain-containing protein 1 OS=Danio rerio GN=lrfn1 PE=2 SV=1
Contig0023465	0	XP_001919339.1 PREDICTED: soluble lamin-associated protein of 75 kDa [Danio rerio]
Contig0011492	0	tr|A0A0R4IMM3| A0A0R4IMM3_DANRE Trafficking protein particle complex subunit 13 OS=Danio rerio GN=trappc13 PE=1 SV=1
Contig0010160	0	tr|A2CEF7| A2CEF7_DANRE Non-specific serine/threonine protein kinase OS=Danio rerio GN=mark3b PE=1 SV=1
Contig0010161	0	tr|E9QFG3| E9QFG3_DANRE Solute carrier family 24 (sodium/potassium/calcium exchanger), member 2 OS=Danio rerio GN=slc24a2 PE=3 SV=1
Contig0010162	0	tr|A4IG58| A4IG58_DANRE Mannosyl (alpha-1,6-)-glycoprotein beta-1,2-N-acetylglucosaminyltransferase OS=Danio rerio GN=mgat2 PE=2 SV=1
Contig0011478	0	XP_005172713.1 PREDICTED: receptor-interacting serine/threonine-protein kinase 4 isoform X1 [Danio rerio]
Contig0061773	0	tr|F1R1A5| F1R1A5_DANRE UBX domain protein 11 OS=Danio rerio GN=ubxn11 PE=4 SV=1
Contig0011473	0	tr|F1QGQ8| F1QGQ8_DANRE PR domain-containing 2, with ZNF domain b OS=Danio rerio GN=prdm2b PE=1 SV=2
Contig0010143	0	tr|B0UXV8| B0UXV8_DANRE Polycomb complex protein BMI-1-B OS=Danio rerio GN=bmi1b PE=4 SV=1
Contig0011475	0	tr|F8W3K6| F8W3K6_DANRE Exosome component 2 OS=Danio rerio GN=exosc2 PE=1 SV=1
Contig0010145	0	tr|E7F2S4| E7F2S4_DANRE Spastic paraplegia 7 OS=Danio rerio GN=spg7 PE=1 SV=1
Contig0009170	0	XP_009292572.1 PREDICTED: protein FAM65B isoform X2 [Danio rerio]
Contig0009176	0	tr|F1QJQ5| F1QJQ5_DANRE Glycoprotein-N-acetylgalactosamine 3-beta-galactosyltransferase 1-B OS=Danio rerio GN=c1galt1b PE=4 SV=1
Contig0047495	0	tr|F6P7F6| F6P7F6_DANRE Axonemal dynein light chain domain-containing 1 OS=Danio rerio GN=axdnd1 PE=4 SV=1
Contig0009174	0	tr|Q502A8| Q502A8_DANRE Zgc:112365 OS=Danio rerio GN=alkbh1 PE=2 SV=1
Contig0023452	0	tr|A7MC18| A7MC18_DANRE Zgc:171947 protein OS=Danio rerio GN=cyp2aa7 PE=2 SV=1
Contig0023454	0	tr|A2BIL9| A2BIL9_DANRE tRNA-splicing endonuclease subunit Sen34 OS=Danio rerio GN=tsen34 PE=1 SV=1
Contig0011483	0	tr|A1L1V1| A1L1V1_DANRE Farnesyltransferase, CAAX box, alpha OS=Danio rerio GN=fnta PE=1 SV=1
Contig0034187	0	sp|A5PLK2| LHPP_DANRE Phospholysine phosphohistidine inorganic pyrophosphate phosphatase OS=Danio rerio GN=lhpp PE=2 SV=1
Contig0034185	0	tr|Q7ZVW5| Q7ZVW5_DANRE Zgc:55557 OS=Danio rerio GN=homer3 PE=2 SV=1
Contig0036767	0	tr|K4IKE9| K4IKE9_DANRE Protein argonaute-3 OS=Danio rerio GN=ago3b PE=2 SV=1
Contig0035435	0	XP_003197930.4 PREDICTED: astrotactin-1 isoform X1 [Danio rerio]
Contig0036778	0	tr|A0A0R4IIZ3| A0A0R4IIZ3_DANRE Phosphodiesterase OS=Danio rerio GN=pde4bb PE=3 SV=1
Contig0061711	0	XP_009291920.1 PREDICTED: uncharacterized protein LOC101884166 [Danio rerio]
Contig0047423	0	XP_017207803.1 PREDICTED: CUB and sushi domain-containing protein 3 isoform X2 [Danio rerio]
Contig0048752	0	tr|F1R9R2| F1R9R2_DANRE Zinc finger, SWIM-type-containing 2 OS=Danio rerio GN=zswim2 PE=4 SV=1
Contig0106333	0	XP_009300415.1 PREDICTED: girdin isoform X6 [Danio rerio]
Contig0022187	0	tr|A0A0G2KKC1| A0A0G2KKC1_DANRE Uncharacterized protein OS=Danio rerio GN=LOC103910066 PE=4 SV=1
Contig0034124	0	tr|E7FBE5| E7FBE5_DANRE Clathrin heavy chain OS=Danio rerio GN=cltcl1 PE=1 SV=2
Contig0022183	0	tr|F1Q6C1| F1Q6C1_DANRE Shroom family member 4 OS=Danio rerio GN=shroom4 PE=4 SV=1
Contig0034132	0	NP_001307077.1 cytosolic carboxypeptidase 2 [Danio rerio]
Contig0059431	0	XP_005168306.2 PREDICTED: GTPase IMAP family member 8-like, partial [Danio rerio]
Contig0034142	0	tr|A0A0R4IXS9| A0A0R4IXS9_DANRE Si:ch211-243p7.3 OS=Danio rerio GN=si:ch211-243p7.3 PE=4 SV=1
Contig0010190	0	tr|B3DID5| B3DID5_DANRE Coiled-coil domain-containing 96 OS=Danio rerio GN=ccdc96 PE=1 SV=1
Contig0010212	0	tr|Q1JPT8| Q1JPT8_DANRE Citrate lyase beta-like OS=Danio rerio GN=clybl PE=1 SV=1
Contig0009224	0	tr|A9YD19| A9YD19_DANRE Retinaldehyde dehydrogenase type 4 OS=Danio rerio GN=aldh8a1 PE=2 SV=1
Contig0012874	0	tr|Q2ABP0| Q2ABP0_DANRE Metalloendopeptidase OS=Danio rerio GN=bmp1b PE=2 SV=1
Contig0009222	0	sp|Q6NW85| ARI1L_DANRE E3 ubiquitin-protein ligase arih1l OS=Danio rerio GN=arih1l PE=2 SV=1
Contig0012876	0	tr|B3DIT8| B3DIT8_DANRE E3 ubiquitin-protein ligase SH3RF1 OS=Danio rerio GN=sh3rf1 PE=1 SV=1
Contig0010215	0	XP_017207893.1 PREDICTED: lysine-specific histone demethylase 1B-like, partial [Danio rerio]
Contig0009228	0	XP_017210467.1 PREDICTED: kelch domain-containing protein 10 isoform X1 [Danio rerio]
Contig0012873	0	tr|F1QS60| F1QS60_DANRE Amyotrophic lateral sclerosis 2a (juvenile) OS=Danio rerio GN=als2a PE=4 SV=2
Contig0010211	0	tr|B7ZUU9| B7ZUU9_DANRE Uncharacterized protein OS=Danio rerio GN=si:ch211-125a15.1 PE=2 SV=1
Contig0009226	0	tr|E7FH07| E7FH07_DANRE Zinc finger CCCH-type-containing 3 OS=Danio rerio GN=zc3h3 PE=1 SV=1
Contig0009220	0	AAI41801.1 Wu:fc61g08 protein [Danio rerio]
Contig0000887	0	tr|B7ZV42| B7ZV42_DANRE Minichromosome maintenance complex component 10 OS=Danio rerio GN=mcm10 PE=2 SV=1
Contig0000884	0	tr|B2GQF9| B2GQF9_DANRE Ccne protein OS=Danio rerio GN=ccne1 PE=2 SV=1
Contig0000880	0	tr|F1R852| F1R852_DANRE Transmembrane 9 superfamily member OS=Danio rerio GN=tm9sf1 PE=1 SV=1
Contig0000888	0	tr|F1QSP6| F1QSP6_DANRE Nephronophthisis 4 OS=Danio rerio GN=nphp4 PE=4 SV=2
Contig0012864	0	tr|Q6PC57| Q6PC57_DANRE Paqr3a protein OS=Danio rerio GN=paqr3a PE=2 SV=1
Contig0009233	0	tr|K0A5D6| K0A5D6_DANRE Mitochondrial calcium uniporter OS=Danio rerio GN=mcu PE=2 SV=1
Contig0009239	0	tr|Q7ZVI8| Q7ZVI8_DANRE NPL4 homolog, ubiquitin recognition factor OS=Danio rerio GN=nploc4 PE=1 SV=1
Contig0011531	0	tr|A9JT22| A9JT22_DANRE Sema4e protein OS=Danio rerio GN=sema4e PE=2 SV=1
Contig0024842	0	tr|E7FCM3| E7FCM3_DANRE Ceramide synthase 4b OS=Danio rerio GN=cers4b PE=4 SV=1
Contig0047500	0	tr|E9QBD0| E9QBD0_DANRE Doublecortin-like kinase 1a OS=Danio rerio GN=dclk1a PE=1 SV=2
Contig0000893	0	tr|F1RAW8| F1RAW8_DANRE Ash2 (absent, small, or homeotic)-like (Drosophila) OS=Danio rerio GN=ash2l PE=1 SV=1
Contig0000891	0	tr|A4QNX0| A4QNX0_DANRE Zgc:162240 protein OS=Danio rerio GN=tmco6 PE=2 SV=1
Contig0000892	0	XP_699579.3 PREDICTED: WD repeat-containing protein 62 isoform X1 [Danio rerio]
Contig0000899	0	tr|Q1LV08| Q1LV08_DANRE Nuclear pore complex protein Nup93 OS=Danio rerio GN=nup93 PE=1 SV=1
Contig0011524	0	tr|Q6NY95| Q6NY95_DANRE Docking protein 1b OS=Danio rerio GN=dok1b PE=2 SV=1
Contig0035536	0	XP_005163194.1 PREDICTED: receptor-type tyrosine-protein phosphatase zeta isoform X1 [Danio rerio]
Contig0012850	0	tr|E9QD98| E9QD98_DANRE Transcription elongation factor B (SIII), polypeptide 2 OS=Danio rerio GN=tceb2 PE=4 SV=1
Contig0034207	0	XP_017207719.1 PREDICTED: calmodulin-regulated spectrin-associated protein 2-like isoform X3 [Danio rerio]
Contig0012856	0	tr|E9QH38| E9QH38_DANRE Si:dkey-12j5.1 OS=Danio rerio GN=si:dkey-12j5.1 PE=1 SV=1
Contig0023501	0	XP_017207388.1 PREDICTED: astrotactin-1 isoform X3 [Danio rerio]
Contig0048843	0	tr|F1Q5P7| F1Q5P7_DANRE PHD finger protein 19 OS=Danio rerio GN=phf19 PE=4 SV=1
Contig0000860	0	tr|Q5RGI5| Q5RGI5_DANRE Protein phosphatase 6, regulatory subunit 2a OS=Danio rerio GN=ppp6r2a PE=1 SV=1
Contig0023508	0	tr|A2BFS6| A2BFS6_DANRE Dolichyl-phosphate (UDP-N-acetylglucosamine) N-acetylglucosaminephosphotransferase 1 (GlcNAc-1-P transferase) OS=Danio rerio GN=dpagt1 PE=2 SV=1
Contig0000868	0	tr|Q802C8| Q802C8_DANRE SWI/SNF related, matrix associated, actin dependent regulator of chromatin, subfamily d, member 1 OS=Danio rerio GN=smarcd1 PE=1 SV=1
Contig0023507	0	tr|E7F1S8| E7F1S8_DANRE Uncharacterized protein OS=Danio rerio GN=abcf2b PE=1 SV=1
Contig0012844	0	tr|K7DYN0| K7DYN0_DANRE RAB3 GTPase-activating protein subunit 2 (non-catalytic) OS=Danio rerio GN=rab3gap2 PE=1 SV=1
Contig0011515	0	tr|E9QDB5| E9QDB5_DANRE Mediator complex subunit 14 OS=Danio rerio GN=med14 PE=1 SV=1
Contig0012846	0	XP_009298732.1 PREDICTED: GRAM domain-containing protein 4 isoform X2 [Danio rerio]
Contig0000874	0	tr|F1Q6L3| F1Q6L3_DANRE Forkhead box N2b OS=Danio rerio GN=foxn2b PE=4 SV=1
Contig0000872	0	tr|Q6DRK7| Q6DRK7_DANRE Serine/threonine-protein kinase PLK OS=Danio rerio GN=plk1 PE=1 SV=1
Contig0009209	0	XP_005171269.1 PREDICTED: uncharacterized protein LOC678639 isoform X1 [Danio rerio]
Contig0009207	0	tr|A0A0R4IXZ5| A0A0R4IXZ5_DANRE Ankyrin repeat domain 13A OS=Danio rerio GN=ankrd13a PE=1 SV=1
Contig0000877	0	tr|B0R024| B0R024_DANRE Adaptor-related protein complex 1, gamma 2 subunit OS=Danio rerio GN=ap1g2 PE=1 SV=1
Contig0009265	0	XP_009297700.1 PREDICTED: mitochondrial Rho GTPase 1-A isoform X1 [Danio rerio]
Contig0009266	0	sp|E7EZF3| UHRF1_DANRE E3 ubiquitin-protein ligase UHRF1 OS=Danio rerio GN=uhrf1 PE=1 SV=1
Contig0011584	0	sp|Q6NYJ3| TE2IP_DANRE Telomeric repeat-binding factor 2-interacting protein 1 OS=Danio rerio GN=terf2ip PE=2 SV=2
Contig0010252	0	tr|E7F092| E7F092_DANRE Cyclin-dependent kinase 13 OS=Danio rerio GN=cdk13 PE=1 SV=1
Contig0010253	0	tr|B8JI61| B8JI61_DANRE RAR-related orphan receptor C a OS=Danio rerio GN=rorca PE=3 SV=1
Contig0009264	0	tr|A0A0R4IFM9| A0A0R4IFM9_DANRE Si:ch211-207i20.2 OS=Danio rerio GN=si:ch211-207i20.2 PE=4 SV=1
Contig0023566	0	tr|Q5WQV6| Q5WQV6_DANRE EGF-containing fibulin-like extracellular matrix protein 2b OS=Danio rerio GN=efemp2b PE=1 SV=2
Contig0011591	0	tr|Q1LY08| Q1LY08_DANRE Coproporphyrinogen oxidase OS=Danio rerio GN=cpox PE=1 SV=2
Contig0010261	0	sp|Q7SXB7| MFD4A_DANRE Major facilitator superfamily domain-containing protein 4A OS=Danio rerio GN=mfsd4a PE=2 SV=1
Contig0011592	0	tr|E7EXW2| E7EXW2_DANRE Phosphatidylinositol glycan anchor biosynthesis, class N OS=Danio rerio GN=pign PE=4 SV=2
Contig0010245	0	XP_005167981.1 PREDICTED: nck-associated protein 1 isoform X4 [Danio rerio]
Contig0009278	0	tr|A0A0R4IWU7| A0A0R4IWU7_DANRE Exportin 7 OS=Danio rerio GN=xpo7 PE=1 SV=1
Contig0009279	0	tr|A8WHS2| A8WHS2_DANRE Ring finger protein 220a OS=Danio rerio GN=rnf220a PE=4 SV=1
Contig0009276	0	tr|F1QLA7| F1QLA7_DANRE Uncharacterized protein OS=Danio rerio GN=LOC100331214 PE=3 SV=2
Contig0011573	0	XP_009303338.1 PREDICTED: contactin-associated protein-like 4 isoform X2 [Danio rerio]
Contig0009270	0	tr|Q7ZU34| Q7ZU34_DANRE Gabpa protein (Fragment) OS=Danio rerio GN=gabpa PE=2 SV=1
Contig0011580	0	tr|E7F4D7| E7F4D7_DANRE Ankyrin repeat and zinc finger domain-containing 1 OS=Danio rerio GN=ankzf1 PE=1 SV=2
Contig0011568	0	tr|A0A0R4IR84| A0A0R4IR84_DANRE Si:ch211-151g22.1 OS=Danio rerio GN=si:ch211-151g22.1 PE=1 SV=1
Contig0011567	0	tr|F1QUU3| F1QUU3_DANRE Angio-associated, migratory cell protein OS=Danio rerio GN=aamp PE=1 SV=1
Contig0009241	0	tr|F6NXG0| F6NXG0_DANRE AT-rich interactive domain 2 (ARID, RFX-like) OS=Danio rerio GN=arid2 PE=1 SV=1
Contig0009240	0	sp|Q6P0D1| ZNT6_DANRE Zinc transporter 6 OS=Danio rerio GN=slc30a6 PE=2 SV=1
Contig0022215	0	XP_005171825.1 PREDICTED: carnosine N-methyltransferase isoform X1 [Danio rerio]
Contig0048801	0	XP_017213658.1 PREDICTED: neuroligin-1 isoform X2 [Danio rerio]
Contig0011554	0	tr|Q6IWL3| Q6IWL3_DANRE Interleukin-1 receptor-associated kinase 4 OS=Danio rerio GN=irak4 PE=2 SV=1
Contig0012885	0	XP_005161925.3 PREDICTED: rho guanine nucleotide exchange factor 3 isoform X2 [Danio rerio]
Contig0010225	0	tr|B3DIZ2| B3DIZ2_DANRE Telomerase reverse transcriptase OS=Danio rerio GN=tert PE=2 SV=1
Contig0012887	0	tr|B0R168| B0R168_DANRE RAS (RAD and GEM)-like GTP-binding 2 OS=Danio rerio GN=rem2 PE=2 SV=1
Contig0009255	0	tr|E7EZS5| E7EZS5_DANRE Transcriptional adaptor 2A OS=Danio rerio GN=tada2a PE=1 SV=1
Contig0011556	0	NP_001020705.2 nitrogen permease regulator 3-like protein [Danio rerio]
Contig0011551	0	KTF88816.1 hypothetical protein cypCar_00035177 [Cyprinus carpio]
Contig0036835	0	tr|E7FCR0| E7FCR0_DANRE Si:ch73-144d13.4 OS=Danio rerio GN=si:ch73-144d13.4 PE=4 SV=2
Contig0011553	0	tr|F1QLD0| F1QLD0_DANRE Uncharacterized protein OS=Danio rerio GN=LOC100535385 PE=4 SV=2
Contig0009258	0	tr|E9QG66| E9QG66_DANRE ER membrane protein complex subunit 1 OS=Danio rerio GN=emc1 PE=1 SV=1
Contig0024870	0	tr|A0A0R4I9C2| A0A0R4I9C2_DANRE Carboxypeptidase X (M14 family), member 1a OS=Danio rerio GN=cpxm1a PE=4 SV=1
Contig0009252	0	tr|F1QWW6| F1QWW6_DANRE DnaJ (Hsp40) homolog, subfamily C, member 11a OS=Danio rerio GN=dnajc11a PE=1 SV=1
Contig0011558	0	tr|A0A0R4ILV5| A0A0R4ILV5_DANRE Centrosome and spindle pole-associated protein 1a OS=Danio rerio GN=cspp1a PE=4 SV=1
Contig0022200	0	KTG32932.1 hypothetical protein cypCar_00045516, partial [Cyprinus carpio]
Contig0000809	0	sp|B0R061| SMRDA_DANRE SWI/SNF-related matrix-associated actin-dependent regulator of chromatin subfamily A containing DEAD/H box 1A OS=Danio rerio GN=smarcad1a PE=3 SV=1
Contig0000802	0	XP_001335082.5 PREDICTED: zinc finger homeobox protein 4 isoform X1 [Danio rerio]
Contig0000801	0	tr|E7F8H2| E7F8H2_DANRE Transmembrane protein 131 OS=Danio rerio GN=tmem131 PE=1 SV=1
Contig0000817	0	tr|F8W2U4| F8W2U4_DANRE Discs, large (Drosophila) homolog-associated protein 4a (Fragment) OS=Danio rerio GN=dlgap4a PE=1 SV=1
Contig0000818	0	tr|B8A6B9| B8A6B9_DANRE Protein Wnt OS=Danio rerio GN=wnt8a PE=3 SV=1
Contig0000815	0	XP_017208111.1 PREDICTED: ATPase family AAA domain-containing protein 2B isoform X1 [Danio rerio]
Contig0012833	0	tr|E9QFU4| E9QFU4_DANRE V-myb avian myeloblastosis viral oncogene homolog-like 2a OS=Danio rerio GN=mybl2a PE=1 SV=1
Contig0011501	0	tr|F6NU84| F6NU84_DANRE Teashirt homolog 1 OS=Danio rerio GN=tshz1 PE=1 SV=1
Contig0011507	0	NP_001315426.1 neogenin isoform 2 precursor [Danio rerio]
Contig0000840	0	XP_009303309.1 PREDICTED: dual specificity tyrosine-phosphorylation-regulated kinase 1A isoform X1 [Danio rerio]
Contig0000841	0	KTG06401.1 hypothetical protein cypCar_00043709 [Cyprinus carpio]
Contig0000848	0	sp|I6V1W0| BMBL_DANRE Protein brambleberry OS=Danio rerio GN=bmb PE=2 SV=1
Contig0000849	0	tr|A0A0R4IPT9| A0A0R4IPT9_DANRE HAUS augmin-like complex subunit 6 OS=Danio rerio GN=haus6 PE=1 SV=1
Contig0000847	0	tr|A8WGJ8| A8WGJ8_DANRE Zgc:153813 protein (Fragment) OS=Danio rerio GN=zgc:153813 PE=2 SV=1
Contig0000845	0	tr|Q1L964| Q1L964_DANRE Slc12a10.3 solute carrier family 12 (sodium/potassium/chloride transporters), member 10, tandem duplicate 3 OS=Danio rerio GN=slc12a10.3 PE=4 SV=8
Contig0012828	0	tr|E7EXW1| E7EXW1_DANRE Integrator complex subunit 11 OS=Danio rerio GN=cpsf3l PE=1 SV=2
Contig0000851	0	tr|F1QRY1| F1QRY1_DANRE Peptidyl-prolyl cis-trans isomerase CWC27 homolog OS=Danio rerio GN=cwc27 PE=1 SV=1
Contig0000859	0	tr|B2GQ43| B2GQ43_DANRE Enolase-phosphatase E1 OS=Danio rerio GN=enoph1 PE=2 SV=1
Contig0000855	0	tr|F1R3Q3| F1R3Q3_DANRE Septin 6 OS=Danio rerio GN=sept6 PE=1 SV=1
Contig0012816	0	tr|Q5RIN9| Q5RIN9_DANRE Hdc homolog, cell cycle regulator OS=Danio rerio GN=heca PE=2 SV=1
Contig0012819	0	tr|I3IRW7| I3IRW7_DANRE 4-aminobutyrate aminotransferase OS=Danio rerio GN=abat PE=1 SV=1
Contig0012814	0	XP_017207913.1 PREDICTED: uncharacterized protein LOC100034589 isoform X1 [Danio rerio]
Contig0000820	0	tr|A3KQN9| A3KQN9_DANRE Integrator complex subunit 8 OS=Danio rerio GN=ints8 PE=1 SV=1
Contig0000828	0	sp|Q1L8U8| STB1A_DANRE Histone-lysine N-methyltransferase SETDB1-A OS=Danio rerio GN=setdb1a PE=3 SV=1
Contig0000827	0	sp|P59723| HIF1N_DANRE Hypoxia-inducible factor 1-alpha inhibitor OS=Danio rerio GN=hif1an PE=2 SV=2
Contig0000822	0	XP_005158443.1 PREDICTED: OTU domain-containing protein 7B isoform X1 [Danio rerio]
Contig0000823	0	tr|E7FCL4| E7FCL4_DANRE WAPL cohesin release factor b OS=Danio rerio GN=waplb PE=4 SV=1
Contig0000837	0	AAI25897.1 G elongation factor, mitochondrial 2 [Danio rerio]
Contig0000838	0	tr|Q6DRL3| Q6DRL3_DANRE BING4-like OS=Danio rerio GN=wdr46 PE=2 SV=1
Contig0000833	0	tr|B0S682| B0S682_DANRE Interferon regulatory factor 5 OS=Danio rerio GN=irf5 PE=3 SV=1
Contig0095169	0	tr|Q1LUZ8| Q1LUZ8_DANRE Spondin 1a OS=Danio rerio GN=spon1a PE=4 SV=3
Contig0106493	0	tr|F6NZL0| F6NZL0_DANRE Actinodin2 OS=Danio rerio GN=and2 PE=1 SV=1
Contig0144733	0	XP_009292357.1 PREDICTED: uncharacterized protein si:dkey-3n22.9 isoform X1 [Danio rerio]
Contig0084598	0	tr|F1Q782| F1Q782_DANRE DAB2-interacting protein a (Fragment) OS=Danio rerio GN=dab2ipa PE=1 SV=1
Contig0046291	0	tr|B0R1B0| B0R1B0_DANRE Amiloride-sensitive cation channel 2 b OS=Danio rerio GN=asic1a PE=2 SV=1
Contig0072572	0	tr|E7EXV9| E7EXV9_DANRE Phosphodiesterase OS=Danio rerio GN=pde1cb PE=3 SV=2
Contig0130136	0	tr|A0A140LFT8| A0A140LFT8_DANRE Si:dkey-9l20.3 (Fragment) OS=Danio rerio GN=si:dkey-9l20.3 PE=1 SV=1
Contig0097865	0	tr|E7F2F4| E7F2F4_DANRE Ankyrin repeat and BTB (POZ) domain-containing 2a OS=Danio rerio GN=abtb2a PE=4 SV=2
Contig0071255	0	tr|E7FEK1| E7FEK1_DANRE Pleckstrin homology domain-containing, family G (with RhoGef domain) member 4 OS=Danio rerio GN=plekhg4 PE=1 SV=2
Contig0058295	0	XP_001345798.1 PREDICTED: uncharacterized protein si:dkey-175m17.7 [Danio rerio]
Contig0060558	0	tr|A7X2Z0| A7X2Z0_DANRE Hedgehog-interacting protein OS=Danio rerio GN=hhip PE=2 SV=1
Contig0022280	0	tr|F1QYD0| F1QYD0_DANRE UDP-GlcNAc:betaGal beta-1,3-N-acetylglucosaminyltransferase-like 1 OS=Danio rerio GN=b3gntl1 PE=4 SV=1
Contig0072533	0	tr|F6NSR2| F6NSR2_DANRE Raftlin, lipid raft linker 1a OS=Danio rerio GN=rftn1a PE=4 SV=1
Contig0023596	0	tr|Q08C84| Q08C84_DANRE SET and MYND domain containing 4 OS=Danio rerio GN=smyd4 PE=2 SV=1
Contig0023598	0	tr|F1QX54| F1QX54_DANRE Zgc:114045 OS=Danio rerio GN=zgc:114045 PE=4 SV=2
Contig0058230	0	tr|A0A0G2KV08| A0A0G2KV08_DANRE Uncharacterized protein OS=Danio rerio PE=4 SV=1
Contig0010291	0	XP_692939.5 PREDICTED: KAT8 regulatory NSL complex subunit 1 isoform X1 [Danio rerio]
Contig0010274	0	tr|A8TT22| A8TT22_DANRE Euchromatic histone lysine N-mthyltransferase EHMT2/G9a OS=Danio rerio GN=ehmt2 PE=2 SV=1
Contig0023592	0	tr|A5PMY5| A5PMY5_DANRE Signal transducing adaptor molecule (SH3 domain and ITAM motif) 1 OS=Danio rerio GN=stam PE=1 SV=1
Contig0022261	0	tr|A0A0M3HEN4| A0A0M3HEN4_DANRE Mitogen-activated protein kinase kinase kinase 14b OS=Danio rerio GN=map3k14b PE=4 SV=1
Contig0009284	0	tr|A0A0R4IKN8| A0A0R4IKN8_DANRE Pentatricopeptide repeat domain-containing protein 3, mitochondrial OS=Danio rerio GN=ptcd3 PE=1 SV=1
Contig0022259	0	tr|A0A0G2KEC9| A0A0G2KEC9_DANRE Uncharacterized protein OS=Danio rerio GN=LOC103911715 PE=4 SV=1
Contig0010281	0	tr|F1R145| F1R145_DANRE Cardiolipin synthase 1 OS=Danio rerio GN=crls1 PE=4 SV=1
Contig0034292	0	tr|F1QM63| F1QM63_DANRE Zgc:100868 OS=Danio rerio GN=zgc:100868 PE=3 SV=1
Contig0010282	0	tr|F1QC05| F1QC05_DANRE Epoxide hydrolase OS=Danio rerio GN=ephx1 PE=1 SV=1
Contig0011598	0	tr|A0A0N4SU38| A0A0N4SU38_DANRE Centriolin OS=Danio rerio GN=cntrl PE=4 SV=1
Contig0034299	0	tr|E7F638| E7F638_DANRE Moesin b OS=Danio rerio GN=msnb PE=4 SV=2
Contig0010264	0	sp|F1QC45| XRP2_DANRE Protein XRP2 OS=Danio rerio GN=rp2 PE=1 SV=1
Contig0011596	0	tr|E7F871| E7F871_DANRE Uncharacterized protein OS=Danio rerio GN=LOC100005008 PE=4 SV=1
Contig0023580	0	tr|A0A0R4IGP2| A0A0R4IGP2_DANRE Tyrosine-protein kinase receptor OS=Danio rerio GN=igf1ra PE=1 SV=1
Contig0046280	0	KTG39485.1 hypothetical protein cypCar_00003845 [Cyprinus carpio]
Contig0022251	0	tr|Q6DI26| Q6DI26_DANRE Zgc:55664 OS=Danio rerio GN=prc1b PE=2 SV=1
Contig0106434	0	XP_017212086.1 PREDICTED: protein unc-80 homolog isoform X11 [Danio rerio]
Contig0023578	0	XP_005156785.1 PREDICTED: mitochondrial ribosome-associated GTPase 1 isoform X1 [Danio rerio]
Contig0023573	0	sp|A4QNX6| CTL2B_DANRE CTD small phosphatase-like protein 2-B OS=Danio rerio GN=ctdspl2b PE=2 SV=1
Contig0034221	0	XP_009300091.1 PREDICTED: serine/threonine-protein phosphatase with EF-hands 2-like isoform X2 [Danio rerio]
Contig0060514	0	tr|A0A0R4IYA3| A0A0R4IYA3_DANRE Ets2 repressor factor-like 1 OS=Danio rerio GN=erfl1 PE=3 SV=1
Contig0059528	0	tr|X1WCB1| X1WCB1_DANRE BTB and CNC homology 1, basic leucine zipper transcription factor 2a OS=Danio rerio GN=bach2a PE=3 SV=1
Contig0034225	0	tr|F1R807| F1R807_DANRE Deafness, autosomal recessive 31b OS=Danio rerio GN=dfnb31b PE=4 SV=2
Contig0047531	0	tr|E7FFG7| E7FFG7_DANRE Transmembrane protein 151Bb OS=Danio rerio GN=tmem151bb PE=4 SV=1
Contig0034230	0	tr|Z4YI91| Z4YI91_DANRE Calcitonin gene-related peptide type 1 receptor OS=Danio rerio GN=calcrla PE=3 SV=1
Contig0036891	0	tr|A5PMS4| A5PMS4_DANRE Rhomboid domain-containing 3 OS=Danio rerio GN=rhbdd3 PE=4 SV=1
Contig0035573	0	tr|E7FD00| E7FD00_DANRE Ubiquitin-specific peptidase 43b OS=Danio rerio GN=usp43b PE=3 SV=1
Contig0035631	0	tr|A0A0R4IZQ7| A0A0R4IZQ7_DANRE SH3-domain GRB2-like (endophilin)-interacting protein 1b OS=Danio rerio GN=sgip1b PE=4 SV=1
Contig0011664	0	tr|F1QBQ8| F1QBQ8_DANRE Sarcolemma-associated protein b OS=Danio rerio GN=slmapb PE=1 SV=1
Contig0008014	0	tr|E9QC53| E9QC53_DANRE Si:ch211-156j22.4 OS=Danio rerio GN=si:ch211-156j22.4 PE=1 SV=1
Contig0012998	0	tr|E7FGR7| E7FGR7_DANRE Uncharacterized protein OS=Danio rerio GN=fastkd5 PE=4 SV=1
Contig0008012	0	tr|F1QKS5| F1QKS5_DANRE Ribonuclease type III, nuclear OS=Danio rerio GN=rnasen PE=1 SV=1
Contig0010330	0	sp|Q6NX08| WDR12_DANRE Ribosome biogenesis protein wdr12 OS=Danio rerio GN=wdr12 PE=2 SV=1
Contig0008018	0	tr|Q4VBS0| Q4VBS0_DANRE Inhibitor of growth protein OS=Danio rerio GN=ing4 PE=2 SV=1
Contig0009347	0	NP_001334621.1 phospholipase C, eta 2a [Danio rerio]
Contig0008016	0	sp|A2CEH0| POC1B_DANRE POC1 centriolar protein homolog B OS=Danio rerio GN=poc1b PE=2 SV=1
Contig0010339	0	tr|F1Q533| F1Q533_DANRE Zinc finger, FYVE domain-containing 26 OS=Danio rerio GN=zfyve26 PE=1 SV=2
Contig0022311	0	tr|F1Q6J9| F1Q6J9_DANRE Prickle homolog 1a OS=Danio rerio GN=prickle1a PE=4 SV=1
Contig0022315	0	tr|A4IG45| A4IG45_DANRE Zgc:162216 protein OS=Danio rerio GN=nme8 PE=2 SV=1
Contig0011655	0	tr|F1QRW6| F1QRW6_DANRE Coiled-coil domain-containing 51 OS=Danio rerio GN=ccdc51 PE=1 SV=1
Contig0009359	0	tr|F1R533| F1R533_DANRE Leucine-zipper-like transcription regulator 1 OS=Danio rerio GN=lztr1 PE=4 SV=2
Contig0011650	0	XP_005164732.1 PREDICTED: DNA helicase B isoform X2 [Danio rerio]
Contig0011651	0	tr|E7FER1| E7FER1_DANRE WD repeat domain 76 OS=Danio rerio GN=wdr76 PE=1 SV=2
Contig0009351	0	tr|F1RDR2| F1RDR2_DANRE Mitochondrial ribosomal protein S27 OS=Danio rerio GN=mrps27 PE=1 SV=1
Contig0024962	0	tr|B8A4L4| B8A4L4_DANRE MORC family CW-type zinc finger 3b OS=Danio rerio GN=morc3b PE=4 SV=1
Contig0022307	0	sp|Q08C60| FUT11_DANRE Alpha-(1,3)-fucosyltransferase 11 OS=Danio rerio GN=fut11 PE=2 SV=1
Contig0008019	0	XP_003200550.2 PREDICTED: transcription termination factor 1, mitochondrial [Danio rerio]
Contig0023639	0	XP_009299420.2 PREDICTED: unconventional myosin-XIX [Danio rerio]
Contig0011643	0	sp|Q6PFM9| WDR48_DANRE WD repeat-containing protein 48 OS=Danio rerio GN=wdr48 PE=2 SV=2
Contig0009322	0	tr|A0A0R4IYB8| A0A0R4IYB8_DANRE Tyrosine-protein kinase OS=Danio rerio GN=abl2 PE=1 SV=1
Contig0010313	0	tr|F1QUB8| F1QUB8_DANRE HIV-1 Tat-specific factor 1 OS=Danio rerio GN=htatsf1 PE=1 SV=1
Contig0011644	0	tr|A0A0R4IL23| A0A0R4IL23_DANRE Si:dkey-258f14.3 OS=Danio rerio GN=si:dkey-258f14.3 PE=4 SV=1
Contig0073925	0	tr|F1QVN9| F1QVN9_DANRE Ras-associating and dilute domain-containing protein OS=Danio rerio GN=radil PE=4 SV=2
Contig0010315	0	tr|A0A0R4IK67| A0A0R4IK67_DANRE PHD finger protein 14 OS=Danio rerio GN=phf14 PE=1 SV=1
Contig0000985	0	tr|D6RUV3| D6RUV3_DANRE Strawberry notch homologue 1 OS=Danio rerio GN=sbno1 PE=2 SV=1
Contig0000986	0	sp|A5PMX1| ZNT7_DANRE Zinc transporter 7 OS=Danio rerio GN=slc30a7 PE=2 SV=1
Contig0000984	0	XP_017209139.1 PREDICTED: trichohyalin isoform X4 [Danio rerio]
Contig0046301	0	tr|F1QHJ5| F1QHJ5_DANRE Uncharacterized protein OS=Danio rerio GN=clint1b PE=1 SV=2
Contig0000982	0	tr|Q6NWC7| Q6NWC7_DANRE Srp72 protein (Fragment) OS=Danio rerio GN=srp72 PE=2 SV=1
Contig0035665	0	XP_009291517.1 PREDICTED: LOW QUALITY PROTEIN: glutaminyl-peptide cyclotransferase-like [Danio rerio]
Contig0012963	0	tr|B0S5M9| B0S5M9_DANRE Tryptophanyl tRNA synthetase 2, mitochondrial OS=Danio rerio GN=wars2 PE=1 SV=1
Contig0011634	0	XP_017207866.1 PREDICTED: zinc finger protein 40 isoform X2 [Danio rerio]
Contig0010302	0	tr|X1WDF0| X1WDF0_DANRE Uncharacterized protein (Fragment) OS=Danio rerio GN=ect2l PE=4 SV=1
Contig0008000	0	tr|A0A0R4IMZ7| A0A0R4IMZ7_DANRE Histone-lysine N-methyltransferase OS=Danio rerio GN=setd8b PE=1 SV=1
Contig0059614	0	tr|F1Q505| F1Q505_DANRE Bicaudal C homolog 2 OS=Danio rerio GN=bicc2 PE=4 SV=1
Contig0009335	0	sp|Q6NYG6| TDRD3_DANRE Tudor domain-containing protein 3 OS=Danio rerio GN=tdrd3 PE=2 SV=1
Contig0010308	0	XP_009304485.1 PREDICTED: inositol 1,4,5-trisphosphate receptor type 1 isoform X12 [Danio rerio]
Contig0010309	0	tr|B2GQM8| B2GQM8_DANRE Yipf3 protein OS=Danio rerio GN=yipf3 PE=2 SV=1
Contig0011639	0	tr|A0A0J9YIW0| A0A0J9YIW0_DANRE Ubinuclein 1 (Fragment) OS=Danio rerio GN=ubn1 PE=4 SV=3
Contig0012969	0	tr|B0S8J1| B0S8J1_DANRE Kinesin-like protein OS=Danio rerio GN=kif5c PE=1 SV=1
Contig0000996	0	AAI15132.1 Gapdh protein, partial [Danio rerio]
Contig0000995	0	tr|B0S6Q6| B0S6Q6_DANRE Family with sequence similarity 222, member A OS=Danio rerio GN=fam222a PE=4 SV=1
Contig0000993	0	tr|F1Q4Q4| F1Q4Q4_DANRE Lipase maturation factor OS=Danio rerio GN=lmf2b PE=1 SV=1
Contig0000991	0	tr|X1WFN0| X1WFN0_DANRE Echinoderm microtubule-associated protein-like 2 (Fragment) OS=Danio rerio GN=eml2 PE=1 SV=1
Contig0009328	0	tr|A2BIC6| A2BIC6_DANRE Leucine aminopeptidase 3 OS=Danio rerio GN=lap3 PE=1 SV=1
Contig0010379	0	tr|F1QV11| F1QV11_DANRE AP complex subunit beta OS=Danio rerio GN=ap4b1 PE=3 SV=1
Contig0009387	0	tr|Q7ZVM5| Q7ZVM5_DANRE Tubulin gamma chain OS=Danio rerio GN=tubg1 PE=1 SV=1
Contig0010373	0	tr|Q6IQ72| Q6IQ72_DANRE Proteasome (Prosome, macropain) 26S subunit, ATPase, 1b OS=Danio rerio GN=psmc1b PE=1 SV=1
Contig0010376	0	tr|X1WCR2| X1WCR2_DANRE Si:dkey-285b23.3 (Fragment) OS=Danio rerio GN=si:dkey-285b23.4 PE=4 SV=1
Contig0008053	0	XP_005160043.1 PREDICTED: N-acetylgalactosaminyltransferase 7 isoform X1 [Danio rerio]
Contig0009382	0	tr|E7FAG0| E7FAG0_DANRE Vacuolar protein sorting 53 homolog (S. cerevisiae) OS=Danio rerio GN=vps53 PE=1 SV=1
Contig0009383	0	XP_009298424.1 PREDICTED: glutamate receptor-interacting protein 1 isoform X6 [Danio rerio]
Contig0023683	0	tr|Q256Z7| Q256Z7_DANRE Hexosyltransferase OS=Danio rerio GN=b3galt6 PE=2 SV=1
Contig0023685	0	tr|B0UYD3| B0UYD3_DANRE Solute carrier family 35 (UDP-galactose transporter), member 2 OS=Danio rerio GN=slc35a2 PE=1 SV=1
Contig0021025	0	XP_017209154.1 PREDICTED: protein sel-1 homolog 3-like [Danio rerio]
Contig0010383	0	tr|B1H1I7| B1H1I7_DANRE Protein kinase C OS=Danio rerio GN=prkcha PE=2 SV=1
Contig0011697	0	tr|F1RE63| F1RE63_DANRE Rho guanine nucleotide exchange factor (GEF) 7b OS=Danio rerio GN=arhgef7b PE=1 SV=1
Contig0010367	0	sp|Q5XIY6| VTC1B_DANRE V-type proton ATPase subunit C 1-B OS=Danio rerio GN=atp6v1c1b PE=2 SV=1
Contig0008069	0	XP_005156068.1 PREDICTED: interferon regulatory factor 3 isoform X1 [Danio rerio]
Contig0010369	0	tr|Q7ZU36| Q7ZU36_DANRE Cry5 protein (Fragment) OS=Danio rerio GN=cry5 PE=2 SV=1
Contig0011694	0	tr|Q503G0| Q503G0_DANRE Eri1 protein OS=Danio rerio GN=eri1 PE=1 SV=1
Contig0010363	0	tr|A0A0R4ITB0| A0A0R4ITB0_DANRE Huntingtin-interacting protein 1-related b (Fragment) OS=Danio rerio GN=hip1rb PE=1 SV=1
Contig0010364	0	tr|X1WC49| X1WC49_DANRE Anoctamin OS=Danio rerio GN=ano3 PE=3 SV=1
Contig0011695	0	tr|Q08BP8| Q08BP8_DANRE Zgc:153041 OS=Danio rerio GN=orc2 PE=2 SV=1
Contig0010365	0	sp|F1QGH6| AMER2_DANRE APC membrane recruitment protein 2 OS=Danio rerio GN=amer2 PE=2 SV=1
Contig0009393	0	XP_017213290.1 PREDICTED: mitogen-activated protein kinase kinase kinase 19 [Danio rerio]
Contig0009394	0	tr|A0A0R4IHD7| A0A0R4IHD7_DANRE Chromodomain helicase DNA-binding protein 1 OS=Danio rerio GN=chd1 PE=1 SV=1
Contig0023676	0	tr|F1R2G1| F1R2G1_DANRE Uncharacterized protein OS=Danio rerio GN=LOC100332608 PE=4 SV=2
Contig0022348	0	KTG41733.1 hypothetical protein cypCar_00030360, partial [Cyprinus carpio]
Contig0010371	0	tr|F1R1H3| F1R1H3_DANRE Spindle and kinetochore-associated protein 3 OS=Danio rerio GN=ska3 PE=4 SV=1
Contig0021018	0	tr|B8JM95| B8JM95_DANRE Protein Wnt OS=Danio rerio GN=wnt11 PE=3 SV=1
Contig0048918	0	tr|B0S5D7| B0S5D7_DANRE Cadherin 18, type 2a OS=Danio rerio GN=cdh18a PE=4 SV=1
Contig0036940	0	tr|Q32LR4| Q32LR4_DANRE Zgc:123318 OS=Danio rerio GN=poglut1 PE=2 SV=1
Contig0010356	0	sp|Q08C33| ISOC1_DANRE Isochorismatase domain-containing protein 1 OS=Danio rerio GN=isoc1 PE=2 SV=1
Contig0008034	0	NP_956973.2 cell growth-regulating nucleolar protein [Danio rerio]
Contig0010352	0	tr|A7MBV6| A7MBV6_DANRE SPRY domain-containing 3 OS=Danio rerio GN=spryd3 PE=2 SV=1
Contig0008038	0	tr|A0A0R4IBK1| A0A0R4IBK1_DANRE G protein-coupled receptor 107 OS=Danio rerio GN=gpr107 PE=4 SV=1
Contig0011684	0	tr|F1Q8R5| F1Q8R5_DANRE Mitochondrial dynamics protein MID51 OS=Danio rerio GN=mief1 PE=1 SV=1
Contig0035617	0	tr|X1WB88| X1WB88_DANRE Si:ch73-182a11.2 OS=Danio rerio GN=si:ch73-182a11.2 PE=4 SV=1
Contig0009360	0	tr|A9C3N2| A9C3N2_DANRE Ras association (RalGDS/AF-6) domain family member 2a OS=Danio rerio GN=rassf2a PE=1 SV=1
Contig0021000	0	sp|Q5BLE2| MIGA2_DANRE Mitoguardin 2 OS=Danio rerio GN=miga2 PE=2 SV=1
Contig0011691	0	tr|F1QJR6| F1QJR6_DANRE Transmembrane 9 superfamily member OS=Danio rerio GN=si:ch211-127l15.5 PE=1 SV=2
Contig0036951	0	XP_001340795.6 PREDICTED: plakophilin-1 [Danio rerio]
Contig0008044	0	tr|B7ZV51| B7ZV51_DANRE NEDD8-activating enzyme E1 regulatory subunit OS=Danio rerio GN=nae1 PE=2 SV=1
Contig0009376	0	tr|Q6TGW1| Q6TGW1_DANRE Polymerase delta interacting protein 38 OS=Danio rerio GN=poldip2 PE=1 SV=1
Contig0011677	0	XP_009304216.1 PREDICTED: leucine-rich repeats and immunoglobulin-like domains protein 1 isoform X2 [Danio rerio]
Contig0010341	0	XP_017210749.1 PREDICTED: SH3 and multiple ankyrin repeat domains protein 3 isoform X2 [Danio rerio]
Contig0010342	0	tr|B0S5I5| B0S5I5_DANRE Novel protein OS=Danio rerio GN=DKEY-75L1.2-001 PE=4 SV=1
Contig0012915	0	tr|Q9DEE7| Q9DEE7_DANRE Homeobox protein six4.1 OS=Danio rerio GN=six4b PE=2 SV=1
Contig0012913	0	tr|Q5BL27| Q5BL27_DANRE Eukaryotic translation initiation factor 4E nuclear import factor 1 OS=Danio rerio GN=eif4enif1 PE=2 SV=1
Contig0000928	0	tr|Q6DRP3| Q6DRP3_DANRE SNW domain-containing 1 OS=Danio rerio GN=snw1 PE=1 SV=1
Contig0000923	0	tr|Q6NY99| Q6NY99_DANRE Fragile X mental retardation, autosomal homolog 2 OS=Danio rerio GN=fxr2 PE=2 SV=1
Contig0012906	0	tr|Q5EAS4| Q5EAS4_DANRE SPT7-like STAGA complex gamma subunit OS=Danio rerio GN=supt7l PE=1 SV=1
Contig0000931	0	tr|F1QY16| F1QY16_DANRE TatD DNase domain-containing 2 OS=Danio rerio GN=tatdn2 PE=4 SV=1
Contig0000932	0	tr|A0A140LGG4| A0A140LGG4_DANRE Zinc finger protein 628 OS=Danio rerio GN=znf628 PE=4 SV=1
Contig0000933	0	tr|F1Q8R8| F1Q8R8_DANRE ST6 beta-galactosamide alpha-2,6-sialyltranferase 2a OS=Danio rerio GN=st6gal2a PE=3 SV=1
Contig0000904	0	tr|Q7ZUX5| Q7ZUX5_DANRE RNA 3'-terminal phosphate cyclase OS=Danio rerio GN=rtca PE=1 SV=1
Contig0000902	0	tr|F8W261| F8W261_DANRE Galactosamine (N-acetyl)-6-sulfatase OS=Danio rerio GN=galns PE=4 SV=1
Contig0000918	0	tr|A0A0R4IG89| A0A0R4IG89_DANRE Si:zfos-943e10.1 (Fragment) OS=Danio rerio GN=si:zfos-943e10.1 PE=4 SV=1
Contig0000910	0	tr|X1WH62| X1WH62_DANRE Synovial sarcoma, X breakpoint 2-interacting protein a OS=Danio rerio GN=ssx2ipa PE=4 SV=1
Contig0012952	0	tr|F1DFN3| F1DFN3_DANRE Syndecan (Fragment) OS=Danio rerio GN=sdc3 PE=2 SV=1
Contig0000963	0	XP_005172498.1 PREDICTED: probable ATP-dependent RNA helicase DHX37 isoform X1 [Danio rerio]
Contig0023607	0	tr|E7F3V2| E7F3V2_DANRE Hemicentin 2 OS=Danio rerio GN=hmcn2 PE=1 SV=2
Contig0000967	0	tr|F1R676| F1R676_DANRE Protein O-fucosyltransferase 1 OS=Danio rerio GN=pofut1 PE=1 SV=1
Contig0000968	0	tr|F1R8Z3| F1R8Z3_DANRE GPN-loop GTPase 1 OS=Danio rerio GN=gpn1 PE=1 SV=1
Contig0023606	0	tr|E7F3E6| E7F3E6_DANRE Telomerase-associated protein 1 OS=Danio rerio GN=tep1 PE=4 SV=2
Contig0000966	0	tr|Q9DEY8| Q9DEY8_DANRE Cytoskeleton-associated LIM domain protein OS=Danio rerio GN=lima1a PE=2 SV=1
Contig0012941	0	tr|Q1MT71| Q1MT71_DANRE Novel protein (Zgc:56637) OS=Danio rerio GN=sh3gl1a PE=1 SV=1
Contig0009313	0	tr|F1QMF8| F1QMF8_DANRE TAF4B RNA polymerase II, TATA box-binding protein (TBP)-associated factor OS=Danio rerio GN=taf4b PE=4 SV=1
Contig0012944	0	tr|F1QN90| F1QN90_DANRE WWC family member 3 OS=Danio rerio GN=wwc3 PE=4 SV=1
Contig0012947	0	tr|Q1LYB5| Q1LYB5_DANRE Novel protein (Zgc:55655) OS=Danio rerio GN=zmpste24 PE=4 SV=1
Contig0000975	0	tr|A8E5E3| A8E5E3_DANRE Putative tRNA (cytidine(32)/guanosine(34)-2'-O)-methyltransferase OS=Danio rerio GN=ftsj1 PE=2 SV=1
Contig0000973	0	tr|Q1LXD4| Q1LXD4_DANRE Histone-binding protein RBBP4 OS=Danio rerio GN=rbbp4 PE=1 SV=1
Contig0009309	0	sp|Q561Y0| WDR92_DANRE WD repeat-containing protein 92 OS=Danio rerio GN=wdr92 PE=2 SV=1
Contig0012931	0	tr|A0AUQ3| A0AUQ3_DANRE Ccdc6b protein OS=Danio rerio GN=ccdc6b PE=2 SV=1
Contig0011607	0	tr|Q5CZR3| Q5CZR3_DANRE Histone acetyltransferase OS=Danio rerio GN=kat5b PE=2 SV=1
Contig0011609	0	tr|A2BEG2| A2BEG2_DANRE tRNA methyltransferase 2 homolog A OS=Danio rerio GN=trmt2a PE=1 SV=1
Contig0000946	0	XP_009295128.1 PREDICTED: pleckstrin homology domain-containing family M member 2 isoform X1 [Danio rerio]
Contig0000943	0	tr|Q6NZV2| Q6NZV2_DANRE DNA helicase OS=Danio rerio GN=mcm4 PE=1 SV=1
Contig0095285	0	tr|Q1L8E1| Q1L8E1_DANRE RAD21 cohesin complex component b OS=Danio rerio GN=rad21b PE=4 SV=1
Contig0000959	0	XP_005156176.1 PREDICTED: uncharacterized protein LOC101885994 [Danio rerio]
Contig0107457	0	tr|R4GER0| R4GER0_DANRE Si:ch211-176g6.2 OS=Danio rerio GN=si:ch211-176g6.2 PE=4 SV=1
Contig0107472	0	XP_009296480.1 PREDICTED: kinesin-like protein KIF21A isoform X4 [Danio rerio]
Contig0060285	0	tr|F1QND4| F1QND4_DANRE Potassium intermediate/small conductance calcium-activated channel, subfamily N, member 1a (Fragment) OS=Danio rerio GN=kcnn1a PE=4 SV=2
Contig0106154	0	tr|Q4U3K9| Q4U3K9_DANRE Aryl hydrocarbon receptor 1B OS=Danio rerio GN=ahr1b PE=2 SV=1
Contig0086866	0	tr|E7F2K5| E7F2K5_DANRE Si:dkey-23o4.6 OS=Danio rerio GN=si:dkey-23o4.6 PE=3 SV=1
Contig0074877	0	XP_003200407.2 PREDICTED: angiopoietin-related protein 7-like isoform X1 [Danio rerio]
Contig0133773	0	tr|A8HAJ9| A8HAJ9_DANRE Dab, reelin signal transducer, homolog 1b (Drosophila) OS=Danio rerio GN=dab1b PE=4 SV=2
Contig0085547	0	XP_017210641.1 PREDICTED: uncharacterized protein LOC108183298 [Danio rerio]
Contig0074860	0	tr|E7F6K7| E7F6K7_DANRE Uncharacterized protein OS=Danio rerio GN=gpr20 PE=3 SV=2
Contig0060259	0	tr|F1QKN3| F1QKN3_DANRE Annexin OS=Danio rerio GN=anxa5a PE=3 SV=1
Contig0085510	0	XP_003199094.1 PREDICTED: dihydropyrimidinase-related protein 2 [Danio rerio]
Contig0060243	0	tr|A0A0R4IGT6| A0A0R4IGT6_DANRE Si:ch73-194c23.1 (Fragment) OS=Danio rerio GN=si:ch73-194c23.1 PE=4 SV=1
Contig0011265	0	tr|U6C7X6| U6C7X6_DANRE E3 ubiquitin-protein ligase OS=Danio rerio GN=itcha PE=2 SV=1
Contig0024581	0	tr|B3DKN3| B3DKN3_DANRE Integrator complex subunit 7 OS=Danio rerio GN=ints7 PE=2 SV=1
Contig0023251	0	tr|F1QNW3| F1QNW3_DANRE Regulator of telomere elongation helicase 1 OS=Danio rerio GN=rtel1 PE=1 SV=1
Contig0048549	0	XP_009298036.1 PREDICTED: protein sidekick-2-like isoform X4 [Danio rerio]
Contig0023246	0	tr|Q803L5| Q803L5_DANRE Serine/threonine kinase 38a OS=Danio rerio GN=stk38a PE=1 SV=1
Contig0061515	0	tr|U3JB09| U3JB09_DANRE Adhesion G protein-coupled receptor F8 OS=Danio rerio GN=adgrf8 PE=3 SV=1
Contig0011256	0	tr|F1QPN1| F1QPN1_DANRE Protein phosphatase 1, regulatory subunit 15B OS=Danio rerio GN=ppp1r15b PE=4 SV=1
Contig0049885	0	tr|E7EZZ8| E7EZZ8_DANRE Transmembrane protein 169b OS=Danio rerio GN=tmem169b PE=4 SV=1
Contig0023234	0	tr|A0A0R4ID18| A0A0R4ID18_DANRE tRNA methyltransferase 13 homolog (S. cerevisiae) (Fragment) OS=Danio rerio GN=trmt13 PE=4 SV=1
Contig0023235	0	tr|F1R909| F1R909_DANRE Si:ch211-250c4.4 OS=Danio rerio GN=si:ch211-250c4.4 PE=4 SV=2
Contig0011243	0	tr|I3ITL5| I3ITL5_DANRE Myosin X-like 1 OS=Danio rerio GN=myo10l1 PE=3 SV=1
Contig0012574	0	tr|E7FAZ2| E7FAZ2_DANRE G protein-coupled receptor kinase-interacting ArfGAP 1 OS=Danio rerio GN=git1 PE=1 SV=1
Contig0011245	0	tr|Q7ZW92| Q7ZW92_DANRE Serine/threonine kinase receptor associated protein OS=Danio rerio GN=strap PE=1 SV=1
Contig0023231	0	tr|F1QG38| F1QG38_DANRE Coiled-coil domain-containing 88C OS=Danio rerio GN=ccdc88c PE=1 SV=1
Contig0000589	0	tr|F1QVJ4| F1QVJ4_DANRE Male-specific lethal 2 homolog b (Drosophila) OS=Danio rerio GN=msl2b PE=4 SV=1
Contig0050889	0	XP_017210502.1 PREDICTED: glutamate [NMDA] receptor subunit epsilon-2 isoform X3 [Danio rerio]
Contig0048566	0	tr|R4GEK1| R4GEK1_DANRE Si:dkey-182i3.9 OS=Danio rerio GN=si:dkey-182i3.9 PE=4 SV=1
Contig0025889	0	tr|Q5RHR2| Q5RHR2_DANRE Si:dkey-206f10.1 OS=Danio rerio GN=si:dkey-206f10.1 PE=4 SV=2
Contig0050883	0	tr|F1R0Z0| F1R0Z0_DANRE Xylosyltransferase I OS=Danio rerio GN=xylt1 PE=4 SV=1
Contig0011250	0	tr|A8WFY2| A8WFY2_DANRE Si:ch211-147a11.7 protein OS=Danio rerio GN=lrrc47 PE=2 SV=1
Contig0023229	0	sp|Q6NYH1| IF122_DANRE Intraflagellar transport protein 122 homolog OS=Danio rerio GN=ift122 PE=2 SV=1
Contig0035264	0	tr|E7FGT6| E7FGT6_DANRE Uncharacterized protein OS=Danio rerio GN=zgc:163022 PE=4 SV=1
Contig0035262	0	tr|Q7T1G6| Q7T1G6_DANRE Ion channel NompC OS=Danio rerio GN=trpn1 PE=2 SV=1
Contig0012567	0	tr|E7F4E7| E7F4E7_DANRE RPGRIP1-like OS=Danio rerio GN=rpgrip1l PE=4 SV=2
Contig0013894	0	XP_003200454.2 PREDICTED: ATP-dependent RNA helicase DDX24 [Danio rerio]
Contig0025876	0	tr|F1QA03| F1QA03_DANRE Uncharacterized protein OS=Danio rerio GN=syt17 PE=4 SV=2
Contig0000598	0	tr|A8IYK2| A8IYK2_DANRE Plexin A1 OS=Danio rerio GN=plxna1b PE=2 SV=1
Contig0000596	0	tr|Q6PFI4| Q6PFI4_DANRE SHC SH2-domain binding protein 1 OS=Danio rerio GN=shcbp1 PE=2 SV=1
Contig0000594	0	tr|B2GPI2| B2GPI2_DANRE Gbl protein OS=Danio rerio GN=mlst8 PE=2 SV=1
Contig0012570	0	tr|A0A0G2KVK9| A0A0G2KVK9_DANRE Uncharacterized protein OS=Danio rerio GN=LOC560295 PE=3 SV=1
Contig0048509	0	XP_695869.5 PREDICTED: microtubule-actin cross-linking factor 1, isoforms 1/2/3/5-like [Danio rerio]
Contig0036536	0	tr|Q6WAS6| Q6WAS6_DANRE Fanconi anemia complementation group d2 OS=Danio rerio GN=fancd2 PE=2 SV=1
Contig0011299	0	tr|Q5PRB1| Q5PRB1_DANRE Serine/threonine kinase 35,-like OS=Danio rerio GN=stk35l PE=2 SV=1
Contig0023285	0	tr|B0S7B6| B0S7B6_DANRE SLIT and NTRK-like family, member 3b OS=Danio rerio GN=slitrk3b PE=4 SV=1
Contig0023282	0	XP_005171374.1 PREDICTED: ephrin type-A receptor 4a isoform X3 [Danio rerio]
Contig0023279	0	tr|F1RDD1| F1RDD1_DANRE Uncharacterized protein OS=Danio rerio GN=mamdc1 PE=4 SV=1
Contig0037877	0	XP_009291551.1 PREDICTED: nutritionally-regulated adipose and cardiac enriched protein homolog isoform X2 [Danio rerio]
Contig0036543	0	XP_005172410.1 PREDICTED: tubby protein homolog isoform X4 [Danio rerio]
Contig0037875	0	XP_009300870.1 PREDICTED: collagen alpha-1(VII) chain isoform X1 [Danio rerio]
Contig0011288	0	tr|A0A0G2KSE4| A0A0G2KSE4_DANRE Uncharacterized protein OS=Danio rerio GN=zgc:63694 PE=1 SV=1
Contig0011294	0	tr|B0S578| B0S578_DANRE AP2-associated kinase 1a (Fragment) OS=Danio rerio GN=aak1a PE=1 SV=1
Contig0062824	0	tr|A0A0R4INU8| A0A0R4INU8_DANRE Coiled-coil domain-containing 50 OS=Danio rerio GN=ccdc50 PE=4 SV=1
Contig0011278	0	sp|Q6DBU8| LIPH_DANRE Lipase member H OS=Danio rerio GN=liph PE=2 SV=1
Contig0011277	0	tr|A0A0G2LAY1| A0A0G2LAY1_DANRE Uncharacterized protein OS=Danio rerio GN=LOC100331508 PE=3 SV=1
Contig0024595	0	sp|Q5SNQ7| SRAC1_DANRE Protein SERAC1 OS=Danio rerio GN=serac1 PE=3 SV=1
Contig0024591	0	NP_956500.2 endoplasmic reticulum aminopeptidase 1 precursor [Danio rerio]
Contig0023255	0	XP_009302023.1 PREDICTED: cyclin-dependent kinase 20 isoform X1 [Danio rerio]
Contig0011281	0	tr|E7F592| E7F592_DANRE TELO2-interacting protein 2 OS=Danio rerio GN=tti2 PE=4 SV=1
Contig0012633	0	tr|B2GNT8| B2GNT8_DANRE Zgc:103568 protein OS=Danio rerio GN=asrgl1 PE=2 SV=1
Contig0013965	0	tr|Q6TH11| Q6TH11_DANRE F-box only protein 25 OS=Danio rerio GN=fbxo25 PE=2 SV=1
Contig0011304	0	XP_017212503.1 PREDICTED: up-regulator of cell proliferation-like isoform X4 [Danio rerio]
Contig0013964	0	tr|A0A0G2L5W1| A0A0G2L5W1_DANRE Si: dkey-225f5.4 OS=Danio rerio GN=si: dkey-225f5.4 PE=4 SV=1
Contig0012634	0	tr|A8E7C8| A8E7C8_DANRE Hexosyltransferase OS=Danio rerio GN=csgalnact2 PE=3 SV=1
Contig0011303	0	tr|E9QG68| E9QG68_DANRE Ubiquitinyl hydrolase 1 OS=Danio rerio GN=usp45 PE=3 SV=1
Contig0013962	0	tr|B2GRT5| B2GRT5_DANRE Phf16 protein OS=Danio rerio GN=jade3 PE=2 SV=1
Contig0012631	0	tr|X1WC64| X1WC64_DANRE Si:dkeyp-84f3.9 OS=Danio rerio GN=si:dkeyp-84f3.9 PE=4 SV=1
Contig0012639	0	tr|F1REN0| F1REN0_DANRE Cullin 5a OS=Danio rerio GN=cul5a PE=1 SV=1
Contig0000644	0	tr|F1QWG7| F1QWG7_DANRE Thymocyte selection-associated family member 2 OS=Danio rerio GN=themis2 PE=4 SV=2
Contig0001975	0	tr|Q2LEK1| Q2LEK1_DANRE Dynein cytoplasmic 1 heavy chain 1 OS=Danio rerio GN=dync1h1 PE=2 SV=1
Contig0000643	0	tr|A0A0R4IXF6| A0A0R4IXF6_DANRE K(lysine) acetyltransferase 2A OS=Danio rerio GN=kat2a PE=1 SV=1
Contig0001971	0	tr|Q6PC13| Q6PC13_DANRE Prohibitin 2 OS=Danio rerio GN=phb2a PE=1 SV=1
Contig0000641	0	tr|A0A0R4IQI9| A0A0R4IQI9_DANRE Cytoskeleton-associated protein 5 OS=Danio rerio GN=ckap5 PE=1 SV=1
Contig0001970	0	tr|Q6NY86| Q6NY86_DANRE Tyrosine-protein phosphatase non-receptor type OS=Danio rerio GN=ptpn2b PE=2 SV=1
Contig0025940	0	tr|B0V1A5| B0V1A5_DANRE Zgc:162939 OS=Danio rerio GN=zgc:162939 PE=1 SV=1
Contig0000648	0	sp|Q1RLU8| ST7_DANRE Suppressor of tumorigenicity 7 protein homolog OS=Danio rerio GN=st7 PE=2 SV=1
Contig0001977	0	tr|Q803W0| Q803W0_DANRE DEAD (Asp-Glu-Ala-Asp) box polypeptide 39Ab OS=Danio rerio GN=ddx39ab PE=1 SV=1
Contig0012622	0	tr|A0A0R4I9L2| A0A0R4I9L2_DANRE CWF19-like protein 2 OS=Danio rerio GN=cwf19l2 PE=1 SV=1
Contig0012624	0	tr|E7F1W7| E7F1W7_DANRE Si:dkey-226l10.6 OS=Danio rerio GN=si:dkey-226l10.6 PE=4 SV=1
Contig0013950	0	tr|Q5U3R0| Q5U3R0_DANRE XK-related protein OS=Danio rerio GN=xkrx PE=2 SV=1
Contig0001990	0	tr|A3KNT1| A3KNT1_DANRE Asb12 protein (Fragment) OS=Danio rerio GN=asb12a PE=2 SV=1
Contig0012625	0	KTF84491.1 hypothetical protein cypCar_00002147, partial [Cyprinus carpio]
Contig0037949	0	tr|A0A0G2KPB1| A0A0G2KPB1_DANRE Uncharacterized protein OS=Danio rerio GN=LOC571582 PE=4 SV=1
Contig0012627	0	tr|F1QSV4| F1QSV4_DANRE Fucose-1-phosphate guanylyltransferase OS=Danio rerio GN=fpgt PE=1 SV=1
Contig0001987	0	sp|Q5BL35| SPOLA_DANRE Speckle-type POZ protein-like A OS=Danio rerio GN=spopla PE=2 SV=1
Contig0001985	0	tr|Q7ZUP5| Q7ZUP5_DANRE DnaJ (Hsp40) homolog, subfamily A, member 2 OS=Danio rerio GN=dnaja2 PE=2 SV=1
Contig0001982	0	tr|F1QES3| F1QES3_DANRE DEAD (Asp-Glu-Ala-Asp) box polypeptide 4 OS=Danio rerio GN=ddx4 PE=1 SV=1
Contig0001980	0	tr|B0S6M0| B0S6M0_DANRE Histone-lysine N-methyltransferase OS=Danio rerio GN=suv39h1b PE=1 SV=1
Contig0000650	0	tr|A0A0R4IMX3| A0A0R4IMX3_DANRE Basic leucine zipper and W2 domain-containing protein 1-B OS=Danio rerio GN=bzw1b PE=1 SV=1
Contig0000657	0	tr|E7EYV8| E7EYV8_DANRE Zinc finger, RAN-binding domain-containing 1a OS=Danio rerio GN=zranb1a PE=4 SV=2
Contig0001988	0	tr|Q5BJ17| Q5BJ17_DANRE Elongation factor Tu OS=Danio rerio GN=tufm PE=1 SV=1
Contig0000658	0	tr|F1R653| F1R653_DANRE Histone deacetylase OS=Danio rerio GN=hdac1 PE=1 SV=1
Contig0012618	0	XP_017212877.1 PREDICTED: centrosomal protein of 120 kDa [Danio rerio]
Contig0012617	0	tr|Q5XJA7| Q5XJA7_DANRE Gcdhl protein OS=Danio rerio GN=gcdhb PE=2 SV=1
Contig0000620	0	tr|F1QFU5| F1QFU5_DANRE Peptidylprolyl isomerase G (cyclophilin G) OS=Danio rerio GN=ppig PE=4 SV=1
Contig0000626	0	tr|B3DIV4| B3DIV4_DANRE Btbd2 protein OS=Danio rerio GN=btbd2a PE=2 SV=1
Contig0025924	0	XP_009295327.1 PREDICTED: copine-9 [Danio rerio]
Contig0001957	0	tr|F1QRY4| F1QRY4_DANRE TIP41, TOR-signaling pathway regulator-like (S. cerevisiae) OS=Danio rerio GN=tiprl PE=1 SV=1
Contig0000624	0	tr|E7F3M0| E7F3M0_DANRE Pentatricopeptide repeat domain 1 OS=Danio rerio GN=ptcd1 PE=1 SV=1
Contig0001955	0	XP_009292218.2 PREDICTED: serine/threonine-protein phosphatase 6 regulatory ankyrin repeat subunit A-like [Danio rerio]
Contig0036636	0	XP_017213827.1 PREDICTED: 1-phosphatidylinositol 4,5-bisphosphate phosphodiesterase eta-2 [Danio rerio]
Contig0012608	0	tr|X1WDE5| X1WDE5_DANRE Si:dkey-63b1.1 OS=Danio rerio GN=si:dkey-63b1.1 PE=3 SV=2
Contig0012607	0	tr|F1QWW8| F1QWW8_DANRE 3-ketodihydrosphingosine reductase OS=Danio rerio GN=kdsr PE=1 SV=1
Contig0000633	0	tr|A2BEN1| A2BEN1_DANRE ATPase, H+-transporting, lysosomal, V1 subunit Aa OS=Danio rerio GN=atp6v1aa PE=1 SV=1
Contig0001965	0	sp|Q4VSN1| DUSTY_DANRE Dual serine/threonine and tyrosine protein kinase OS=Danio rerio GN=dstyk PE=2 SV=1
Contig0000634	0	tr|F1QYZ0| F1QYZ0_DANRE Transmembrane protein 181 OS=Danio rerio GN=tmem181 PE=4 SV=1
Contig0001963	0	tr|Q7ZWH5| Q7ZWH5_DANRE DnaJ (Hsp40) homolog, subfamily C, member 3 OS=Danio rerio GN=dnajc3a PE=2 SV=1
Contig0000632	0	XP_002662639.4 PREDICTED: ubiquitin carboxyl-terminal hydrolase CYLD-like [Danio rerio]
Contig0001960	0	tr|B3DI22| B3DI22_DANRE Smg-7 homolog, nonsense mediated mRNA decay factor (C. elegans) OS=Danio rerio GN=smg7 PE=2 SV=1
Contig0001966	0	tr|F1QPU4| F1QPU4_DANRE Adaptor-related protein complex 5, beta 1 subunit OS=Danio rerio GN=ap5b1 PE=4 SV=2
Contig0009025	0	XP_005160014.1 PREDICTED: ras-associated and pleckstrin homology domains-containing protein 1 isoform X5 [Danio rerio]
Contig0012676	0	XP_005166895.1 PREDICTED: DNA-binding protein RFX2 isoform X2 [Danio rerio]
Contig0010016	0	tr|F1R4B5| F1R4B5_DANRE Ubiquitin protein ligase E3A OS=Danio rerio GN=ube3a PE=1 SV=1
Contig0009023	0	XP_017206904.1 PREDICTED: ribonucleases P/MRP protein subunit POP1 [Danio rerio]
Contig0012672	0	tr|Q1L8H2| Q1L8H2_DANRE Mitochondrial transcription termination factor 3 OS=Danio rerio GN=mterf3 PE=1 SV=1
Contig0009028	0	sp|Q9DGE0| MP2K6_DANRE Dual specificity mitogen-activated protein kinase kinase 6 OS=Danio rerio GN=map2k6 PE=1 SV=2
Contig0012674	0	XP_005168696.1 PREDICTED: transcription termination factor 1-like isoform X1 [Danio rerio]
Contig0010013	0	XP_009303164.1 PREDICTED: poly(rC)-binding protein 3 isoform X4 [Danio rerio]
Contig0011349	0	tr|J9JI17| J9JI17_DANRE TBC1 domain family, member 5 OS=Danio rerio GN=tbc1d5 PE=1 SV=1
Contig0000688	0	tr|F1RCB2| F1RCB2_DANRE DEAD (Asp-Glu-Ala-Asp) box helicase 3b OS=Danio rerio GN=ddx3b PE=1 SV=1
Contig0000686	0	tr|Q7ZVL6| Q7ZVL6_DANRE DNA helicase OS=Danio rerio GN=mcm7 PE=2 SV=1
Contig0011335	0	sp|Q7ZUX6| DOHH_DANRE Deoxyhypusine hydroxylase OS=Danio rerio GN=dohh PE=2 SV=1
Contig0010003	0	tr|B0V0W5| B0V0W5_DANRE Protein arginine methyltransferase 3 OS=Danio rerio GN=prmt3 PE=1 SV=1
Contig0009034	0	tr|F1R807| F1R807_DANRE Deafness, autosomal recessive 31b OS=Danio rerio GN=dfnb31b PE=4 SV=2
Contig0012661	0	XP_009305133.1 PREDICTED: centrosomal protein of 131 kDa isoform X3 [Danio rerio]
Contig0011330	0	tr|F1RA76| F1RA76_DANRE Oral-facial-digital syndrome 1 protein homolog OS=Danio rerio GN=ofd1 PE=4 SV=3
Contig0010001	0	tr|F1R4U6| F1R4U6_DANRE Si:ch211-14a17.10 OS=Danio rerio GN=si:ch211-14a17.10 PE=1 SV=2
Contig0009039	0	XP_009290526.1 PREDICTED: zinc finger protein 384 isoform X3 [Danio rerio]
Contig0010007	0	tr|A0A0R4IIU3| A0A0R4IIU3_DANRE IQ motif and Sec7 domain 3a OS=Danio rerio GN=iqsec3a PE=4 SV=1
Contig0011339	0	tr|B0V2X9| B0V2X9_DANRE alpha-1,2-Mannosidase OS=Danio rerio GN=man1a2 PE=3 SV=1
Contig0010008	0	tr|Q503S4| Q503S4_DANRE Protein tyrosine phosphatase, receptor type, M OS=Danio rerio GN=ptprma PE=2 SV=1
Contig0009033	0	sp|A1L1R6| ZN423_DANRE Zinc finger protein 423 OS=Danio rerio GN=znf423 PE=2 SV=1
Contig0000699	0	tr|A7MBW4| A7MBW4_DANRE Cenpk protein (Fragment) OS=Danio rerio GN=cenpk PE=2 SV=1
Contig0025971	0	tr|F1QI34| F1QI34_DANRE Si:ch211-119e14.2 OS=Danio rerio GN=si:ch211-119e14.2 PE=4 SV=1
Contig0023317	0	tr|R4GDY2| R4GDY2_DANRE Ewing tumor-associated antigen 1 OS=Danio rerio GN=etaa1 PE=4 SV=1
Contig0011326	0	tr|F1RCG9| F1RCG9_DANRE Histone deacetylase OS=Danio rerio GN=hdac3 PE=1 SV=1
Contig0011320	0	NP_001315359.1 5'-AMP-activated protein kinase subunit gamma-2 isoform 1 [Danio rerio]
Contig0009007	0	sp|Q2TLY2| MACO1_DANRE Macoilin-1 OS=Danio rerio GN=tmem57a PE=2 SV=1
Contig0013984	0	sp|A4QP72| FA83D_DANRE Protein FAM83D OS=Danio rerio GN=fam83d PE=2 SV=1
Contig0012653	0	XP_009290270.2 PREDICTED: caseinolytic peptidase B protein homolog [Danio rerio]
Contig0011322	0	tr|B0R0Q2| B0R0Q2_DANRE Tyrosine-protein kinase receptor OS=Danio rerio GN=igf1rb PE=1 SV=1
Contig0012659	0	tr|B3DKN3| B3DKN3_DANRE Integrator complex subunit 7 OS=Danio rerio GN=ints7 PE=2 SV=1
Contig0001996	0	tr|F1R866| F1R866_DANRE Polymerase (RNA) III (DNA directed) polypeptide E OS=Danio rerio GN=polr3e PE=1 SV=1
Contig0001995	0	XP_005162010.1 PREDICTED: acetyl-coenzyme A synthetase, cytoplasmic isoform X1 [Danio rerio]
Contig0023305	0	XP_017214352.1 PREDICTED: uncharacterized protein LOC103912045 isoform X1 [Danio rerio]
Contig0001994	0	tr|A4IG65| A4IG65_DANRE Kinesin light chain 2 OS=Danio rerio GN=klc2 PE=1 SV=1
Contig0000663	0	tr|E7F7F6| E7F7F6_DANRE Smg9 nonsense mediated mRNA decay factor OS=Danio rerio GN=smg9 PE=1 SV=1
Contig0000660	0	XP_005162789.1 PREDICTED: GRAM domain-containing protein 1C isoform X2 [Danio rerio]
Contig0009014	0	KTG44093.1 hypothetical protein cypCar_00000118 [Cyprinus carpio]
Contig0009015	0	tr|F1QHS3| F1QHS3_DANRE Eukaryotic translation initiation factor 3 subunit E OS=Danio rerio GN=eif3eb PE=1 SV=1
Contig0037923	0	tr|A0A0G2L8Q1| A0A0G2L8Q1_DANRE Uncharacterized protein OS=Danio rerio PE=4 SV=1
Contig0011315	0	tr|F1R5E2| F1R5E2_DANRE Tectonic family member 2 OS=Danio rerio GN=tctn2 PE=4 SV=2
Contig0009019	0	tr|A0A0R4IIH0| A0A0R4IIH0_DANRE Ubiquitin family domain-containing 1 OS=Danio rerio GN=ubfd1 PE=1 SV=1
Contig0000680	0	tr|Q7SXT1| Q7SXT1_DANRE Tartrate-resistant acid phosphatase type 5 OS=Danio rerio GN=acp5a PE=1 SV=1
Contig0012648	0	tr|F1R076| F1R076_DANRE Adenosine deaminase, tRNA-specific 1 OS=Danio rerio GN=adat1 PE=4 SV=1
Contig0037925	0	tr|F1QE10| F1QE10_DANRE Si:dkey-106g10.7 OS=Danio rerio GN=si:dkey-106g10.7 PE=4 SV=2
Contig0009011	0	tr|A0A0R4IVR7| A0A0R4IVR7_DANRE Stem-loop-binding protein OS=Danio rerio GN=slbp PE=1 SV=1
Contig0000676	0	tr|F1R5K1| F1R5K1_DANRE Cleft lip and palate transmembrane protein 1 homolog OS=Danio rerio GN=clptm1 PE=1 SV=1
Contig0000674	0	tr|B0S5Y2| B0S5Y2_DANRE Adiponectin receptor 1b OS=Danio rerio GN=adipor1b PE=4 SV=1
Contig0000671	0	tr|E7F7U9| E7F7U9_DANRE Importin subunit alpha OS=Danio rerio GN=kpna6 PE=1 SV=1
Contig0001908	0	tr|A0A0G2KDZ2| A0A0G2KDZ2_DANRE WD repeat domain 48a OS=Danio rerio GN=wdr48a PE=4 SV=1
Contig0133686	0	tr|A0A0R4IW71| A0A0R4IW71_DANRE Elastin microfibril interfacer 2b OS=Danio rerio GN=emilin2b PE=4 SV=1
Contig0001906	0	tr|F1R6J3| F1R6J3_DANRE Forkhead box protein H1 OS=Danio rerio GN=foxh1 PE=4 SV=1
Contig0013927	0	tr|E7FBR4| E7FBR4_DANRE T-cell lymphoma invasion and metastasis 1a OS=Danio rerio GN=tiam1a PE=4 SV=1
Contig0084286	0	tr|A0A0G2KT54| A0A0G2KT54_DANRE Uncharacterized protein OS=Danio rerio GN=c13h7orf72 PE=4 SV=1
Contig0001931	0	tr|Q6PH48| Q6PH48_DANRE Prosaposin OS=Danio rerio GN=psap PE=2 SV=1
Contig0000601	0	tr|Q90WA5| Q90WA5_DANRE Protein disulfide isomerase family A, member 6 OS=Danio rerio GN=pdia6 PE=1 SV=1
Contig0001930	0	XP_009295991.2 PREDICTED: inner centromere protein A [Danio rerio]
Contig0000608	0	tr|A8KBQ7| A8KBQ7_DANRE Rrs1 protein OS=Danio rerio GN=rrs1 PE=2 SV=1
Contig0001939	0	tr|A1L226| A1L226_DANRE Zgc:158605 OS=Danio rerio GN=prss16 PE=2 SV=1
Contig0000605	0	tr|Q7SXB9| Q7SXB9_DANRE Wu:fj80h11 protein (Fragment) OS=Danio rerio GN=si:dkey-256h2.1 PE=2 SV=1
Contig0001933	0	tr|Q6NV05| Q6NV05_DANRE RNA-binding motif protein 14b OS=Danio rerio GN=rbm14b PE=1 SV=1
Contig0013911	0	tr|F1RAK1| F1RAK1_DANRE Kinesin-like protein OS=Danio rerio GN=zgc:103670 PE=1 SV=2
Contig0013915	0	tr|E7FFG9| E7FFG9_DANRE Chloride channel protein OS=Danio rerio GN=clcn5b PE=3 SV=1
Contig0000612	0	CAM56632.1 novel protein similar to vertebrate outer dense fiber of sperm tails 3 (ODF3) (zgc:63985) [Danio rerio]
Contig0000610	0	XP_009297326.1 PREDICTED: pregnancy zone protein [Danio rerio]
Contig0000617	0	tr|F1Q7T0| F1Q7T0_DANRE Solute carrier family 35, member F2 OS=Danio rerio GN=slc35f2 PE=4 SV=1
Contig0001947	0	tr|F1QWW1| F1QWW1_DANRE tRNA pseudouridine synthase OS=Danio rerio GN=pus1 PE=1 SV=1
Contig0001946	0	sp|Q7T010| GATB_DANRE Glutamyl-tRNA(Gln) amidotransferase subunit B, mitochondrial OS=Danio rerio GN=gatb PE=3 SV=2
Contig0000613	0	NP_001315521.1 ETS translocation variant 5 isoform 2 [Danio rerio]
Contig0000614	0	tr|Q7ZW40| Q7ZW40_DANRE USO1 homolog, vesicle docking protein (Yeast) OS=Danio rerio GN=uso1 PE=1 SV=1
Contig0001919	0	tr|F1Q9V8| F1Q9V8_DANRE Mesoderm induction early response 1, family member 3 a OS=Danio rerio GN=mier3a PE=4 SV=2
Contig0013904	0	XP_017207538.1 PREDICTED: Bloom syndrome protein isoform X1 [Danio rerio]
Contig0013902	0	sp|Q4KMD7| STPAP_DANRE Speckle targeted PIP5K1A-regulated poly(A) polymerase OS=Danio rerio GN=tut1 PE=2 SV=1
Contig0001910	0	tr|F1QLT2| F1QLT2_DANRE Cation-transporting ATPase OS=Danio rerio GN=atp13a2 PE=1 SV=1
Contig0001918	0	tr|Q6IQL7| Q6IQL7_DANRE Peptidylprolyl isomerase D OS=Danio rerio GN=ppid PE=1 SV=1
Contig0001917	0	tr|B0S6B1| B0S6B1_DANRE Pre-mRNA-splicing factor CWC22 homolog OS=Danio rerio GN=cwc22 PE=1 SV=1
Contig0001916	0	tr|A4QP11| A4QP11_DANRE Zgc:162611 protein OS=Danio rerio GN=zgc:162611 PE=2 SV=1
Contig0001915	0	tr|A4QNU0| A4QNU0_DANRE Lrpprc protein (Fragment) OS=Danio rerio GN=lrpprc PE=2 SV=1
Contig0001913	0	tr|F1QTB5| F1QTB5_DANRE Dolichyl-diphosphooligosaccharide--protein glycosyltransferase subunit 1 OS=Danio rerio GN=rpn1 PE=1 SV=1
Contig0001912	0	tr|F1QE25| F1QE25_DANRE N(alpha)-acetyltransferase 15, NatA auxiliary subunit a OS=Danio rerio GN=naa15a PE=1 SV=1
Contig0001920	0	tr|F1R926| F1R926_DANRE Ring finger protein 20, E3 ubiquitin protein ligase OS=Danio rerio GN=rnf20 PE=1 SV=1
Contig0001929	0	tr|B3DJB9| B3DJB9_DANRE Uncharacterized protein (Fragment) OS=Danio rerio GN=wu:fi19d08 PE=2 SV=1
Contig0001927	0	tr|F1R9K7| F1R9K7_DANRE SH3-binding domain protein 5-like, a OS=Danio rerio GN=sh3bp5la PE=4 SV=1
Contig0001925	0	tr|Q1LWK5| Q1LWK5_DANRE Von Willebrand factor A domain-containing 9 OS=Danio rerio GN=vwa9 PE=1 SV=1
Contig0058069	0	tr|F1RC38| F1RC38_DANRE Phosphotransferase OS=Danio rerio GN=gck PE=3 SV=2
Contig0071063	0	tr|F1QD74| F1QD74_DANRE V(D)J recombination-activating protein 1 OS=Danio rerio GN=rag1 PE=3 SV=1
Contig0085687	0	XP_009301229.2 PREDICTED: stereocilin-like [Danio rerio]
Contig0022090	0	tr|E7FA89| E7FA89_DANRE Si:ch211-266o15.1 OS=Danio rerio GN=si:ch211-266o15.1 PE=1 SV=1
Contig0121887	0	tr|X1WI01| X1WI01_DANRE Immunoglobulin-like and fibronectin type III domain-containing 1, tandem duplicate 3 OS=Danio rerio GN=igfn1.3 PE=4 SV=1
Contig0034071	0	XP_017206873.1 PREDICTED: glutamate receptor ionotropic, kainate 2 [Danio rerio]
Contig0034084	0	XP_017208019.1 PREDICTED: XK-related protein 6 isoform X1 [Danio rerio]
Contig0086965	0	tr|A0A0R4IKK6| A0A0R4IKK6_DANRE Phosphate cytidylyltransferase 1, choline, beta b OS=Danio rerio GN=pcyt1bb PE=4 SV=1
Contig0058060	0	XP_003201140.1 PREDICTED: beta-1,3-galactosyltransferase 2-like [Danio rerio]
Contig0059323	0	XP_009293525.1 PREDICTED: glutamine synthetase isoform X3 [Danio rerio]
Contig0036687	0	tr|F1QVA3| F1QVA3_DANRE P2X purinoceptor OS=Danio rerio GN=p2rx8 PE=3 SV=1
Contig0009067	0	XP_005169512.1 PREDICTED: disks large-associated protein 5 isoform X1 [Danio rerio]
Contig0010055	0	tr|H9GXG3| H9GXG3_DANRE Zinc finger protein 971 OS=Danio rerio GN=znf971 PE=4 SV=1
Contig0011387	0	tr|A4VCF2| A4VCF2_DANRE Si:dkey-12h9.7 protein OS=Danio rerio GN=nrbp1 PE=2 SV=1
Contig0009061	0	sp|Q803X0| SERC5_DANRE Serine incorporator 5 OS=Danio rerio GN=serinc5 PE=2 SV=1
Contig0009062	0	NP_001036234.1 DNA polymerase delta subunit 3 [Danio rerio]
Contig0023373	0	tr|Q6DGJ7| Q6DGJ7_DANRE Zgc:92890 OS=Danio rerio GN=napgb PE=2 SV=1
Contig0047335	0	tr|A0A0G2KRN3| A0A0G2KRN3_DANRE Uncharacterized protein OS=Danio rerio PE=4 SV=1
Contig0049997	0	tr|E7FBZ9| E7FBZ9_DANRE Si:ch211-141o9.10 OS=Danio rerio GN=si:ch211-141o9.10 PE=3 SV=1
Contig0010060	0	tr|Q5BJB1| Q5BJB1_DANRE Zgc:113294 OS=Danio rerio GN=zgc:113294 PE=2 SV=1
Contig0011378	0	tr|B2GPX0| B2GPX0_DANRE Dnd protein OS=Danio rerio GN=dnd1 PE=2 SV=1
Contig0034037	0	tr|A2THY5| A2THY5_DANRE Metaxin 1a OS=Danio rerio GN=mtx1a PE=1 SV=1
Contig0010044	0	tr|E7F5X2| E7F5X2_DANRE Copine VIII OS=Danio rerio GN=cpne8 PE=4 SV=1
Contig0034038	0	tr|E7F4P8| E7F4P8_DANRE Insulin receptor substrate 1 OS=Danio rerio GN=irs1 PE=4 SV=1
Contig0010045	0	sp|Q0P457| KTI12_DANRE Protein KTI12 homolog OS=Danio rerio GN=kti12 PE=2 SV=2
Contig0010046	0	NP_001038488.2 uncharacterized protein C11orf63 homolog [Danio rerio]
Contig0009072	0	tr|B0UYH2| B0UYH2_DANRE Eukaryotic translation initiation factor 2D OS=Danio rerio GN=eif2d PE=1 SV=1
Contig0023361	0	tr|Q08BK1| Q08BK1_DANRE Component of oligomeric golgi complex 7 OS=Danio rerio GN=cog7 PE=2 SV=1
Contig0024693	0	tr|A0A0R4IKZ8| A0A0R4IKZ8_DANRE Zinc finger and BTB domain-containing 49 OS=Danio rerio GN=zbtb49 PE=4 SV=1
Contig0022030	0	tr|F1QR51| F1QR51_DANRE Uncharacterized protein OS=Danio rerio GN=mex3c PE=4 SV=2
Contig0010036	0	tr|E7FFQ0| E7FFQ0_DANRE Smu-1 suppressor of mec-8 and unc-52 homolog b (C. elegans) OS=Danio rerio GN=smu1b PE=4 SV=1
Contig0010037	0	tr|E7EZX6| E7EZX6_DANRE Glycosylphosphatidylinositol anchor attachment 1 OS=Danio rerio GN=gpaa1 PE=1 SV=1
Contig0009049	0	tr|A0A0R4IS87| A0A0R4IS87_DANRE Alpha thalassemia/mental retardation syndrome X-linked,-like OS=Danio rerio GN=atrxl PE=1 SV=1
Contig0034049	0	XP_009301620.1 PREDICTED: uncharacterized protein plekhg4 isoform X2 [Danio rerio]
Contig0009040	0	tr|A2BG40| A2BG40_DANRE Novel protein OS=Danio rerio GN=ckap2l PE=4 SV=1
Contig0009041	0	tr|Q1ECU6| Q1ECU6_DANRE Mannosyl (alpha-1,6-)-glycoprotein beta-1,6-N-acetyl-glucosaminyltransferase OS=Danio rerio GN=mgat5 PE=2 SV=1
Contig0034050	0	tr|Q1LXU3| Q1LXU3_DANRE Si:dkeyp-89d7.2 (Fragment) OS=Danio rerio GN=smap2 PE=2 SV=1
Contig0011371	0	tr|E7F349| E7F349_DANRE BMS1 ribosome biogenesis factor OS=Danio rerio GN=bms1 PE=4 SV=2
Contig0010040	0	XP_017208863.1 PREDICTED: gastrula zinc finger protein XlCGF17.1-like [Danio rerio]
Contig0011370	0	XP_005163448.1 PREDICTED: TRAF2 and NCK interacting kinase a isoform X5 [Danio rerio]
Contig0011357	0	tr|Q503C4| Q503C4_DANRE Casein kinase 1 gamma 2a OS=Danio rerio GN=csnk1g2a PE=1 SV=1
Contig0009059	0	tr|A0A0R4IPF0| A0A0R4IPF0_DANRE Peroxisomal biogenesis factor 1 OS=Danio rerio GN=pex1 PE=4 SV=1
Contig0012684	0	tr|B2GRP8| B2GRP8_DANRE Dscc1 protein OS=Danio rerio GN=dscc1 PE=2 SV=1
Contig0010024	0	tr|Q1JQ07| Q1JQ07_DANRE Metal response element binding transcription factor 2 OS=Danio rerio GN=mtf2 PE=2 SV=1
Contig0009053	0	tr|Q6GMI4| Q6GMI4_DANRE Zbtb2b protein (Fragment) OS=Danio rerio GN=zbtb2b PE=2 SV=1
Contig0012692	0	tr|A0A0R4INZ8| A0A0R4INZ8_DANRE Dihydrolipoamide acetyltransferase component of pyruvate dehydrogenase complex (Fragment) OS=Danio rerio GN=dbt PE=1 SV=1
Contig0061602	0	tr|A0A0R5P9V6| A0A0R5P9V6_DANRE Mlxipl OS=Danio rerio PE=2 SV=1
Contig0035326	0	tr|Q5RH32| Q5RH32_DANRE Nuclear receptor subfamily 2, group C, member 1 OS=Danio rerio GN=nr2c1 PE=1 SV=1
Contig0022075	0	KTF92933.1 hypothetical protein cypCar_00033643 [Cyprinus carpio]
Contig0022068	0	tr|B3DK88| B3DK88_DANRE Info leucine-rich repeat, immunoglobulin-like and transmembrane domains 3a OS=Danio rerio GN=lrit3a PE=2 SV=1
Contig0061620	0	tr|A5PMK2| A5PMK2_DANRE Syntaxin 11b, tandem duplicate 2 OS=Danio rerio GN=stx11b.2 PE=2 SV=1
Contig0010076	0	sp|Q5TYS0| LCE1B_DANRE Lactation elevated protein 1 homolog B OS=Danio rerio GN=lace1b PE=2 SV=1
Contig0037996	0	XP_009300843.1 PREDICTED: gamma-aminobutyric acid receptor subunit gamma-3 [Danio rerio]
Contig0009084	0	tr|B0UXN0| B0UXN0_DANRE Sulfhydryl oxidase OS=Danio rerio GN=qsox1 PE=4 SV=1
Contig0023395	0	XP_003200039.3 PREDICTED: gastrula zinc finger protein XlCGF57.1 [Danio rerio]
Contig0009087	0	XP_001340218.3 PREDICTED: uncharacterized protein LOC799914 isoform X1 [Danio rerio]
Contig0009085	0	tr|B8JJ17| B8JJ17_DANRE BCL2-associated athanogene 4 OS=Danio rerio GN=bag4 PE=4 SV=1
Contig0050963	0	tr|E9QFN4| E9QFN4_DANRE SEC22 homolog C, vesicle-trafficking protein OS=Danio rerio GN=sec22c PE=3 SV=1
Contig0022059	0	tr|F1QDI6| F1QDI6_DANRE Myelocytomatosis oncogene homolog OS=Danio rerio GN=mych PE=4 SV=1
Contig0035342	0	XP_017207493.1 PREDICTED: uncharacterized protein LOC101887097 [Danio rerio]
Contig0010069	0	tr|A9JSV4| A9JSV4_DANRE Zgc:171891 protein OS=Danio rerio GN=tbc1d13 PE=2 SV=1
Contig0010066	0	tr|Q7SZY1| Q7SZY1_DANRE Novel protein similar to mouse and human host cell factor C1 (VP16-accessory protein) (HCFC1) OS=Danio rerio GN=hcfc1a PE=4 SV=1
Contig0036678	0	XP_017206888.1 PREDICTED: LOW QUALITY PROTEIN: uncharacterized protein K02A2.6-like [Danio rerio]
Contig0011398	0	tr|E9QC62| E9QC62_DANRE Integrator complex subunit 2 OS=Danio rerio GN=ints2 PE=1 SV=1
Contig0009098	0	tr|F1RD88| F1RD88_DANRE Angiogenic factor with G patch and FHA domains 1 OS=Danio rerio GN=aggf1 PE=4 SV=1
Contig0022052	0	tr|A0A0R4IYT1| A0A0R4IYT1_DANRE Si:ch211-199b20.3 OS=Danio rerio GN=si:ch211-199b20.3 PE=4 SV=1
Contig0023379	0	sp|A9C3P0| MLEC_DANRE Malectin OS=Danio rerio GN=mlec PE=3 SV=1
Contig0047325	0	tr|B8JLM0| B8JLM0_DANRE Choline/ethanolamine phosphotransferase 1a OS=Danio rerio GN=cept1a PE=1 SV=1
Contig0009090	0	tr|Q1X873| Q1X873_DANRE Fanconi anemia B OS=Danio rerio GN=fancb PE=2 SV=1
Contig0108892	0	tr|A0A0R4IMJ8| A0A0R4IMJ8_DANRE Si:dkey-9p24.5 OS=Danio rerio GN=si:dkey-9p24.5 PE=3 SV=1
Contig0010075	0	tr|Q5TYV1| Q5TYV1_DANRE Katanin p80 subunit B-like 1 OS=Danio rerio GN=katnbl1 PE=4 SV=1
Contig0062949	0	XP_005160976.1 PREDICTED: elongation factor 1-delta isoform X2 [Danio rerio]
Contig0012754	0	tr|F1QP01| F1QP01_DANRE RISC-loading complex subunit TARBP2 OS=Danio rerio GN=tarbp2 PE=1 SV=1
Contig0012753	0	tr|Q567G4| Q567G4_DANRE DnaJ (Hsp40) homolog, subfamily C, member 28 OS=Danio rerio GN=dnajc28 PE=2 SV=1
Contig0009100	0	tr|E7F628| E7F628_DANRE PHD and ring finger domains 1 OS=Danio rerio GN=phrf1 PE=4 SV=1
Contig0011421	0	tr|F1QF60| F1QF60_DANRE CTF18, chromosome transmission fidelity factor 18 homolog (S. cerevisiae) OS=Danio rerio GN=chtf18 PE=1 SV=1
Contig0012751	0	tr|E7FD19| E7FD19_DANRE SCO1 cytochrome c oxidase assembly protein OS=Danio rerio GN=sco1 PE=1 SV=1
Contig0023403	0	tr|E7EYD4| E7EYD4_DANRE Carnitine palmitoyltransferase 1Cb OS=Danio rerio GN=cpt1cb PE=1 SV=1
Contig0000763	0	tr|F1RCK0| F1RCK0_DANRE Solute carrier family 5 (iodide transporter), member 8-like OS=Danio rerio GN=slc5a8l PE=3 SV=1
Contig0000764	0	tr|E7EZ29| E7EZ29_DANRE General transcription factor IIIC, polypeptide 5 OS=Danio rerio GN=gtf3c5 PE=1 SV=1
Contig0024736	0	tr|Q4U0V3| Q4U0V3_DANRE Rad52 long isoform OS=Danio rerio GN=rad52 PE=2 SV=1
Contig0009111	0	tr|A0A0R4IT20| A0A0R4IT20_DANRE Phosphoinositide-3-kinase, regulatory subunit 3b (gamma) OS=Danio rerio GN=pik3r3b PE=4 SV=1
Contig0012744	0	tr|F1QK68| F1QK68_DANRE Si:ch211-129c21.1 OS=Danio rerio GN=si:ch211-129c21.1 PE=3 SV=1
Contig0009110	0	tr|Q7ZW29| Q7ZW29_DANRE Histone acetyltransferase OS=Danio rerio GN=kat7b PE=1 SV=1
Contig0000772	0	tr|Q7ZVN4| Q7ZVN4_DANRE Palmitoyltransferase OS=Danio rerio GN=zdhhc18b PE=2 SV=1
Contig0000770	0	XP_009289849.1 PREDICTED: synergin gamma isoform X5 [Danio rerio]
Contig0000746	0	tr|E7F4W0| E7F4W0_DANRE Peroxisome proliferator-activated receptor gamma, coactivator-related 1 OS=Danio rerio GN=pprc1 PE=4 SV=1
Contig0012721	0	tr|Q6IQM3| Q6IQM3_DANRE Ribonuclease P 40 subunit like OS=Danio rerio GN=rpp40 PE=1 SV=1
Contig0000755	0	tr|E7F5L8| E7F5L8_DANRE U3 small nucleolar ribonucleoprotein protein MPP10 OS=Danio rerio GN=mphosph10 PE=1 SV=1
Contig0000752	0	NP_898895.2 thioredoxin reductase 3 [Danio rerio]
Contig0009144	0	tr|A0A0R4IGZ6| A0A0R4IGZ6_DANRE Si:dkey-23f9.4 OS=Danio rerio GN=si:dkey-23f9.4 PE=4 SV=1
Contig0010131	0	tr|Q08CA0| Q08CA0_DANRE Zgc:153348 OS=Danio rerio GN=trip4 PE=2 SV=1
Contig0010132	0	tr|F1QY38| F1QY38_DANRE Ubiquitin-specific peptidase 42 OS=Danio rerio GN=usp42 PE=3 SV=2
Contig0012793	0	tr|F1QKG5| F1QKG5_DANRE 7-dehydrocholesterol reductase OS=Danio rerio GN=dhcr7 PE=4 SV=1
Contig0009148	0	sp|F1R3W0| TAF1B_DANRE TATA box-binding protein-associated factor RNA polymerase I subunit B OS=Danio rerio GN=taf1b PE=2 SV=1
Contig0010133	0	sp|Q6PFS7| ATG3_DANRE Ubiquitin-like-conjugating enzyme ATG3 OS=Danio rerio GN=atg3 PE=2 SV=1
Contig0012795	0	tr|A0A0R4ISB6| A0A0R4ISB6_DANRE Mcf.2 cell line-derived-transforming sequence-like a OS=Danio rerio GN=mcf2la PE=4 SV=1
Contig0010134	0	tr|A0A0R4IGW2| A0A0R4IGW2_DANRE Follistatin-like 5 OS=Danio rerio GN=fstl5 PE=4 SV=1
Contig0011464	0	tr|F1QX18| F1QX18_DANRE Integrator complex subunit 10 OS=Danio rerio GN=ints10 PE=1 SV=1
Contig0023451	0	XP_005174732.1 PREDICTED: uncharacterized protein LOC101885266, partial [Danio rerio]
Contig0009141	0	tr|F1QU77| F1QU77_DANRE Zmp:0000001167 OS=Danio rerio GN=zmp:0000001167 PE=4 SV=2
Contig0023445	0	sp|Q8JFW1| ASND1_DANRE Asparagine synthetase domain-containing protein 1 OS=Danio rerio GN=asnsd1 PE=2 SV=1
Contig0011471	0	tr|Q6GML3| Q6GML3_DANRE BTB (POZ) domain containing 9 OS=Danio rerio GN=btbd9 PE=2 SV=1
Contig0010126	0	tr|A8DZG0| A8DZG0_DANRE Intraflagellar transport 52 homolog (Chlamydomonas) OS=Danio rerio GN=ift52 PE=1 SV=1
Contig0009156	0	sp|Q7ZW11| TM39B_DANRE Transmembrane protein 39B OS=Danio rerio GN=tmem39b PE=2 SV=1
Contig0012783	0	tr|B0R046| B0R046_DANRE Novel protein similar to vertebrate heat shock cognate 70-kd protein (Hsp70) OS=Danio rerio GN=CH211-199O1.2-001 PE=3 SV=1
Contig0011452	0	tr|F1QI87| F1QI87_DANRE Gon-4-like (C. elegans) OS=Danio rerio GN=gon4l PE=4 SV=1
Contig0011451	0	tr|E7F525| E7F525_DANRE ATP-dependent RNA helicase DHX29 OS=Danio rerio GN=dhx29 PE=1 SV=2
Contig0010122	0	tr|E9QI13| E9QI13_DANRE Phosphatidylinositol glycan anchor biosynthesis, class O OS=Danio rerio GN=pigo PE=1 SV=1
Contig0010129	0	tr|F1QSF5| F1QSF5_DANRE Heterogeneous nuclear ribonucleoprotein A0,-like OS=Danio rerio GN=hnrnpa0l PE=4 SV=1
Contig0010114	0	tr|F1QCH7| F1QCH7_DANRE Zgc:162816 (Fragment) OS=Danio rerio GN=zgc:162816 PE=1 SV=2
Contig0010112	0	tr|Q1LVF4| Q1LVF4_DANRE MAGUK p55 subfamily member 5-A OS=Danio rerio GN=mpp5a PE=2 SV=1
Contig0024760	0	tr|A2AWU3| A2AWU3_DANRE Olfactomedin 1a OS=Danio rerio GN=olfm1a PE=4 SV=1
Contig0011448	0	tr|Q6NYL9| Q6NYL9_DANRE Protein kinase C and casein kinase substrate in neurons 2 OS=Danio rerio GN=pacsin2 PE=2 SV=1
Contig0024754	0	tr|Q1LXQ1| Q1LXQ1_DANRE Novel protein OS=Danio rerio GN=si:ch211-154o6.3 PE=4 SV=1
Contig0000786	0	tr|E7F237| E7F237_DANRE GTPase-activating protein and VPS9 domains 1 OS=Danio rerio GN=gapvd1 PE=1 SV=2
Contig0000783	0	sp|Q90XF2| KPCI_DANRE Protein kinase C iota type OS=Danio rerio GN=prkci PE=2 SV=2
Contig0000784	0	tr|Q7ZW17| Q7ZW17_DANRE Tyrosine-protein phosphatase non-receptor type OS=Danio rerio GN=ptpn11a PE=2 SV=1
Contig0024753	0	tr|A0A0G2KJS8| A0A0G2KJS8_DANRE Uncharacterized protein OS=Danio rerio PE=4 SV=1
Contig0012780	0	tr|F1QFV1| F1QFV1_DANRE Cortactin-binding protein 2 OS=Danio rerio GN=cttnbp2 PE=4 SV=1
Contig0010103	0	tr|E7F0E2| E7F0E2_DANRE Glucosamine-6-phosphate isomerase OS=Danio rerio GN=gnpda2 PE=3 SV=1
Contig0012766	0	tr|E7FFR5| E7FFR5_DANRE Mitochondrial elongation factor 2 OS=Danio rerio GN=mief2 PE=1 SV=2
Contig0011435	0	sp|A4VCH0| SAC1B_DANRE Phosphatidylinositide phosphatase SAC1-B OS=Danio rerio GN=sacm1lb PE=2 SV=2
Contig0011431	0	XP_009295051.1 PREDICTED: activity-dependent neuroprotector homeobox protein isoform X1 [Danio rerio]
Contig0009131	0	tr|A0A0R4IPJ3| A0A0R4IPJ3_DANRE Bromodomain-containing 3b OS=Danio rerio GN=brd3b PE=1 SV=1
Contig0000799	0	tr|F1QSN8| F1QSN8_DANRE GH3 domain-containing OS=Danio rerio GN=ghdc PE=1 SV=1
Contig0000794	0	tr|Q6NY25| Q6NY25_DANRE WD repeat domain 1 OS=Danio rerio GN=wdr1 PE=2 SV=1
Contig0012710	0	XP_017207104.1 PREDICTED: zinc finger protein Pegasus isoform X1 [Danio rerio]
Contig0000727	0	tr|A0A0R4IFW9| A0A0R4IFW9_DANRE Eukaryotic translation initiation factor 4, gamma 2b OS=Danio rerio GN=eif4g2b PE=1 SV=1
Contig0096384	0	tr|F1Q5Z6| F1Q5Z6_DANRE HBS1-like translational GTPase OS=Danio rerio GN=hbs1l PE=1 SV=1
Contig0000728	0	tr|I3ISB5| I3ISB5_DANRE Phosphatidylinositol glycan anchor biosynthesis, class S OS=Danio rerio GN=pigs PE=1 SV=1
Contig0000724	0	tr|F1QVT3| F1QVT3_DANRE Zinc finger, GATA-like protein 1 OS=Danio rerio GN=zglp1 PE=4 SV=1
Contig0012700	0	XP_005157080.1 PREDICTED: pecanex-like protein 1 isoform X2 [Danio rerio]
Contig0012709	0	XP_002664361.2 PREDICTED: uncharacterized protein LOC100329833 [Danio rerio]
Contig0012703	0	tr|A0A0H2UKF2| A0A0H2UKF2_DANRE Acetoacetyl-CoA synthetase OS=Danio rerio GN=aacs PE=1 SV=1
Contig0012702	0	tr|F1RB14| F1RB14_DANRE Radical S-adenosyl methionine domain-containing protein 1, mitochondrial OS=Danio rerio GN=rsad1 PE=4 SV=1
Contig0012704	0	sp|Q6DG19| MFSD5_DANRE Molybdate-anion transporter OS=Danio rerio GN=mfsd5 PE=2 SV=1
Contig0000733	0	tr|F1Q528| F1Q528_DANRE ANKH inorganic pyrophosphate transport regulator a OS=Danio rerio GN=ankha PE=4 SV=1
Contig0000730	0	tr|E9QJN4| E9QJN4_DANRE PAB-dependent poly(A)-specific ribonuclease subunit PAN2 OS=Danio rerio GN=pan2 PE=1 SV=1
Contig0000736	0	tr|A0A0R4IFK5| A0A0R4IFK5_DANRE Mitochondrial ribosomal protein S30 OS=Danio rerio GN=mrps30 PE=1 SV=1
Contig0000735	0	tr|E7EZ90| E7EZ90_DANRE Thimet oligopeptidase 1 OS=Danio rerio GN=thop1 PE=1 SV=1
Contig0000700	0	XP_005160932.1 PREDICTED: 5'-3' exoribonuclease 2 isoform X1 [Danio rerio]
Contig0000707	0	tr|Q7SZP5| Q7SZP5_DANRE Zgc:174506 protein (Fragment) OS=Danio rerio GN=cdc6 PE=2 SV=1
Contig0000708	0	XP_005165855.1 PREDICTED: transcription factor Sp3 isoform X1 [Danio rerio]
Contig0000703	0	tr|Q6TNW3| Q6TNW3_DANRE ATP-binding cassette, sub-family E (OABP), member 1 OS=Danio rerio GN=abce1 PE=1 SV=1
Contig0000702	0	tr|Q6P100| Q6P100_DANRE SMEK homolog 2, suppressor of mek1 (Dictyostelium) OS=Danio rerio GN=ppp4r3b PE=2 SV=1
Contig0000716	0	tr|Q803E5| Q803E5_DANRE Eukaryotic translation termination factor 1 OS=Danio rerio GN=etf1b PE=1 SV=1
Contig0000715	0	tr|A0A0R4IB68| A0A0R4IB68_DANRE Probable ATP-dependent RNA helicase DDX46 OS=Danio rerio GN=ddx46 PE=1 SV=1
Contig0000713	0	tr|F1Q6Z2| F1Q6Z2_DANRE Tubulin polyglutamylase ttll6 OS=Danio rerio GN=ttll6 PE=4 SV=1
Contig0082261	0	tr|F1Q4R0| F1Q4R0_DANRE Si:ch211-140l13.3 OS=Danio rerio GN=tcp10 PE=4 SV=2
Contig0011900	0	tr|B2YCZ4| B2YCZ4_DANRE Bromodomain-and PHD finger-containing 1 OS=Danio rerio GN=brpf1 PE=2 SV=1
Contig0069284	0	tr|Q90X34| Q90X34_DANRE Sodium/potassium-transporting ATPase subunit alpha OS=Danio rerio GN=atp1a2a PE=2 SV=1
Contig0070291	0	tr|U3JAI8| U3JAI8_DANRE Syntaxin-binding protein 4 OS=Danio rerio GN=stxbp4 PE=4 SV=1
Contig0083589	0	tr|F1QIU0| F1QIU0_DANRE ATP-binding cassette, sub-family G (WHITE), member 4b OS=Danio rerio GN=abcg4b PE=4 SV=1
Contig0069252	0	tr|F8W5K5| F8W5K5_DANRE Ryanodine receptor 2b (cardiac) OS=Danio rerio GN=ryr2b PE=4 SV=3
Contig0058586	0	tr|Q5GH39| Q5GH39_DANRE XK-related protein OS=Danio rerio GN=LOC497072 PE=2 SV=1
Contig0083561	0	XP_017213627.1 PREDICTED: adhesion G-protein coupled receptor G4-like [Danio rerio]
Contig0084868	0	tr|F1RAS7| F1RAS7_DANRE CD180 molecule (Fragment) OS=Danio rerio GN=cd180 PE=4 SV=2
Contig0117465	0	tr|F1QMQ8| F1QMQ8_DANRE Zona pellucida-like domain-containing 1b (Fragment) OS=Danio rerio GN=zpld1b PE=4 SV=1
Contig0045255	0	XP_017212043.1 PREDICTED: semaphorin-5B isoform X2 [Danio rerio]
Contig0116152	0	tr|K7DYK7| K7DYK7_DANRE Coiled-coil domain-containing 73 (Fragment) OS=Danio rerio GN=ccdc73 PE=4 SV=1
Contig0070200	0	tr|E7FEG4| E7FEG4_DANRE Si:dkey-266f7.10 OS=Danio rerio GN=si:dkey-266f7.10 PE=4 SV=1
Contig0008376	0	tr|Q6PBW0| Q6PBW0_DANRE Septin 5a OS=Danio rerio GN=sept5a PE=2 SV=1
Contig0035995	0	tr|Q5RH73| Q5RH73_DANRE Smoothened, frizzled class receptor OS=Danio rerio GN=smo PE=3 SV=1
Contig0010699	0	sp|Q6DG36| ZNT5_DANRE Zinc transporter 5 OS=Danio rerio GN=slc30a5 PE=2 SV=1
Contig0057302	0	tr|F6NHF8| F6NHF8_DANRE Beta-1,4-N-acetylgalactosaminyltransferase OS=Danio rerio GN=b4galnt3a PE=3 SV=2
Contig0008379	0	XP_009291422.1 PREDICTED: usherin [Danio rerio]
Contig0008372	0	tr|Q66HZ5| Q66HZ5_DANRE TAF6 RNA polymerase II, TATA box binding protein (TBP)-associated factor OS=Danio rerio GN=taf6 PE=1 SV=1
Contig0007040	0	NP_001318058.1 ubiquitin carboxyl-terminal hydrolase 47 [Danio rerio]
Contig0008373	0	tr|E9QC48| E9QC48_DANRE Kelch-like family member 2 OS=Danio rerio GN=klhl2 PE=4 SV=1
Contig0020010	0	XP_009300296.1 PREDICTED: disks large homolog 4 isoform X4 [Danio rerio]
Contig0020015	0	XP_009300225.2 PREDICTED: calmodulin-regulated spectrin-associated protein 1-B isoform X2 [Danio rerio]
Contig0020013	0	tr|F6PFI6| F6PFI6_DANRE Zinc finger and BTB domain-containing 41 OS=Danio rerio GN=zbtb41 PE=4 SV=1
Contig0022676	0	XP_689013.3 PREDICTED: oxysterol-binding protein-related protein 11 [Danio rerio]
Contig0020014	0	AAH85669.1 Tbce protein, partial [Danio rerio]
Contig0033340	0	tr|Q6DEI3| Q6DEI3_DANRE Zgc:100911 OS=Danio rerio GN=zgc:100911 PE=2 SV=1
Contig0034671	0	tr|R4GED6| R4GED6_DANRE Si:ch73-51i5.2 OS=Danio rerio GN=si:ch73-51i5.2 PE=4 SV=2
Contig0019031	0	tr|E7F1U3| E7F1U3_DANRE Tripartite motif-containing 3a OS=Danio rerio GN=trim3a PE=4 SV=1
Contig0033343	0	XP_009300157.1 PREDICTED: protein PRR14L [Danio rerio]
Contig0007055	0	XP_691039.2 PREDICTED: uncharacterized protein C20orf96 homolog [Danio rerio]
Contig0008388	0	tr|B0S5Z9| B0S5Z9_DANRE PAS domain-containing serine/threonine kinase OS=Danio rerio GN=pask PE=4 SV=1
Contig0007057	0	tr|Q5U3Z9| Q5U3Z9_DANRE Zgc:91976 OS=Danio rerio GN=zgc:91976 PE=2 SV=1
Contig0010687	0	XP_001338473.5 PREDICTED: contactin-associated protein-like 5 isoform X1 [Danio rerio]
Contig0007053	0	XP_009303524.1 PREDICTED: dematin isoform X2 [Danio rerio]
Contig0008382	0	tr|Q5BP99| Q5BP99_DANRE Signal peptide peptidase-like protein 2 OS=Danio rerio GN=sppl2 PE=2 SV=1
Contig0023995	0	tr|X1WDS4| X1WDS4_DANRE Serine/threonine-protein phosphatase 2A 55 kDa regulatory subunit B OS=Danio rerio GN=ppp2r2aa PE=1 SV=1
Contig0019023	0	NP_001315145.1 major facilitator superfamily domain-containing protein 6-B [Danio rerio]
Contig0023998	0	XP_003201690.2 PREDICTED: gastrula zinc finger protein XlCGF52.1 [Danio rerio]
Contig0022664	0	tr|A8WG35| A8WG35_DANRE Zgc:55392 OS=Danio rerio GN=porcnl PE=2 SV=1
Contig0007022	0	sp|A8WFU8| KIF22_DANRE Kinesin-like protein KIF22 OS=Danio rerio GN=kif22 PE=2 SV=1
Contig0010674	0	tr|F1Q5Z1| F1Q5Z1_DANRE PAX-interacting protein 1 OS=Danio rerio GN=paxip1 PE=1 SV=1
Contig0007021	0	tr|A4IG47| A4IG47_DANRE DnaJ (Hsp40) homolog, subfamily C, member 10 OS=Danio rerio GN=dnajc10 PE=1 SV=1
Contig0033353	0	tr|Q08BQ0| Q08BQ0_DANRE Dipeptidase OS=Danio rerio GN=dpep1 PE=2 SV=1
Contig0008358	0	tr|Q6NYJ9| Q6NYJ9_DANRE AP complex subunit beta OS=Danio rerio GN=ap2b1 PE=1 SV=1
Contig0009687	0	tr|Q5PRC2| Q5PRC2_DANRE Major facilitator superfamily domain-containing 13A OS=Danio rerio GN=mfsd13a PE=2 SV=1
Contig0010678	0	tr|U3JAZ4| U3JAZ4_DANRE Si:ch211-194k22.8 OS=Danio rerio GN=si:ch211-194k22.8 PE=4 SV=1
Contig0009682	0	XP_005164769.1 PREDICTED: DENN domain-containing protein 5B isoform X2 [Danio rerio]
Contig0044000	0	tr|F1QT40| F1QT40_DANRE Si:ch1073-349o24.2 (Fragment) OS=Danio rerio GN=si:ch1073-349o24.2 PE=4 SV=1
Contig0007018	0	tr|F1QIR2| F1QIR2_DANRE Zgc:161969 OS=Danio rerio GN=zgc:161969 PE=1 SV=1
Contig0008349	0	tr|F1Q7K3| F1Q7K3_DANRE Si:ch73-386h18.1 OS=Danio rerio GN=si:ch73-386h18.1 PE=4 SV=2
Contig0010663	0	tr|F1RCY7| F1RCY7_DANRE RNA-binding motif protein 15 OS=Danio rerio GN=rbm15 PE=1 SV=2
Contig0008365	0	tr|F1RE30| F1RE30_DANRE Proline, glutamate and leucine-rich protein 1 OS=Danio rerio GN=pelp1 PE=1 SV=2
Contig0009694	0	tr|Q7SZR4| Q7SZR4_DANRE Phosphoglycerate mutase OS=Danio rerio GN=pgam1a PE=1 SV=1
Contig0008369	0	tr|E7F6D7| E7F6D7_DANRE Palmitoyltransferase OS=Danio rerio GN=zdhhc6 PE=3 SV=1
Contig0007039	0	tr|A8KBZ9| A8KBZ9_DANRE X-prolyl aminopeptidase (Aminopeptidase P) 3, putative OS=Danio rerio GN=xpnpep3 PE=1 SV=1
Contig0009699	0	tr|F1QMS0| F1QMS0_DANRE THUMP domain-containing 3 OS=Danio rerio GN=thumpd3 PE=1 SV=1
Contig0008361	0	tr|Q803N1| Q803N1_DANRE Tfdp1l protein OS=Danio rerio GN=tfdp1a PE=1 SV=1
Contig0010667	0	tr|A0A0R4IFG9| A0A0R4IFG9_DANRE Zinc finger protein 687a OS=Danio rerio GN=znf687a PE=4 SV=1
Contig0008360	0	tr|Q7ZUI2| Q7ZUI2_DANRE Ras-related GTP binding A OS=Danio rerio GN=rraga PE=2 SV=1
Contig0007030	0	tr|A0A0R4IPP5| A0A0R4IPP5_DANRE Zgc:152863 OS=Danio rerio GN=zgc:152863 PE=4 SV=1
Contig0023973	0	XP_017213001.1 PREDICTED: rab11 family-interacting protein 2 isoform X2 [Danio rerio]
Contig0019007	0	tr|A0A0R4IWH1| A0A0R4IWH1_DANRE Si:dkeyp-117b8.4 OS=Danio rerio GN=si:dkeyp-117b8.4 PE=4 SV=1
Contig0023972	0	tr|A0A0R4IA44| A0A0R4IA44_DANRE Pleckstrin homology-like domain, family B, member 2b OS=Danio rerio GN=phldb2b PE=4 SV=1
Contig0021319	0	XP_017211763.1 PREDICTED: uncharacterized protein LOC101886116 [Danio rerio]
Contig0007089	0	tr|A3KNN6| A3KNN6_DANRE Diphthamide biosynthesis 7 OS=Danio rerio GN=dph7 PE=2 SV=1
Contig0007081	0	tr|F6NP87| F6NP87_DANRE NADH dehydrogenase (ubiquinone) 1 alpha subcomplex, 9a OS=Danio rerio GN=ndufa9a PE=1 SV=1
Contig0007083	0	tr|B8JHZ6| B8JHZ6_DANRE Zgc:66472 OS=Danio rerio GN=zgc:66472 PE=4 SV=1
Contig0021391	0	tr|X1WHW8| X1WHW8_DANRE Transcription factor Dp-2 OS=Danio rerio GN=tfdp2 PE=1 SV=1
Contig0021389	0	AAD42021.1 orthopedia protein [Danio rerio]
Contig0021388	0	tr|A0A0R4IBL2| A0A0R4IBL2_DANRE Engulfment and cell motility 3 (Fragment) OS=Danio rerio GN=elmo3 PE=1 SV=1
Contig0034638	0	tr|A0A0G2KYC1| A0A0G2KYC1_DANRE Uncharacterized protein OS=Danio rerio PE=4 SV=1
Contig0007090	0	tr|F1QNC0| F1QNC0_DANRE Si:ch73-109d9.2 OS=Danio rerio GN=si:ch73-109d9.1 PE=4 SV=2
Contig0035969	0	XP_002667889.2 PREDICTED: SLIT and NTRK-like protein 3 [Danio rerio]
Contig0007097	0	tr|A4IGI1| A4IGI1_DANRE Zgc:163143 protein OS=Danio rerio GN=zgc:163143 PE=2 SV=1
Contig0021376	0	XP_017213828.1 PREDICTED: eukaryotic translation initiation factor 4 gamma 3 isoform X4 [Danio rerio]
Contig0021379	0	tr|B2GNU2| B2GNU2_DANRE Crsp8 protein OS=Danio rerio GN=med27 PE=2 SV=1
Contig0019063	0	XP_009299667.1 PREDICTED: teneurin-1 isoform X3 [Danio rerio]
Contig0007065	0	sp|Q7ZVM1| WASC5_DANRE WASH complex subunit 5 OS=Danio rerio GN=washc5 PE=2 SV=1
Contig0007069	0	tr|Q6P022| Q6P022_DANRE U2 small nuclear RNA auxiliary factor 2b OS=Danio rerio GN=u2af2b PE=1 SV=1
Contig0033318	0	tr|F1QNM5| F1QNM5_DANRE Hyaluronidase OS=Danio rerio GN=hyal6 PE=3 SV=1
Contig0008391	0	tr|A0A0R4IVJ5| A0A0R4IVJ5_DANRE Mitogen-activated protein kinase kinase kinase 7 OS=Danio rerio GN=map3k7 PE=1 SV=1
Contig0007060	0	XP_009299395.1 PREDICTED: golgin subfamily A member 2 isoform X1 [Danio rerio]
Contig0019057	0	tr|A6H8I1| A6H8I1_DANRE Zgc:158376 protein OS=Danio rerio GN=zgc:158376 PE=2 SV=1
Contig0021362	0	sp|Q5XJ10| G3P_DANRE Glyceraldehyde-3-phosphate dehydrogenase OS=Danio rerio GN=gapdh PE=2 SV=2
Contig0007077	0	tr|F1R485| F1R485_DANRE Chromodomain-helicase-DNA-binding protein 1-like OS=Danio rerio GN=chd1l PE=1 SV=1
Contig0007070	0	tr|F1QX82| F1QX82_DANRE Macoilin-2 OS=Danio rerio GN=tmem57b PE=1 SV=2
Contig0007073	0	tr|G5CTT5| G5CTT5_DANRE Polynucleotide phosphorylase OS=Danio rerio PE=2 SV=1
Contig0022692	0	tr|Q1RLR4| Q1RLR4_DANRE LOC563523 protein (Fragment) OS=Danio rerio GN=si:ch211-287a12.9 PE=2 SV=1
Contig0007072	0	tr|F1QAA0| F1QAA0_DANRE NIF3-like protein 1 OS=Danio rerio GN=nif3l1 PE=1 SV=1
Contig0022685	0	tr|B0S5T4| B0S5T4_DANRE Si:ch211-269e2.1 OS=Danio rerio GN=si:ch211-269e2.1 PE=4 SV=1
Contig0022689	0	tr|Q08C63| Q08C63_DANRE Si:dkey-172m14.1 protein (Fragment) OS=Danio rerio GN=si:dkey-172m14.1 PE=2 SV=1
Contig0020024	0	tr|A7Y3Y2| A7Y3Y2_DANRE Sodium channel protein OS=Danio rerio GN=scn12ab PE=2 SV=1
Contig0060925	0	tr|F1QSZ7| F1QSZ7_DANRE G protein-coupled receptor 185 b OS=Danio rerio GN=gpr185b PE=3 SV=2
Contig0019041	0	sp|Q1LXK4| M10B1_DANRE Putative helicase mov-10-B.1 OS=Danio rerio GN=mov10b.1 PE=2 SV=2
Contig0019042	0	tr|Q1LUD8| Q1LUD8_DANRE CCR4-NOT transcription complex, subunit 3b OS=Danio rerio GN=cnot3b PE=1 SV=1
Contig0009620	0	tr|I3IST1| I3IST1_DANRE Si:dkey-261j15.2 OS=Danio rerio GN=si:dkey-261j15.2 PE=4 SV=1
Contig0010610	0	tr|A0A0R4ITR4| A0A0R4ITR4_DANRE GPI mannosyltransferase 2 OS=Danio rerio GN=pigv PE=3 SV=1
Contig0011949	0	tr|Q5RHD8| Q5RHD8_DANRE Palladin, cytoskeletal-associated protein OS=Danio rerio GN=palld PE=1 SV=2
Contig0011944	0	tr|Q1LUU5| Q1LUU5_DANRE Zinc finger and BTB domain-containing 22b OS=Danio rerio GN=zbtb22b PE=4 SV=1
Contig0011945	0	tr|A2RRV4| A2RRV4_DANRE Kelch-like 8 (Drosophila) OS=Danio rerio GN=klhl8 PE=1 SV=1
Contig0023922	0	tr|A0A0G2KJW7| A0A0G2KJW7_DANRE Uncharacterized protein OS=Danio rerio GN=LOC553228 PE=4 SV=1
Contig0008300	0	tr|A8E528| A8E528_DANRE Ublcp1 protein OS=Danio rerio GN=ublcp1 PE=2 SV=1
Contig0011931	0	XP_003201104.1 PREDICTED: tyrosine-protein kinase SgK223 [Danio rerio]
Contig0008304	0	tr|E7FFE4| E7FFE4_DANRE Si:ch1073-390k14.1 OS=Danio rerio GN=si:ch73-25i22.2 PE=4 SV=1
Contig0009632	0	tr|F1Q8H4| F1Q8H4_DANRE E74-like factor 2b (ets domain transcription factor) OS=Danio rerio GN=elf2b PE=1 SV=1
Contig0008302	0	tr|A0A0R4IAF7| A0A0R4IAF7_DANRE Meteorin-like protein OS=Danio rerio GN=metrnl PE=4 SV=1
Contig0011933	0	tr|Q568N9| Q568N9_DANRE Ppa1 protein OS=Danio rerio GN=ppa1b PE=2 SV=1
Contig0035929	0	tr|F7VJQ5| F7VJQ5_DANRE Grainyhead-like 2b protein OS=Danio rerio GN=grhl2b PE=2 SV=1
Contig0011932	0	tr|A0A0R4IY81| A0A0R4IY81_DANRE NLR family, CARD domain-containing 3-like OS=Danio rerio GN=nlrc3l PE=4 SV=1
Contig0010609	0	tr|Q6P0S1| Q6P0S1_DANRE Polymerase (DNA directed), lambda OS=Danio rerio GN=poll PE=2 SV=1
Contig0009628	0	tr|F1QTA6| F1QTA6_DANRE Mannosyl (alpha-1,3-)-glycoprotein beta-1,2-N-acetylglucosaminyltransferase a OS=Danio rerio GN=mgat1a PE=4 SV=1
Contig0009626	0	tr|E7FCD1| E7FCD1_DANRE Transmembrane protein 259 OS=Danio rerio GN=tmem259 PE=1 SV=1
Contig0047908	0	XP_685049.4 PREDICTED: tetratricopeptide repeat protein 34 [Danio rerio]
Contig0011926	0	sp|Q802U2| MIO_DANRE WD repeat-containing protein mio OS=Danio rerio GN=mios PE=2 SV=1
Contig0011928	0	tr|I3ISE1| I3ISE1_DANRE Perforin 1.7 OS=Danio rerio GN=prf1.7 PE=1 SV=1
Contig0011929	0	tr|F8W236| F8W236_DANRE Perforin 1.2 OS=Danio rerio GN=prf1.2 PE=4 SV=1
Contig0009610	0	XP_005170457.1 PREDICTED: zinc finger protein 510 [Danio rerio]
Contig0009611	0	XP_009304886.1 PREDICTED: oxysterol-binding protein-related protein 7 isoform X4 [Danio rerio]
Contig0011916	0	sp|Q1LY80| T120B_DANRE Transmembrane protein 120B OS=Danio rerio GN=tmem120b PE=2 SV=1
Contig0011910	0	tr|F1QV13| F1QV13_DANRE Golgi-associated, gamma adaptin ear-containing, ARF-binding protein 1 OS=Danio rerio GN=gga1 PE=1 SV=1
Contig0011918	0	tr|Q6IQ78| Q6IQ78_DANRE Tubulin, delta 1 OS=Danio rerio GN=tubd1 PE=2 SV=1
Contig0047920	0	tr|B7ZUU3| B7ZUU3_DANRE Pygopus family PHD finger 1 OS=Danio rerio GN=pygo1 PE=2 SV=1
Contig0009606	0	sp|Q5I2W8| NBN_DANRE Nibrin OS=Danio rerio GN=nbn PE=2 SV=2
Contig0009607	0	sp|B8JK76| SDCG8_DANRE Serologically defined colon cancer antigen 8 homolog OS=Danio rerio GN=Sdccag8 PE=3 SV=2
Contig0009662	0	tr|E7F602| E7F602_DANRE Mediator complex subunit 16 OS=Danio rerio GN=med16 PE=1 SV=1
Contig0010650	0	sp|Q5XJ85| MYD88_DANRE Myeloid differentiation primary response protein MyD88 OS=Danio rerio GN=myd88 PE=2 SV=2
Contig0009665	0	tr|A0A0R4IHU9| A0A0R4IHU9_DANRE Glutaredoxin 3 OS=Danio rerio GN=glrx3 PE=1 SV=1
Contig0011981	0	tr|F8W314| F8W314_DANRE Zinc finger protein, X-linked OS=Danio rerio GN=zfx PE=4 SV=1
Contig0011988	0	tr|A0A0G2L8I8| A0A0G2L8I8_DANRE Uncharacterized protein OS=Danio rerio PE=4 SV=1
Contig0008329	0	tr|E7FA88| E7FA88_DANRE Si:ch211-181d7.3 OS=Danio rerio GN=si:ch211-181d7.3 PE=4 SV=1
Contig0009674	0	tr|F1QGI2| F1QGI2_DANRE SEC63 homolog, protein translocation regulator OS=Danio rerio GN=sec63 PE=1 SV=1
Contig0008344	0	tr|A2CEX4| A2CEX4_DANRE Activating signal cointegrator 1 complex subunit 2 OS=Danio rerio GN=ascc2 PE=1 SV=1
Contig0009675	0	tr|E7F5L4| E7F5L4_DANRE Cyclin-dependent kinase 21 OS=Danio rerio GN=cdk21 PE=3 SV=1
Contig0007010	0	tr|F1QFU7| F1QFU7_DANRE Myeloid/lymphoid or mixed-lineage leukemia (trithorax homolog, Drosophila); translocated to, 3 OS=Danio rerio GN=mllt3 PE=4 SV=1
Contig0009673	0	tr|F1QG78| F1QG78_DANRE Phosphatidylinositide phosphatase SAC1-B OS=Danio rerio GN=sacm1lb PE=1 SV=1
Contig0007015	0	sp|A1A5H8| YES_DANRE Tyrosine-protein kinase yes OS=Danio rerio GN=yes1 PE=1 SV=1
Contig0007017	0	tr|Q6IQT8| Q6IQT8_DANRE RuvB-like helicase OS=Danio rerio GN=ruvbl1 PE=1 SV=1
Contig0010645	0	tr|B0UYL7| B0UYL7_DANRE Integrator complex subunit 6 OS=Danio rerio GN=ints6 PE=1 SV=1
Contig0011976	0	tr|E7F023| E7F023_DANRE MYC-associated zinc finger protein a (purine-binding transcription factor) OS=Danio rerio GN=maza PE=4 SV=2
Contig0010647	0	XP_009294970.1 PREDICTED: uncharacterized protein sb:cb449 isoform X1 [Danio rerio]
Contig0022623	0	XP_009300916.1 PREDICTED: uncharacterized protein LOC101882452 [Danio rerio]
Contig0022622	0	tr|A6P6V6| A6P6V6_DANRE Taste receptor type 2 OS=Danio rerio GN=tas2r202 PE=3 SV=1
Contig0008338	0	tr|E7FFD1| E7FFD1_DANRE Zgc:163014 OS=Danio rerio GN=zgc:163014 PE=4 SV=2
Contig0008339	0	tr|Q6NYX1| Q6NYX1_DANRE Zgc:77287 OS=Danio rerio GN=zgc:77287 PE=2 SV=1
Contig0010630	0	tr|B7ZUZ8| B7ZUZ8_DANRE TBC1 domain family member 23 OS=Danio rerio GN=tbc1d23 PE=1 SV=1
Contig0009641	0	XP_005161028.1 PREDICTED: calmodulin regulated spectrin-associated protein 1a isoform X4 [Danio rerio]
Contig0011961	0	XP_017211501.1 PREDICTED: ubiquinone biosynthesis protein COQ4 homolog, mitochondrial isoform X1 [Danio rerio]
Contig0011964	0	tr|Q567W7| Q567W7_DANRE Ectonucleoside triphosphate diphosphohydrolase 6 (Putative function) OS=Danio rerio GN=entpd6 PE=2 SV=1
Contig0009640	0	tr|F1QL47| F1QL47_DANRE TRAF-interacting protein OS=Danio rerio GN=traip PE=4 SV=1
Contig0009645	0	tr|A3KP53| A3KP53_DANRE S-phase kinase-associated protein 2, E3 ubiquitin protein ligase OS=Danio rerio GN=skp2 PE=2 SV=1
Contig0008312	0	tr|A0A0R4I9F6| A0A0R4I9F6_DANRE Fleer OS=Danio rerio GN=flr PE=1 SV=1
Contig0008313	0	tr|E7F0J6| E7F0J6_DANRE Lysine (K)-specific demethylase 2Ab OS=Danio rerio GN=kdm2ab PE=1 SV=2
Contig0011969	0	XP_009303062.1 PREDICTED: TBC1 domain family member 4 isoform X5 [Danio rerio]
Contig0011966	0	tr|A3KPY0| A3KPY0_DANRE RNA-binding motif protein 33b (Fragment) OS=Danio rerio GN=rbm33b PE=4 SV=1
Contig0011965	0	tr|A2BHI0| A2BHI0_DANRE Family with sequence similarity 83, member Fa OS=Danio rerio GN=fam83fa PE=4 SV=1
Contig0023942	0	tr|Q6P3H1| Q6P3H1_DANRE Palmitoyltransferase OS=Danio rerio GN=zgc:77880 PE=2 SV=1
Contig0023943	0	tr|A3KNP4| A3KNP4_DANRE Williams Beuren syndrome chromosome region 22 OS=Danio rerio GN=wbscr22 PE=1 SV=1
Contig0009639	0	tr|B8JMA5| B8JMA5_DANRE Fukutin OS=Danio rerio GN=fktn PE=4 SV=1
Contig0009636	0	AAI63289.1 Znf148 protein [Danio rerio]
Contig0009657	0	sp|Q6PGW3| CJ076_DANRE UPF0668 protein C10orf76 homolog OS=Danio rerio GN=zgc:63733 PE=2 SV=2
Contig0011955	0	tr|Q4V967| Q4V967_DANRE DNA-directed RNA polymerase subunit beta OS=Danio rerio GN=polr1b PE=2 SV=1
Contig0022607	0	tr|E7EY32| E7EY32_DANRE TBC1 domain family, member 30 OS=Danio rerio GN=tbc1d30 PE=4 SV=1
Contig0094399	0	tr|B8JIG5| B8JIG5_DANRE Si:dkey-256e7.8 OS=Danio rerio GN=si:dkey-256e7.8 PE=4 SV=1
Contig0009700	0	tr|E7FEY5| E7FEY5_DANRE Uncharacterized protein OS=Danio rerio GN=cdc42bpab PE=3 SV=1
Contig0009701	0	tr|F6PFK5| F6PFK5_DANRE Hermansky-Pudlak syndrome 1 OS=Danio rerio GN=hps1 PE=4 SV=1
Contig0068083	0	XP_009305779.1 PREDICTED: uncharacterized protein LOC100538248 isoform X1 [Danio rerio]
Contig0009703	0	tr|F1QP17| F1QP17_DANRE Mitochondrial ribosomal protein S9 OS=Danio rerio GN=mrps9 PE=1 SV=1
Contig0009709	0	tr|F1QKV8| F1QKV8_DANRE ARP3 actin-related protein 3 homolog B (yeast) (Fragment) OS=Danio rerio GN=actr3b PE=3 SV=1
Contig0009707	0	tr|A0A0R4IQL5| A0A0R4IQL5_DANRE G patch domain-containing 3 OS=Danio rerio GN=gpatch3 PE=4 SV=1
Contig0093020	0	tr|E7F5H3| E7F5H3_DANRE XK-related protein (Fragment) OS=Danio rerio GN=xkr6a PE=3 SV=6
Contig0020098	0	XP_017207542.1 PREDICTED: uncharacterized protein LOC101882393 [Danio rerio]
Contig0020096	0	tr|A0A0R4IFR5| A0A0R4IFR5_DANRE Myotubularin-related protein 3 OS=Danio rerio GN=mtmr3 PE=3 SV=1
Contig0020088	0	XP_005167625.1 PREDICTED: si:dkey-91i10.2 isoform X1 [Danio rerio]
Contig0069361	0	tr|F1Q8J8| F1Q8J8_DANRE PR domain-containing 5 OS=Danio rerio GN=prdm5 PE=4 SV=1
Contig0020084	0	tr|Q502A1| Q502A1_DANRE Zgc:112375 OS=Danio rerio GN=gba3 PE=2 SV=1
Contig0020070	0	tr|F1R9P0| F1R9P0_DANRE tRNA(His) guanylyltransferase OS=Danio rerio GN=thg1l PE=1 SV=2
Contig0081001	0	tr|A0A0R4IDJ5| A0A0R4IDJ5_DANRE Mesothelin a (Fragment) OS=Danio rerio GN=mslna PE=4 SV=1
Contig0021398	0	sp|A3QJU3| COQ8B_DANRE Atypical kinase COQ8B, mitochondrial OS=Danio rerio GN=coq8b PE=3 SV=2
Contig0096974	0	tr|A0A140LGA2| A0A140LGA2_DANRE Ankyrin repeat and SOCS box-containing 14a (Fragment) OS=Danio rerio GN=asb14a PE=4 SV=1
Contig0019082	0	tr|F6NWZ6| F6NWZ6_DANRE Fucosyltransferase 9b OS=Danio rerio GN=fut9b PE=1 SV=1
Contig0032045	0	tr|B0S5Z9| B0S5Z9_DANRE PAS domain-containing serine/threonine kinase OS=Danio rerio GN=pask PE=4 SV=1
Contig0046690	0	tr|E9QCW1| E9QCW1_DANRE Voltage-dependent calcium channel gamma subunit OS=Danio rerio GN=cacng8b PE=3 SV=1
Contig0104268	0	XP_005158304.1 PREDICTED: beta-2 adrenergic receptor-like [Danio rerio]
Contig0032056	0	tr|B8JIG6| B8JIG6_DANRE PDZ and LIM domain 3a OS=Danio rerio GN=pdlim3a PE=4 SV=1
Contig0045372	0	tr|Q6IMA0| Q6IMA0_DANRE Polyprotein OS=Danio rerio PE=4 SV=1
Contig0044038	0	XP_009302816.2 PREDICTED: fer-1-like protein 6 [Danio rerio]
Contig0033390	0	XP_002667567.4 PREDICTED: STE20/SPS1-related proline-alanine-rich protein kinase-like [Danio rerio]
Contig0069353	0	tr|Q5J1R9| Q5J1R9_DANRE Muscle, skeletal, receptor tyrosine kinase OS=Danio rerio GN=musk PE=2 SV=1
Contig0007165	0	XP_005159209.1 PREDICTED: uncharacterized protein si:dkey-242h9.3 isoform X1 [Danio rerio]
Contig0057420	0	XP_001345297.1 PREDICTED: uncharacterized protein si:dkey-13m1.5 [Danio rerio]
Contig0007166	0	tr|B8A591| B8A591_DANRE Si:ch211-89o9.6 OS=Danio rerio GN=si:ch211-89o9.6 PE=4 SV=1
Contig0008496	0	sp|Q6PCR6| ZFR_DANRE Zinc finger RNA-binding protein OS=Danio rerio GN=zfr PE=2 SV=2
Contig0007162	0	XP_009303288.2 PREDICTED: FERM and PDZ domain-containing protein 4 [Danio rerio]
Contig0021461	0	XP_017207452.1 PREDICTED: ryanodine receptor 1 isoform X7 [Danio rerio]
Contig0022792	0	tr|A0A0R4ITB0| A0A0R4ITB0_DANRE Huntingtin-interacting protein 1-related b (Fragment) OS=Danio rerio GN=hip1rb PE=1 SV=1
Contig0046765	0	tr|E7F705| E7F705_DANRE Serine/threonine-protein kinase SBK1 OS=Danio rerio GN=unm_sa1261 PE=3 SV=1
Contig0021466	0	tr|Q7SXA8| Q7SXA8_DANRE UBX domain protein 6 OS=Danio rerio GN=ubxn6 PE=2 SV=1
Contig0021469	0	tr|F1R1Q0| F1R1Q0_DANRE Methyltransferase-like 6 OS=Danio rerio GN=mettl6 PE=4 SV=1
Contig0033460	0	tr|A0A0G2KS93| A0A0G2KS93_DANRE Uncharacterized protein OS=Danio rerio GN=LOC100332847 PE=4 SV=1
Contig0007176	0	tr|Q6AZC1| Q6AZC1_DANRE Proteasome (Prosome, macropain) 26S subunit, ATPase, 5 OS=Danio rerio GN=psmc5 PE=1 SV=1
Contig0007177	0	XP_009289773.1 PREDICTED: 1,4-alpha-glucan-branching enzyme isoform X1 [Danio rerio]
Contig0022790	0	KTG36950.1 hypothetical protein cypCar_00022796 [Cyprinus carpio]
Contig0046773	0	XP_009302665.1 PREDICTED: piezo-type mechanosensitive ion channel component 2 isoform X1 [Danio rerio]
Contig0020122	0	tr|E9QIW2| E9QIW2_DANRE Adenosine deaminase, RNA-specific OS=Danio rerio GN=adar PE=1 SV=1
Contig0020125	0	tr|E7F1A2| E7F1A2_DANRE Topoisomerase I-binding, arginine/serine-rich a OS=Danio rerio GN=toporsa PE=4 SV=2
Contig0007142	0	tr|Q58EC1| Q58EC1_DANRE Snx4 protein OS=Danio rerio GN=snx4 PE=2 SV=1
Contig0010791	0	tr|B2GSL3| B2GSL3_DANRE Si:ch211-195b13.1 protein OS=Danio rerio GN=si:ch211-195b13.1 PE=2 SV=1
Contig0010794	0	tr|F1R0N9| F1R0N9_DANRE Remodeling and spacing factor 1b, tandem duplicate 1 (Fragment) OS=Danio rerio GN=rsf1b.1 PE=1 SV=1
Contig0007148	0	sp|Q6NY64| 2ABD_DANRE Serine/threonine-protein phosphatase 2A 55 kDa regulatory subunit B delta isoform OS=Danio rerio GN=ppp2r2d PE=2 SV=1
Contig0022780	0	sp|Q5RH51| XYLK_DANRE Glycosaminoglycan xylosylkinase OS=Danio rerio GN=fam20b PE=2 SV=1
Contig0046790	0	tr|F1RAB9| F1RAB9_DANRE Procollagen C-endopeptidase enhancer 2a (Fragment) OS=Danio rerio GN=pcolce2a PE=4 SV=1
Contig0019135	0	tr|E7FFJ8| E7FFJ8_DANRE Si:ch211-160f23.5 OS=Danio rerio GN=si:ch211-160f23.5 PE=3 SV=1
Contig0021446	0	tr|A0A0R4IWI7| A0A0R4IWI7_DANRE Kinesin family member 5A, a OS=Danio rerio GN=kif5aa PE=3 SV=1
Contig0045456	0	tr|F1Q9E9| F1Q9E9_DANRE Breakpoint cluster region OS=Danio rerio GN=bcr PE=1 SV=1
Contig0044128	0	tr|F1R9K6| F1R9K6_DANRE Calcium channel, voltage-dependent, P/Q type, alpha 1A subunit, b OS=Danio rerio GN=cacna1ab PE=3 SV=2
Contig0056101	0	XP_017207747.1 PREDICTED: ephrin type-B receptor 1 [Danio rerio]
Contig0007153	0	tr|Q08CD3| Q08CD3_DANRE Kelch-like 26 (Drosophila) OS=Danio rerio GN=klhl26 PE=2 SV=1
Contig0007156	0	tr|Q1RLW5| Q1RLW5_DANRE Myotubularin related protein 7a OS=Danio rerio GN=mtmr7a PE=2 SV=1
Contig0010786	0	tr|F1Q6J6| F1Q6J6_DANRE Kelch-like family member 11 OS=Danio rerio GN=klhl11 PE=4 SV=1
Contig0010787	0	tr|F1R5G2| F1R5G2_DANRE Nucleoredoxin OS=Danio rerio GN=nxn PE=1 SV=1
Contig0008485	0	tr|E9QBU7| E9QBU7_DANRE Dual-specificity protein kinase Ttk OS=Danio rerio GN=ttk PE=1 SV=1
Contig0007159	0	tr|Q6DRD5| Q6DRD5_DANRE Ubiquitin fusion degradation 1-like OS=Danio rerio GN=ufd1l PE=1 SV=1
Contig0057439	0	XP_009302687.2 PREDICTED: disintegrin and metalloproteinase domain-containing protein 23-like [Danio rerio]
Contig0069414	0	tr|A5PLK0| A5PLK0_DANRE Potassium channel, subfamily K, member 1a OS=Danio rerio GN=kcnk1a PE=2 SV=1
Contig0008481	0	tr|Q05AJ1| Q05AJ1_DANRE La ribonucleoprotein domain family, member 4B OS=Danio rerio GN=larp4b PE=1 SV=1
Contig0022765	0	tr|B0S696| B0S696_DANRE TBC1 domain family, member 25 OS=Danio rerio GN=tbc1d25 PE=1 SV=1
Contig0019128	0	tr|E7F5T9| E7F5T9_DANRE BUB1 mitotic checkpoint serine/threonine kinase Bb OS=Danio rerio GN=bub1bb PE=4 SV=1
Contig0033413	0	XP_005161609.2 PREDICTED: zinc finger protein 883-like [Danio rerio]
Contig0034748	0	tr|F1QAI0| F1QAI0_DANRE Si:ch211-163l21.4 OS=Danio rerio GN=si:ch211-163l21.4 PE=4 SV=2
Contig0058704	0	tr|A0A0G2L4D7| A0A0G2L4D7_DANRE Uncharacterized protein OS=Danio rerio PE=4 SV=1
Contig0020172	0	tr|F1QI24| F1QI24_DANRE Zgc:55262 OS=Danio rerio GN=zgc:55262 PE=1 SV=1
Contig0020165	0	tr|Q6IWP4| Q6IWP4_DANRE Tph1b protein OS=Danio rerio GN=tph1b PE=2 SV=1
Contig0020168	0	tr|Q0D273| Q0D273_DANRE GA-binding protein transcription factor, beta subunit 2b OS=Danio rerio GN=gabpb2b PE=1 SV=1
Contig0007186	0	tr|Q7T3L7| Q7T3L7_DANRE Cell division control protein 2 OS=Danio rerio GN=cdk1 PE=1 SV=1
Contig0007189	0	tr|E7FCG0| E7FCG0_DANRE Uncharacterized protein OS=Danio rerio GN=dhx30 PE=1 SV=1
Contig0007188	0	tr|Q7SZF4| Q7SZF4_DANRE HLA-B-associated transcript 3 OS=Danio rerio GN=bag6 PE=2 SV=1
Contig0007181	0	XP_005168471.1 PREDICTED: uncharacterized protein LOC394039 isoform X1 [Danio rerio]
Contig0007185	0	tr|A2BEN4| A2BEN4_DANRE SUMO1/sentrin/SMT3-specific peptidase 3a OS=Danio rerio GN=senp3a PE=1 SV=1
Contig0007198	0	XP_009294289.1 PREDICTED: V-set and immunoglobulin domain-containing protein 1-like isoform X1 [Danio rerio]
Contig0007197	0	tr|Q6DHN2| Q6DHN2_DANRE Death effector domain-containing OS=Danio rerio GN=dedd PE=2 SV=1
Contig0032119	0	tr|A8WGD2| A8WGD2_DANRE RAD9 checkpoint clamp component B (Fragment) OS=Danio rerio GN=rad9b PE=2 SV=1
Contig0007194	0	tr|A0A1L3GW42| A0A1L3GW42_DANRE Myosin XVIIIB OS=Danio rerio GN=myo18b PE=2 SV=1
Contig0046750	0	tr|A0A0H2UKF2| A0A0H2UKF2_DANRE Acetoacetyl-CoA synthetase OS=Danio rerio GN=aacs PE=1 SV=1
Contig0019160	0	tr|A0A0R4IWI8| A0A0R4IWI8_DANRE Midnolin OS=Danio rerio GN=midn PE=4 SV=1
Contig0033450	0	tr|A7YY95| A7YY95_DANRE LOC100005699 protein (Fragment) OS=Danio rerio GN=fank1 PE=2 SV=1
Contig0009740	0	tr|F1QDA0| F1QDA0_DANRE Zgc:66448 OS=Danio rerio GN=zgc:66448 PE=1 SV=1
Contig0008413	0	tr|F1R3V1| F1R3V1_DANRE Ribosomal protein S6 kinase OS=Danio rerio GN=rps6kb1b PE=1 SV=1
Contig0008404	0	tr|E7FAN6| E7FAN6_DANRE Kinesin family member 20Ba OS=Danio rerio GN=kif20ba PE=1 SV=2
Contig0009736	0	tr|A0A0G2KHI0| A0A0G2KHI0_DANRE Uncharacterized protein OS=Danio rerio GN=LOC100149554 PE=4 SV=1
Contig0009739	0	tr|A2CEF0| A2CEF0_DANRE Si:ch211-244o22.2 OS=Danio rerio GN=si:ch211-244o22.2 PE=4 SV=1
Contig0009750	0	XP_005156112.1 PREDICTED: RUN domain-containing protein 3A isoform X1 [Danio rerio]
Contig0008425	0	tr|B0S5I3| B0S5I3_DANRE Novel protein OS=Danio rerio GN=DKEY-75L1.4-001 PE=4 SV=1
Contig0010726	0	tr|G8B2R1| G8B2R1_DANRE Alpha-2,6-sialyltransferase ST6GalNAc I (Fragment) OS=Danio rerio GN=st6galnac1.2 PE=2 SV=1
Contig0009749	0	tr|A0A0R4ILD9| A0A0R4ILD9_DANRE Eukaryotic translation initiation factor 2B, subunit 1 alpha OS=Danio rerio GN=eif2b1 PE=1 SV=1
Contig0010715	0	tr|B8A682| B8A682_DANRE Zinc finger, AN1-type domain 4 OS=Danio rerio GN=zfand4 PE=4 SV=1
Contig0010711	0	tr|F1Q4W1| F1Q4W1_DANRE Sirtuin 7 OS=Danio rerio GN=sirt7 PE=4 SV=1
Contig0010712	0	tr|Q5RI06| Q5RI06_DANRE Prostaglandin G/H synthase 2b OS=Danio rerio GN=ptgs2b PE=2 SV=1
Contig0010719	0	tr|Q7ZUC4| Q7ZUC4_DANRE Ccdc6a protein OS=Danio rerio GN=ccdc6a PE=1 SV=1
Contig0009716	0	tr|Q6Q413| Q6Q413_DANRE Neurofibromin 2b (merlin) OS=Danio rerio GN=nf2b PE=2 SV=1
Contig0009718	0	tr|E7FGQ5| E7FGQ5_DANRE RNA polymerase II-associated protein 1 OS=Danio rerio GN=rpap1 PE=1 SV=1
Contig0009730	0	XP_005159715.1 PREDICTED: elongator complex protein 2 isoform X1 [Danio rerio]
Contig0008402	0	tr|F1QVZ5| F1QVZ5_DANRE Hsp90 co-chaperone Cdc37-like 1 OS=Danio rerio GN=cdc37l1 PE=4 SV=1
Contig0009731	0	tr|F1QIM8| F1QIM8_DANRE E3 ubiquitin-protein ligase NRDP1 OS=Danio rerio GN=rnf41 PE=4 SV=1
Contig0010706	0	tr|B2GNU4| B2GNU4_DANRE Tbpl2 protein OS=Danio rerio GN=tbpl2 PE=2 SV=1
Contig0010707	0	tr|Q1LUM9| Q1LUM9_DANRE Dynein, cytoplasmic 1, light intermediate chain 1 OS=Danio rerio GN=dync1li1 PE=1 SV=1
Contig0008454	0	tr|A0A140LGQ6| A0A140LGQ6_DANRE DnaJ (Hsp40) homolog, subfamily C, member 14 OS=Danio rerio GN=dnajc14 PE=1 SV=1
Contig0009782	0	XP_005164849.1 PREDICTED: vezatin isoform X1 [Danio rerio]
Contig0008457	0	tr|F1QA94| F1QA94_DANRE Mitochondrial translational release factor 1-like OS=Danio rerio GN=mtrf1l PE=4 SV=2
Contig0007125	0	tr|F1Q6N0| F1Q6N0_DANRE Elongation factor Tu GTP-binding domain-containing 2 OS=Danio rerio GN=eftud2 PE=1 SV=1
Contig0007124	0	XP_005168596.1 PREDICTED: TBC1 domain family member 22A isoform X2 [Danio rerio]
Contig0007126	0	tr|F1Q9M3| F1Q9M3_DANRE Protein-kinase, interferon-inducible double stranded RNA-dependent inhibitor, repressor of (P58 repressor) b OS=Danio rerio GN=prkrirb PE=1 SV=1
Contig0008456	0	XP_009301939.1 PREDICTED: collagen alpha-2(IX) chain-like isoform X2 [Danio rerio]
Contig0010779	0	tr|F1QSB8| F1QSB8_DANRE DEAD (Asp-Glu-Ala-Asp) box helicase 42 OS=Danio rerio GN=ddx42 PE=1 SV=1
Contig0021421	0	tr|E7FF93| E7FF93_DANRE Fizzy/cell division cycle 20-related 1b OS=Danio rerio GN=fzr1b PE=4 SV=1
Contig0021427	0	tr|E7FGY1| E7FGY1_DANRE Plexin b2b OS=Danio rerio GN=plxnb2b PE=4 SV=2
Contig0008448	0	tr|A0A0G2L9U9| A0A0G2L9U9_DANRE Uncharacterized protein OS=Danio rerio GN=slc37a3 PE=4 SV=1
Contig0009796	0	tr|A8WG81| A8WG81_DANRE Transmembrane protein 59-like OS=Danio rerio GN=tmem59l PE=2 SV=1
Contig0008463	0	tr|E7F392| E7F392_DANRE Si:ch211-266i6.3 OS=Danio rerio GN=si:ch211-266i6.3 PE=4 SV=1
Contig0010765	0	tr|A0A0R4IAU0| A0A0R4IAU0_DANRE Si:ch211-220f16.2 OS=Danio rerio GN=si:ch211-220f16.2 PE=4 SV=1
Contig0008460	0	tr|Q6TNS1| Q6TNS1_DANRE Par-6 family cell polarity regulator gamma b OS=Danio rerio GN=pard6gb PE=1 SV=1
Contig0008461	0	sp|Q6P0T2| TAF8_DANRE Transcription initiation factor TFIID subunit 8 OS=Danio rerio GN=taf8 PE=1 SV=1
Contig0009792	0	tr|A4QP32| A4QP32_DANRE Mfge8l protein OS=Danio rerio GN=mfge8a PE=2 SV=1
Contig0007130	0	tr|Z4YHX5| Z4YHX5_DANRE Pre-mRNA-splicing factor 18 OS=Danio rerio GN=prpf18 PE=1 SV=1
Contig0009762	0	tr|F1QHH2| F1QHH2_DANRE Protein-kinase, interferon-inducible double stranded RNA-dependent inhibitor, repressor of (P58 repressor) a OS=Danio rerio GN=prkrira PE=1 SV=1
Contig0007100	0	tr|F1R9R7| F1R9R7_DANRE ArfGAP with FG repeats 1a OS=Danio rerio GN=agfg1a PE=1 SV=1
Contig0008435	0	XP_005167275.1 PREDICTED: ectonucleoside triphosphate diphosphohydrolase 4 isoform X1 [Danio rerio]
Contig0007103	0	tr|A9C3Q2| A9C3Q2_DANRE Novel protein similar to H.sapiens ral guanine nucleotide dissociation stimulator (Zgc:77299) OS=Danio rerio GN=rgl1 PE=4 SV=1
Contig0009766	0	sp|Q6PG34| CDKAL_DANRE Threonylcarbamoyladenosine tRNA methylthiotransferase OS=Danio rerio GN=cdkal1 PE=2 SV=1
Contig0007105	0	tr|F1QF89| F1QF89_DANRE Protein-O-mannosyltransferase 1 OS=Danio rerio GN=pomt1 PE=4 SV=1
Contig0010757	0	tr|E7EZN3| E7EZN3_DANRE Si:ch211-153a8.4 OS=Danio rerio GN=si:ch211-153a8.4 PE=4 SV=1
Contig0008428	0	tr|A4JYQ3| A4JYQ3_DANRE Zgc:64227 OS=Danio rerio GN=ildr1a PE=2 SV=1
Contig0008429	0	XP_017211358.1 PREDICTED: uncharacterized protein LOC108184914 [Danio rerio]
Contig0009758	0	tr|X1WC30| X1WC30_DANRE Si:dkey-243i1.1 OS=Danio rerio GN=si:dkey-243i1.1 PE=4 SV=1
Contig0021409	0	tr|F1R418| F1R418_DANRE WD repeat-containing protein 24 OS=Danio rerio GN=wdr24 PE=4 SV=1
Contig0010741	0	tr|X1WF58| X1WF58_DANRE SUMO1/sentrin-specific peptidase 6b OS=Danio rerio GN=senp6b PE=4 SV=1
Contig0010742	0	sp|Q6DHU8| TOPK_DANRE Lymphokine-activated killer T-cell-originated protein kinase homolog OS=Danio rerio GN=pbk PE=2 SV=1
Contig0008440	0	XP_003200988.3 PREDICTED: zinc finger protein 239-like [Danio rerio]
Contig0008441	0	AAH91857.1 Dkfzp564o0523 protein, partial [Danio rerio]
Contig0010745	0	tr|F1RDP5| F1RDP5_DANRE Queuine tRNA-ribosyltransferase catalytic subunit 1 OS=Danio rerio GN=qtrt1 PE=1 SV=1
Contig0007108	0	tr|Q7SYE8| Q7SYE8_DANRE Excision repair cross-complementing rodent repair deficiency, complementation group 4 OS=Danio rerio GN=ercc4 PE=2 SV=1
Contig0022728	0	tr|Q6P7X5| Q6P7X5_DANRE Potassium channel tetramerisation domain containing 10 OS=Danio rerio GN=kctd10 PE=2 SV=1
Contig0069095	0	sp|Q502M6| ANR29_DANRE Ankyrin repeat domain-containing protein 29 OS=Danio rerio GN=ankrd29 PE=2 SV=1
Contig0144853	0	XP_017213084.1 PREDICTED: uncharacterized protein LOC103911548 [Danio rerio]
Contig0057076	0	tr|X1WHS8| X1WHS8_DANRE Si:ch211-39f2.3 OS=Danio rerio GN=si:ch211-39f2.3 PE=4 SV=1
Contig0034386	0	tr|A0A0B5JK82| A0A0B5JK82_DANRE Hhip (Fragment) OS=Danio rerio GN=hhip PE=2 SV=1
Contig0057029	0	tr|B8A5F6| B8A5F6_DANRE Novel protein similar to vertebrate sorbin and SH3 domain containing 2 (SORBS2) OS=Danio rerio GN=sorbs2b PE=4 SV=1
Contig0008097	0	XP_017210229.1 PREDICTED: uncharacterized protein LOC101884073 isoform X3 [Danio rerio]
Contig0008095	0	tr|F1QIL6| F1QIL6_DANRE Acyl-CoA dehydrogenase family, member 9 OS=Danio rerio GN=acad9 PE=1 SV=1
[truncated: 15,753 more rows]

## Sheet: Cluster 3 coding
Supplementary Table S1: protein-coding contigs included in cluster 3 of Fig. 6A
Contig	E value	Description
[truncated: 3,813 more rows]

## Sheet: Cluster 4 coding
Supplementary Table S1: protein-coding contigs included in cluster 4 of Fig. 6A
[truncated: 19,998 more rows]

[truncated: 1 more sheets: Cluster Lnc RNA]
