# Supplementary material for: Comparative modulation of lncRNAs in wild-type and rag1-heterozygous mutant zebrafish exposed to immune challenge with spring viraemia of carp virus (SVCV)
Source: Sci Rep. 2019 Oct 2;9:14174. doi: 10.1038/s41598-019-50766-0 (PMC6775065; doi:10.1038/s41598-019-50766-0)
Supplement: Supplementary file 4 — Supplementary Table S3 [file 41598_2019_50766_MOESM4_ESM.xlsx]

## Sheet: Title page
Comparative modulation of lncRNAs in wild-type and rag1-heterozygous mutant zebrafish exposed to immune challenge with spring viraemia of carp virus (SVCV)
Valentina Valenzuela-Muñoz1*, Patricia Pereiro1,2*, Margarita Álvarez-Rodríguez2, Cristian Gallardo-Escárate1, Antonio Figueras2, Beatriz Novoa2
1Laboratory of Biotechnology and Aquatic Genomics, Interdisciplinary Center for Aquaculture Research (INCAR), University of Concepción, Concepción, Chile.
2Instituto de Investigaciones Marinas (IIM), CSIC, Vigo, Spain.
*: these authors have contributed equally to this work

## Sheet: Table S3
Supplementary Table S3. Top modulated lncRNAs in WT and rag1+/- during SVCV infection.
LncRNA ID	Fold-change WT	Fold-change rag1+/-	p-value WT	p-value rag1+/-
TOP-20 common modulated lncRNAs in the same way
Lnc_Contig0189340	4275.61	6.92	0.005	0.000
Lnc_Contig0193639	2526.95	2217.71	0.012	0.032
Lnc_Contig0152664	1688.41	221.88	0.013	0.021
Lnc_Contig0189683	1606.60	38.64	0.014	0.000
Lnc_Contig0189360	1381.63	4.28	0.017	0.000
Lnc_Contig0193656	1350.95	1227.72	0.022	0.047
Lnc_Contig0193748	1258.92	1428.59	0.028	0.047
Lnc_Contig0146768	768.07	2.12	0.029	0.000
Lnc_Contig0189322	624.90	3.34	0.040	0.000
Lnc_Contig0160182	471.51	2.04	0.043	0.008
Lnc_Contig0093472	373.81	2.46	0.000	0.000
Lnc_Contig0193612	307.22	6184.84	0.003	0.010
Lnc_Contig0114210	220.98	23.28	0.009	0.000
Lnc_Contig0029966	11.25	5.06	0.000	0.000
Lnc_Contig0071155	10.01	12.89	0.000	0.000
Lnc_Contig0159211	2.58	13.32	0.001	0.005
Lnc_Contig0109904	2.39	8.51	0.003	0.005
Lnc_Contig0196307	2.30	103.12	0.013	0.124
Lnc_Contig0093917	-2.56	-3.40	0.002	0.007
Lnc_Contig0093079	-2.15	-4.92	0.000	0.154
TOP-25 common modulated lncRNAs in an opposite way
Lnc_Contig0055902	4.66	-4.00	0.00	0.00
Lnc_Contig0112299	4.15	-15.60	0.00	0.00
Lnc_Contig0076235	4.39	-14.72	0.01	0.02
Lnc_Contig0087595	2.72	-13.61	0.00	0.00
Lnc_Contig0109936	4.90	-10.81	0.00	0.00
Lnc_Contig0141287	3.54	-8.02	0.00	0.19
Lnc_Contig0068583	2.45	-6.30	0.00	0.00
Lnc_Contig0043480	5.19	-5.84	0.00	0.00
Lnc_Contig0122828	2.50	-5.53	0.00	0.00
Lnc_Contig0086661	9.10	-4.83	0.00	0.00
Lnc_Contig0075244	5.41	-4.49	0.00	0.00
Lnc_Contig0034736	102.80	-2.19	0.03	0.00
Lnc_Contig0084071	18.77	-2.16	0.00	0.00
Lnc_Contig0043479	7.37	-2.39	0.00	0.00
Lnc_Contig0091140	7.75	-3.58	0.12	0.01
Lnc_Contig0022305	5.39	-2.84	0.00	0.00
Lnc_Contig0048041	5.52	-3.69	0.00	0.00
Lnc_Contig0060636	5.75	-3.39	0.00	0.00
Lnc_Contig0047438	6.22	-2.27	0.01	0.05
Lnc_Contig0095189	-22.27	2.53	0.08	0.09
Lnc_Contig0097618	-3.15	5.34	0.00	0.00
Lnc_Contig0050935	-3.04	2.48	0.00	0.12
Lnc_Contig0017195	-2.70	2.69	0.00	0.00
Lnc_Contig0116802	-2.32	2.37	0.00	0.12
Lnc_Contig0043247	-2.22	3.06	0.00	0.00
TOP-10 WT exclusive up- and down-modulated lncRNAs
Lnc_Contig0025632	798.74	-	0.148	-
Lnc_Contig0148941	440.83	-	0.051	-
Lnc_Contig0073787	226.08	-	0.115	-
Lnc_Contig0128683	173.23	-	0.000	-
Lnc_Contig0128685	121.31	-	0.000	-
Lnc_Contig0029794	25.74	-	0.004	-
Lnc_Contig0196662	19.56	-	0.000	-
Lnc_Contig0093680	18.99	-	0.009	-
Lnc_Contig0103580	17.88	-	0.148	-
Lnc_Contig0023970	15.96	-	0.000	-
Lnc_Contig0171072	-16.30	-	0.166	-
Lnc_Contig0052307	-13.81	-	0.190	-
Lnc_Contig0134563	-11.94	-	0.190	-
Lnc_Contig0010802	-9.49	-	0.009	-
Lnc_Contig0049528	-7.57	-	0.280	-
Lnc_Contig0134076	-5.29	-	0.253	-
Lnc_Contig0081654	-4.54	-	0.021	-
Lnc_Contig0074173	-4.48	-	0.021	-
Lnc_Contig0088681	-4.35	-	0.008	-
Lnc_Contig0121477	-4.23	-	0.004	-
TOP-10 rag1+/- exclusive up- and down-modulated lncRNAs
Lnc_Contig0038934		374.04	-	0.102
Lnc_Contig0181441		213.06	-	0.000
Lnc_Contig0011020		11.20	-	0.003
Lnc_Contig0138811		10.30	-	0.000
Lnc_Contig0168195		10.00	-	0.012
Lnc_Contig0169178		9.40	-	0.240
Lnc_Contig0055207		8.47	-	0.240
Lnc_Contig0012158		7.75	-	0.000
Lnc_Contig0043641		6.59	-	0.000
Lnc_Contig0170500		6.24	-	0.008
Lnc_Contig0028835		-57.62	-	0.013
Lnc_Contig0110464		-13.01	-	0.010
Lnc_Contig0064685		-12.87	-	0.008
Lnc_Contig0016964		-12.13	-	0.000
Lnc_Contig0095290		-10.47	-	0.039
Lnc_Contig0100898		-8.96	-	0.219
Lnc_Contig0133942		-8.96	-	0.180
Lnc_Contig0128428		-8.96	-	0.281
Lnc_Contig0158297		-8.96	-	0.180
Lnc_Contig0112317		-8.89	-	0.180
