# Supplementary material for: Comparative modulation of lncRNAs in wild-type and rag1-heterozygous mutant zebrafish exposed to immune challenge with spring viraemia of carp virus (SVCV)
Source: Sci Rep. 2019 Oct 2;9:14174. doi: 10.1038/s41598-019-50766-0 (PMC6775065; doi:10.1038/s41598-019-50766-0)
Supplement: Supplementary file 5 — Supplementary Table S4 [file 41598_2019_50766_MOESM5_ESM.xlsx]

## Sheet: Title page
Comparative modulation of lncRNAs in wild-type and rag1-heterozygous mutant zebrafish exposed to immune challenge with spring viraemia of carp virus (SVCV)
Valentina Valenzuela-Muñoz1*, Patricia Pereiro1,2*, Margarita Álvarez-Rodríguez2, Cristian Gallardo-Escárate1, Antonio Figueras2, Beatriz Novoa2
1Laboratory of Biotechnology and Aquatic Genomics, Interdisciplinary Center for Aquaculture Research (INCAR), University of Concepción, Concepción, Chile.
2Instituto de Investigaciones Marinas (IIM), CSIC, Vigo, Spain.
*: these authors have contributed equally to this work

## Sheet: WT
Supplementary Table 2: Neighboring coding-genes of those lncRNAs exclusively expressed in wt zebrafish after SVCV infection
Contig	Gene ID	Neighbor LncRNA
Contig0000040	ENSDARG00000090768	Lnc_contig0055841
Contig0000040	ENSDARG00000090768	Lnc_contig0039241
Contig0000209	ENSDARG00000103511	Lnc_contig0088178
Contig0000214	ENSDARG00000069846	Lnc_contig0038627
Contig0000221	ENSDARG00000009874	Lnc_contig0093917
Contig0000303	ENSDARG00000031894	Lnc_contig0070211
Contig0000347	ENSDARG00000033440	Lnc_contig0105398
Contig0000347	ENSDARG00000033440	Lnc_contig0089923
Contig0000388	ENSDARG00000094181	Lnc_contig0077025
Contig0000451	ENSDARG00000099256	Lnc_contig0114174
Contig0000474	ENSDARG00000055490	Lnc_contig0072203
Contig0000492	ENSDARG00000018814	Lnc_contig0073152
Contig0000492	ENSDARG00000018814	Lnc_contig0052252
Contig0000501	ENSDARG00000098327	Lnc_contig0070268
Contig0000519	ENSDARG00000057093	Lnc_contig0041072
Contig0000602	ENSDARG00000060729	Lnc_contig0030735
Contig0000664	ENSDARG00000043154	Lnc_contig0014307
Contig0000681	ENSDARG00000061301	Lnc_contig0009957
Contig0000773	ENSDARG00000056193	Lnc_contig0046588
Contig0000795	ENSDARG00000058425	Lnc_contig0115204
Contig0000801	ENSDARG00000056259	Lnc_contig0068733
Contig0000820	ENSDARG00000057986	Lnc_contig0114020
Contig0000878	ENSDARG00000098639	Lnc_contig0081699
Contig0000878	ENSDARG00000098639	Lnc_contig0061320
Contig0000906	ENSDARG00000032129	Lnc_contig0115174
Contig0000933	ENSDARG00000039335	Lnc_contig0153164
Contig0000957	ENSDARG00000074588	Lnc_contig0033866
Contig0000959	ENSDARG00000037995	Lnc_contig0104668
Contig0000959	ENSDARG00000037995	Lnc_contig0028875
Contig0000971	ENSDARG00000070151	Lnc_contig0045363
Contig0001030	ENSDARG00000103324	Lnc_contig0051474
Contig0001034	ENSDARG00000015971	Lnc_contig0074968
Contig0001038	ENSDARG00000068193	Lnc_contig0092932
Contig0001076	ENSDARG00000039436	Lnc_contig0060828
Contig0001134	ENSDARG00000028976	Lnc_contig0024598
Contig0001136	ENSDARG00000031325	Lnc_contig0034013
Contig0001145	ENSDARG00000103799	Lnc_contig0066101
Contig0001197	ENSDARG00000001909	Lnc_contig0066180
Contig0001218	ENSDARG00000007438	Lnc_contig0101126
Contig0001223	ENSDARG00000060937	Lnc_contig0167575
Contig0001238	ENSDARG00000068363	Lnc_contig0093079
Contig0001290	ENSDARG00000042213	Lnc_contig0030379
Contig0001316	ENSDARG00000003968	Lnc_contig0082202
Contig0001319	ENSDARG00000094546	Lnc_contig0093079
Contig0001447	ENSDARG00000037153	Lnc_contig0065667
Contig0001448	ENSDARG00000058830	Lnc_contig0054835
Contig0001489	ENSDARG00000053404	Lnc_contig0054621
Contig0001514	ENSDARG00000104636	Lnc_contig0039297
Contig0001540	ENSDARG00000071524	Lnc_contig0036473
Contig0001553	ENSDARG00000022261	Lnc_contig0068483
Contig0001555	ENSDARG00000089861	Lnc_contig0130407
Contig0001578	ENSDARG00000062846	Lnc_contig0025369
Contig0001586	ENSDARG00000043972	Lnc_contig0089272
Contig0001590	ENSDARG00000001968	Lnc_contig0024062
Contig0001679	ENSDARG00000079949	Lnc_contig0046618
Contig0001692	ENSDARG00000102441	Lnc_contig0043409
Contig0001831	ENSDARG00000015392	Lnc_contig0025385
Contig0001902	ENSDARG00000094561	Lnc_contig0045102
Contig0002010	ENSDARG00000030116	Lnc_contig0045779
Contig0002018	ENSDARG00000099913	Lnc_contig0103076
Contig0002073	ENSDARG00000019692	Lnc_contig0073548
Contig0002075	ENSDARG00000039515	Lnc_contig0144276
Contig0002097	ENSDARG00000100919	Lnc_contig0115992
Contig0002103	ENSDARG00000001470	Lnc_contig0049530
Contig0002191	ENSDARG00000101844	Lnc_contig0078701
Contig0002203	ENSDARG00000079508	Lnc_contig0072683
Contig0002227	ENSDARG00000071478	Lnc_contig0091947
Contig0002239	ENSDARG00000045857	Lnc_contig0053143
Contig0002264	ENSDARG00000002912	Lnc_contig0041072
Contig0002271	ENSDARG00000100503	Lnc_contig0061320
Contig0002287	ENSDARG00000053939	Lnc_contig0066884
Contig0002313	ENSDARG00000015524	Lnc_contig0026137
Contig0002324	ENSDARG00000101324	Lnc_contig0047314
Contig0002324	ENSDARG00000101324	Lnc_contig0025439
Contig0002347	ENSDARG00000033144	Lnc_contig0061289
Contig0002405	ENSDARG00000051851	Lnc_contig0099313
Contig0002423	ENSDARG00000096454	Lnc_contig0144276
Contig0002450	ENSDARG00000068967	Lnc_contig0060245
Contig0002457	ENSDARG00000006345	Lnc_contig0088058
Contig0002485	ENSDARG00000053695	Lnc_contig0081192
Contig0002495	ENSDARG00000101998	Lnc_contig0095338
Contig0002495	ENSDARG00000101998	Lnc_contig0084247
Contig0002496	ENSDARG00000104065	Lnc_contig0095338
Contig0002496	ENSDARG00000104065	Lnc_contig0084247
Contig0002510	ENSDARG00000046071	Lnc_contig0049883
Contig0002536	ENSDARG00000101622	Lnc_contig0115341
Contig0002550	ENSDARG00000026767	Lnc_contig0056019
Contig0002566	ENSDARG00000056394	Lnc_contig0025406
Contig0002593	ENSDARG00000002790	Lnc_contig0049448
Contig0002604	ENSDARG00000102578	Lnc_contig0115341
Contig0002635	ENSDARG00000006251	Lnc_contig0057684
Contig0002635	ENSDARG00000006251	Lnc_contig0033424
Contig0002652	ENSDARG00000042821	Lnc_contig0086916
Contig0002718	ENSDARG00000033965	Lnc_contig0045826
Contig0002721	ENSDARG00000076533	Lnc_contig0088526
Contig0002793	ENSDARG00000035285	Lnc_contig0086984
Contig0002813	ENSDARG00000089641	Lnc_contig0046226
Contig0002874	ENSDARG00000052536	Lnc_contig0061948
Contig0002876	ENSDARG00000079167	Lnc_contig0058087
Contig0002895	ENSDARG00000023190	Lnc_contig0046226
Contig0002902	ENSDARG00000061216	Lnc_contig0071684
Contig0002944	ENSDARG00000088091	Lnc_contig0139490
Contig0003003	ENSDARG00000017842	Lnc_contig0062842
Contig0003118	ENSDARG00000030743	Lnc_contig0049381
Contig0003150	ENSDARG00000057113	Lnc_contig0080243
Contig0003150	ENSDARG00000057113	Lnc_contig0046424
Contig0003165	ENSDARG00000006219	Lnc_contig0024649
Contig0003199	ENSDARG00000070958	Lnc_contig0041651
Contig0003209	ENSDARG00000075748	Lnc_contig0081079
Contig0003214	ENSDARG00000071395	Lnc_contig0067261
Contig0003299	ENSDARG00000058114	Lnc_contig0003297
Contig0003302	ENSDARG00000069102	Lnc_contig0140247
Contig0003383	ENSDARG00000078578	Lnc_contig0145940
Contig0003599	ENSDARG00000078502	Lnc_contig0063215
Contig0003624	ENSDARG00000101534	Lnc_contig0151863
Contig0003624	ENSDARG00000101534	Lnc_contig0098115
Contig0003667	ENSDARG00000051762	Lnc_contig0090780
Contig0003667	ENSDARG00000051762	Lnc_contig0073249
Contig0003770	ENSDARG00000102607	Lnc_contig0083328
Contig0003780	ENSDARG00000021697	Lnc_contig0097164
Contig0003805	ENSDARG00000086985	Lnc_contig0081082
Contig0003828	ENSDARG00000039217	Lnc_contig0064701
Contig0003836	ENSDARG00000030781	Lnc_contig0055414
Contig0003882	ENSDARG00000028539	Lnc_contig0066128
Contig0003903	ENSDARG00000099144	Lnc_contig0079278
Contig0003925	ENSDARG00000053558	Lnc_contig0142237
Contig0004044	ENSDARG00000055502	Lnc_contig0039679
Contig0004064	ENSDARG00000013694	Lnc_contig0102376
Contig0004121	ENSDARG00000027316	Lnc_contig0089624
Contig0004147	ENSDARG00000053934	Lnc_contig0066884
Contig0004246	ENSDARG00000074226	Lnc_contig0066128
Contig0004251	ENSDARG00000075824	Lnc_contig0061868
Contig0004287	ENSDARG00000028071	Lnc_contig0016392
Contig0004325	ENSDARG00000053792	Lnc_contig0074265
Contig0004335	ENSDARG00000076442	Lnc_contig0081192
Contig0004352	ENSDARG00000023448	Lnc_contig0062358
Contig0004372	ENSDARG00000095312	Lnc_contig0070268
Contig0004400	ENSDARG00000039162	Lnc_contig0017164
Contig0004408	ENSDARG00000032849	Lnc_contig0079961
Contig0004425	ENSDARG00000105177	Lnc_contig0081632
Contig0004451	ENSDARG00000011573	Lnc_contig0017954
Contig0004494	ENSDARG00000016085	Lnc_contig0067578
Contig0004518	ENSDARG00000025576	Lnc_contig0137940
Contig0004561	ENSDARG00000105172	Lnc_contig0058777
Contig0004630	ENSDARG00000103337	Lnc_contig0076995
Contig0004702	ENSDARG00000053468	Lnc_contig0037026
Contig0004721	ENSDARG00000044092	Lnc_contig0001057
Contig0004851	ENSDARG00000036257	Lnc_contig0114468
Contig0004851	ENSDARG00000036257	Lnc_contig0060507
Contig0004853	ENSDARG00000026654	Lnc_contig0169772
Contig0004857	ENSDARG00000038737	Lnc_contig0067118
Contig0004887	ENSDARG00000012234	Lnc_contig0075616
Contig0004888	ENSDARG00000042777	Lnc_contig0082202
Contig0004918	ENSDARG00000068374	Lnc_contig0033824
Contig0004964	ENSDARG00000056075	Lnc_contig0065667
Contig0005009	ENSDARG00000069910	Lnc_contig0045856
Contig0005152	ENSDARG00000020252	Lnc_contig0104392
Contig0005169	ENSDARG00000030092	Lnc_contig0106195
Contig0005183	ENSDARG00000005525	Lnc_contig0073496
Contig0005184	ENSDARG00000093003	Lnc_contig0073496
Contig0005240	ENSDARG00000007347	Lnc_contig0122546
Contig0005260	ENSDARG00000055885	Lnc_contig0088363
Contig0005332	ENSDARG00000054164	Lnc_contig0072683
Contig0005364	ENSDARG00000104559	Lnc_contig0017132
Contig0005413	ENSDARG00000022020	Lnc_contig0047481
Contig0005413	ENSDARG00000022020	Lnc_contig0042604
Contig0005499	ENSDARG00000074895	Lnc_contig0099172
Contig0005502	ENSDARG00000071076	Lnc_contig0082605
Contig0005527	ENSDARG00000012219	Lnc_contig0065096
Contig0005527	ENSDARG00000012219	Lnc_contig0013429
Contig0005561	ENSDARG00000086292	Lnc_contig0053494
Contig0005602	ENSDARG00000078929	Lnc_contig0076013
Contig0005632	ENSDARG00000092228	Lnc_contig0168719
Contig0005642	ENSDARG00000088972	Lnc_contig0033890
Contig0005688	ENSDARG00000028119	Lnc_contig0032869
Contig0005696	ENSDARG00000088087	Lnc_contig0061041
Contig0005724	ENSDARG00000039770	Lnc_contig0132398
Contig0005736	ENSDARG00000014159	Lnc_contig0003361
Contig0005914	ENSDARG00000026972	Lnc_contig0103697
Contig0005933	ENSDARG00000023287	Lnc_contig0066587
Contig0005964	ENSDARG00000076092	Lnc_contig0042737
Contig0006109	ENSDARG00000093176	Lnc_contig0059715
Contig0006109	ENSDARG00000093176	Lnc_contig0031702
Contig0006206	ENSDARG00000067752	Lnc_contig0086984
Contig0006287	ENSDARG00000055792	Lnc_contig0064293
Contig0006290	ENSDARG00000034633	Lnc_contig0061289
Contig0006331	ENSDARG00000097583	Lnc_contig0040015
Contig0006365	ENSDARG00000063568	Lnc_contig0033035
Contig0006399	ENSDARG00000054418	Lnc_contig0050971
Contig0006399	ENSDARG00000054418	Lnc_contig0050970
Contig0006440	ENSDARG00000040853	Lnc_contig0084883
Contig0006451	ENSDARG00000053586	Lnc_contig0030975
Contig0006457	ENSDARG00000042933	Lnc_contig0078701
Contig0006471	ENSDARG00000086998	Lnc_contig0122497
Contig0006761	ENSDARG00000053959	Lnc_contig0065096
Contig0006761	ENSDARG00000053959	Lnc_contig0056069
Contig0006761	ENSDARG00000053959	Lnc_contig0013429
Contig0006813	ENSDARG00000075007	Lnc_contig0016423
Contig0006851	ENSDARG00000041376	Lnc_contig0087195
Contig0006896	ENSDARG00000076001	Lnc_contig0076281
Contig0006908	ENSDARG00000038442	Lnc_contig0040230
Contig0006939	ENSDARG00000029370	Lnc_contig0094250
Contig0006959	ENSDARG00000090036	Lnc_contig0057684
Contig0006959	ENSDARG00000090036	Lnc_contig0033424
Contig0006963	ENSDARG00000078433	Lnc_contig0088461
Contig0006963	ENSDARG00000078433	Lnc_contig0017954
Contig0007058	ENSDARG00000036549	Lnc_contig0058974
Contig0007106	ENSDARG00000074933	Lnc_contig0056019
Contig0007237	ENSDARG00000031216	Lnc_contig0061157
Contig0007237	ENSDARG00000031216	Lnc_contig0059331
Contig0007252	ENSDARG00000057660	Lnc_contig0058732
Contig0007289	ENSDARG00000039302	Lnc_contig0040015
Contig0007314	ENSDARG00000069250	Lnc_contig0074189
Contig0007340	ENSDARG00000019728	Lnc_contig0032470
Contig0007448	ENSDARG00000104528	Lnc_contig0076995
Contig0007472	ENSDARG00000030775	Lnc_contig0167461
Contig0007481	ENSDARG00000060751	Lnc_contig0019550
Contig0007517	ENSDARG00000101474	Lnc_contig0048050
Contig0007722	ENSDARG00000104907	Lnc_contig0034908
Contig0007771	ENSDARG00000100127	Lnc_contig0084247
Contig0007782	ENSDARG00000056690	Lnc_contig0037766
Contig0007847	ENSDARG00000099351	Lnc_contig0079278
Contig0007861	ENSDARG00000078574	Lnc_contig0079795
Contig0007937	ENSDARG00000099500	Lnc_contig0081799
Contig0007941	ENSDARG00000015902	Lnc_contig0104079
Contig0007985	ENSDARG00000031888	Lnc_contig0050054
Contig0007986	ENSDARG00000005679	Lnc_contig0029820
Contig0008000	ENSDARG00000104114	Lnc_contig0019088
Contig0008028	ENSDARG00000036965	Lnc_contig0122096
Contig0008063	ENSDARG00000041203	Lnc_contig0062507
Contig0008084	ENSDARG00000060006	Lnc_contig0121107
Contig0008096	ENSDARG00000104808	Lnc_contig0026665
Contig0008109	ENSDARG00000019797	Lnc_contig0139186
Contig0008119	ENSDARG00000074340	Lnc_contig0081644
Contig0008128	ENSDARG00000075346	Lnc_contig0067787
Contig0008198	ENSDARG00000053326	Lnc_contig0019386
Contig0008283	ENSDARG00000089720	Lnc_contig0060173
Contig0008340	ENSDARG00000038780	Lnc_contig0111252
Contig0008362	ENSDARG00000056499	Lnc_contig0015511
Contig0008442	ENSDARG00000042214	Lnc_contig0030379
Contig0008524	ENSDARG00000004270	Lnc_contig0044284
Contig0008548	ENSDARG00000075687	Lnc_contig0006204
Contig0008571	ENSDARG00000076966	Lnc_contig0095785
Contig0008700	ENSDARG00000026842	Lnc_contig0009957
Contig0008701	ENSDARG00000052818	Lnc_contig0014653
Contig0008720	ENSDARG00000022648	Lnc_contig0077788
Contig0008764	ENSDARG00000005425	Lnc_contig0050209
Contig0008766	ENSDARG00000075400	Lnc_contig0089272
Contig0008818	ENSDARG00000014463	Lnc_contig0043535
Contig0008966	ENSDARG00000056367	Lnc_contig0069914
Contig0009089	ENSDARG00000059474	Lnc_contig0043357
Contig0009110	ENSDARG00000031770	Lnc_contig0060359
Contig0009134	ENSDARG00000094258	Lnc_contig0001057
Contig0009137	ENSDARG00000063438	Lnc_contig0050170
Contig0009174	ENSDARG00000071164	Lnc_contig0075242
Contig0009262	ENSDARG00000070162	Lnc_contig0034908
Contig0009291	ENSDARG00000102896	Lnc_contig0025633
Contig0009294	ENSDARG00000088762	Lnc_contig0000121
Contig0009315	ENSDARG00000088308	Lnc_contig0060977
Contig0009320	ENSDARG00000090793	Lnc_contig0087973
Contig0009333	ENSDARG00000032272	Lnc_contig0140725
Contig0009387	ENSDARG00000059804	Lnc_contig0088635
Contig0009406	ENSDARG00000039435	Lnc_contig0090169
Contig0009409	ENSDARG00000078348	Lnc_contig0050170
Contig0009428	ENSDARG00000091209	Lnc_contig0014307
Contig0009442	ENSDARG00000086296	Lnc_contig0097135
Contig0009478	ENSDARG00000013236	Lnc_contig0049701
Contig0009484	ENSDARG00000070800	Lnc_contig0060227
Contig0009484	ENSDARG00000070800	Lnc_contig0060098
Contig0009550	ENSDARG00000020948	Lnc_contig0132645
Contig0009590	ENSDARG00000076689	Lnc_contig0018891
Contig0009610	ENSDARG00000094736	Lnc_contig0148048
Contig0009610	ENSDARG00000094736	Lnc_contig0072801
Contig0009645	ENSDARG00000004937	Lnc_contig0080960
Contig0009701	ENSDARG00000026170	Lnc_contig0072660
Contig0009734	ENSDARG00000053961	Lnc_contig0034377
Contig0009771	ENSDARG00000060297	Lnc_contig0045102
Contig0009777	ENSDARG00000029331	Lnc_contig0036688
Contig0009961	ENSDARG00000042925	Lnc_contig0020886
Contig0010036	ENSDARG00000051970	Lnc_contig0033958
Contig0010091	ENSDARG00000010070	Lnc_contig0076704
Contig0010091	ENSDARG00000010070	Lnc_contig0051728
Contig0010101	ENSDARG00000002165	Lnc_contig0063145
Contig0010111	ENSDARG00000101716	Lnc_contig0025439
Contig0010261	ENSDARG00000023768	Lnc_contig0011020
Contig0010282	ENSDARG00000042854	Lnc_contig0076761
Contig0010295	ENSDARG00000012066	Lnc_contig0094257
Contig0010321	ENSDARG00000054127	Lnc_contig0099209
Contig0010487	ENSDARG00000055991	Lnc_contig0069487
Contig0010567	ENSDARG00000051763	Lnc_contig0106825
Contig0010625	ENSDARG00000087954	Lnc_contig0025111
Contig0010640	ENSDARG00000061201	Lnc_contig0007104
Contig0010641	ENSDARG00000018342	Lnc_contig0096027
Contig0010641	ENSDARG00000018342	Lnc_contig0033237
Contig0010641	ENSDARG00000018342	Lnc_contig0033236
Contig0010678	ENSDARG00000096711	Lnc_contig0088526
Contig0010688	ENSDARG00000093240	Lnc_contig0085750
Contig0010711	ENSDARG00000060645	Lnc_contig0095850
Contig0010796	ENSDARG00000095157	Lnc_contig0023970
Contig0010875	ENSDARG00000102959	Lnc_contig0031879
Contig0010948	ENSDARG00000077653	Lnc_contig0049449
Contig0010962	ENSDARG00000061173	Lnc_contig0042196
Contig0010978	ENSDARG00000059294	Lnc_contig0037538
Contig0011000	ENSDARG00000011246	Lnc_contig0110706
Contig0011133	ENSDARG00000039385	Lnc_contig0139490
Contig0011215	ENSDARG00000086551	Lnc_contig0087643
Contig0011224	ENSDARG00000069548	Lnc_contig0124175
Contig0011261	ENSDARG00000038308	Lnc_contig0079944
Contig0011296	ENSDARG00000043480	Lnc_contig0119270
Contig0011326	ENSDARG00000037514	Lnc_contig0063150
Contig0011557	ENSDARG00000046002	Lnc_contig0059331
Contig0011740	ENSDARG00000004154	Lnc_contig0097164
Contig0011773	ENSDARG00000003973	Lnc_contig0070402
Contig0011922	ENSDARG00000052994	Lnc_contig0100010
Contig0011932	ENSDARG00000099936	Lnc_contig0070402
Contig0011944	ENSDARG00000003251	Lnc_contig0103740
Contig0011944	ENSDARG00000003251	Lnc_contig0077920
Contig0012017	ENSDARG00000069893	Lnc_contig0032689
Contig0012260	ENSDARG00000054574	Lnc_contig0012958
Contig0012275	ENSDARG00000012025	Lnc_contig0067578
Contig0012291	ENSDARG00000104834	Lnc_contig0058777
Contig0012314	ENSDARG00000042751	Lnc_contig0119270
Contig0012408	ENSDARG00000069795	Lnc_contig0037383
Contig0012413	ENSDARG00000040250	Lnc_contig0068139
Contig0012536	ENSDARG00000087074	Lnc_contig0060165
Contig0012751	ENSDARG00000067593	Lnc_contig0051661
Contig0012808	ENSDARG00000035732	Lnc_contig0104392
Contig0012834	ENSDARG00000059048	Lnc_contig0038500
Contig0012841	ENSDARG00000069977	Lnc_contig0076527
Contig0012851	ENSDARG00000016598	Lnc_contig0049109
Contig0012860	ENSDARG00000070318	Lnc_contig0046136
Contig0012900	ENSDARG00000067832	Lnc_contig0094080
Contig0012947	ENSDARG00000044090	Lnc_contig0001057
Contig0012959	ENSDARG00000094935	Lnc_contig0014805
Contig0013017	ENSDARG00000015536	Lnc_contig0060923
Contig0013023	ENSDARG00000070794	Lnc_contig0061841
Contig0013077	ENSDARG00000102893	Lnc_contig0054441
Contig0013105	ENSDARG00000045095	Lnc_contig0052472
Contig0013186	ENSDARG00000054319	Lnc_contig0080243
Contig0013332	ENSDARG00000036481	Lnc_contig0049449
Contig0013383	ENSDARG00000003205	Lnc_contig0053248
Contig0013389	ENSDARG00000079926	Lnc_contig0106842
Contig0013389	ENSDARG00000079926	Lnc_contig0031054
Contig0013481	ENSDARG00000076779	Lnc_contig0118010
Contig0013773	ENSDARG00000069388	Lnc_contig0061041
Contig0013785	ENSDARG00000058260	Lnc_contig0061783
Contig0013851	ENSDARG00000010553	Lnc_contig0053135
Contig0014082	ENSDARG00000007808	Lnc_contig0033866
Contig0014250	ENSDARG00000055436	Lnc_contig0026403
Contig0014253	ENSDARG00000009626	Lnc_contig0048130
Contig0014295	ENSDARG00000017006	Lnc_contig0080597
Contig0014315	ENSDARG00000098286	Lnc_contig0017132
Contig0014344	ENSDARG00000013128	Lnc_contig0046244
Contig0014462	ENSDARG00000020529	Lnc_contig0073548
Contig0014559	ENSDARG00000078479	Lnc_contig0059890
Contig0014644	ENSDARG00000039661	Lnc_contig0104848
Contig0014644	ENSDARG00000039661	Lnc_contig0104238
Contig0014644	ENSDARG00000039661	Lnc_contig0096320
Contig0014684	ENSDARG00000103052	Lnc_contig0132645
Contig0014830	ENSDARG00000078657	Lnc_contig0061157
Contig0014873	ENSDARG00000096749	Lnc_contig0024263
Contig0014898	ENSDARG00000075887	Lnc_contig0065680
Contig0015033	ENSDARG00000006301	Lnc_contig0071163
Contig0015144	ENSDARG00000041411	Lnc_contig0029161
Contig0015303	ENSDARG00000069549	Lnc_contig0124175
Contig0015475	ENSDARG00000040713	Lnc_contig0095850
Contig0015550	ENSDARG00000079766	Lnc_contig0060977
Contig0015608	ENSDARG00000059982	Lnc_contig0082437
Contig0015666	ENSDARG00000070555	Lnc_contig0061080
Contig0015738	ENSDARG00000058325	Lnc_contig0065798
Contig0015759	ENSDARG00000034443	Lnc_contig0067252
Contig0015790	ENSDARG00000078281	Lnc_contig0051661
Contig0015792	ENSDARG00000069796	Lnc_contig0051661
Contig0015812	ENSDARG00000005481	Lnc_contig0040898
Contig0015896	ENSDARG00000076657	Lnc_contig0033673
Contig0015913	ENSDARG00000042856	Lnc_contig0039847
Contig0015938	ENSDARG00000102945	Lnc_contig0084427
Contig0015951	ENSDARG00000089071	Lnc_contig0098518
Contig0015951	ENSDARG00000089071	Lnc_contig0094790
Contig0015958	ENSDARG00000093052	Lnc_contig0080243
Contig0015958	ENSDARG00000093052	Lnc_contig0046424
Contig0015979	ENSDARG00000097180	Lnc_contig0019374
Contig0016125	ENSDARG00000016357	Lnc_contig0052596
Contig0016126	ENSDARG00000043518	Lnc_contig0052596
Contig0016168	ENSDARG00000101264	Lnc_contig0079370
Contig0016170	ENSDARG00000038716	Lnc_contig0074265
Contig0016308	ENSDARG00000043009	Lnc_contig0092932
Contig0016309	ENSDARG00000060678	Lnc_contig0067261
Contig0016391	ENSDARG00000103732	Lnc_contig0052421
Contig0016620	ENSDARG00000035571	Lnc_contig0063707
Contig0016898	ENSDARG00000062549	Lnc_contig0045194
Contig0016924	ENSDARG00000043781	Lnc_contig0092144
Contig0017069	ENSDARG00000097323	Lnc_contig0139186
Contig0017185	ENSDARG00000018492	Lnc_contig0068792
Contig0017434	ENSDARG00000058865	Lnc_contig0084708
Contig0017443	ENSDARG00000079808	Lnc_contig0029820
Contig0017451	ENSDARG00000104693	Lnc_contig0031994
Contig0017476	ENSDARG00000025340	Lnc_contig0067843
Contig0017549	ENSDARG00000104530	Lnc_contig0043163
Contig0017606	ENSDARG00000026616	Lnc_contig0084634
Contig0017624	ENSDARG00000075834	Lnc_contig0069487
Contig0017737	ENSDARG00000029668	Lnc_contig0018052
Contig0017751	ENSDARG00000016457	Lnc_contig0061289
Contig0017788	ENSDARG00000062577	Lnc_contig0089592
Contig0017895	ENSDARG00000021555	Lnc_contig0064979
Contig0017958	ENSDARG00000091801	Lnc_contig0091901
Contig0017994	ENSDARG00000102738	Lnc_contig0086510
Contig0017994	ENSDARG00000102738	Lnc_contig0030917
Contig0018124	ENSDARG00000039577	Lnc_contig0012482
Contig0018263	ENSDARG00000098613	Lnc_contig0084247
Contig0018468	ENSDARG00000088877	Lnc_contig0016728
Contig0018848	ENSDARG00000079588	Lnc_contig0069896
Contig0018940	ENSDARG00000068870	Lnc_contig0075593
Contig0018956	ENSDARG00000075158	Lnc_contig0026987
Contig0019059	ENSDARG00000063009	Lnc_contig0065798
Contig0019104	ENSDARG00000035870	Lnc_contig0003361
Contig0019298	ENSDARG00000100284	Lnc_contig0047314
Contig0019298	ENSDARG00000100284	Lnc_contig0025439
Contig0019356	ENSDARG00000103594	Lnc_contig0074024
Contig0019476	ENSDARG00000079854	Lnc_contig0093367
Contig0019476	ENSDARG00000079854	Lnc_contig0080076
Contig0019476	ENSDARG00000079854	Lnc_contig0009869
Contig0019578	ENSDARG00000056203	Lnc_contig0068733
Contig0019643	ENSDARG00000063577	Lnc_contig0038500
Contig0019788	ENSDARG00000092463	Lnc_contig0141709
Contig0020043	ENSDARG00000070387	Lnc_contig0054370
Contig0020043	ENSDARG00000070387	Lnc_contig0031244
Contig0020172	ENSDARG00000045199	Lnc_contig0060093
Contig0020186	ENSDARG00000089769	Lnc_contig0072300
Contig0020474	ENSDARG00000094272	Lnc_contig0045194
Contig0020704	ENSDARG00000010844	Lnc_contig0017802
Contig0020706	ENSDARG00000011170	Lnc_contig0078088
Contig0020820	ENSDARG00000022905	Lnc_contig0039958
Contig0020849	ENSDARG00000104817	Lnc_contig0065233
Contig0020849	ENSDARG00000104817	Lnc_contig0002514
Contig0020892	ENSDARG00000035887	Lnc_contig0068911
Contig0021061	ENSDARG00000035652	Lnc_contig0048371
Contig0021099	ENSDARG00000058005	Lnc_contig0053779
Contig0021314	ENSDARG00000076755	Lnc_contig0097625
Contig0021326	ENSDARG00000058357	Lnc_contig0021325
Contig0021572	ENSDARG00000011247	Lnc_contig0087758
Contig0021582	ENSDARG00000060756	Lnc_contig0020662
Contig0021729	ENSDARG00000077227	Lnc_contig0060227
Contig0021729	ENSDARG00000077227	Lnc_contig0060098
Contig0021789	ENSDARG00000012499	Lnc_contig0037397
Contig0021840	ENSDARG00000071567	Lnc_contig0085458
Contig0021840	ENSDARG00000071567	Lnc_contig0061850
Contig0021885	ENSDARG00000104488	Lnc_contig0059999
Contig0022028	ENSDARG00000027154	Lnc_contig0085258
Contig0022102	ENSDARG00000101411	Lnc_contig0050170
Contig0022307	ENSDARG00000102402	Lnc_contig0052421
Contig0022320	ENSDARG00000003307	Lnc_contig0055689
Contig0022570	ENSDARG00000100497	Lnc_contig0072009
Contig0022616	ENSDARG00000079826	Lnc_contig0076271
Contig0022616	ENSDARG00000079826	Lnc_contig0026394
Contig0022708	ENSDARG00000057714	Lnc_contig0110706
Contig0022909	ENSDARG00000101008	Lnc_contig0057171
Contig0023176	ENSDARG00000101281	Lnc_contig0103367
Contig0023200	ENSDARG00000056920	Lnc_contig0055148
Contig0023238	ENSDARG00000102477	Lnc_contig0026665
Contig0023364	ENSDARG00000012642	Lnc_contig0062746
Contig0023716	ENSDARG00000098024	Lnc_contig0033242
Contig0023898	ENSDARG00000033413	Lnc_contig0079764
Contig0023898	ENSDARG00000033413	Lnc_contig0050580
Contig0024008	ENSDARG00000096575	Lnc_contig0069487
Contig0024051	ENSDARG00000038985	Lnc_contig0088032
Contig0024151	ENSDARG00000089873	Lnc_contig0073905
Contig0024162	ENSDARG00000056150	Lnc_contig0079795
Contig0024517	ENSDARG00000031616	Lnc_contig0078238
Contig0024646	ENSDARG00000006916	Lnc_contig0082202
Contig0024767	ENSDARG00000055342	Lnc_contig0070657
Contig0024767	ENSDARG00000055342	Lnc_contig0060888
Contig0024777	ENSDARG00000080020	Lnc_contig0088987
Contig0024819	ENSDARG00000071215	Lnc_contig0087973
Contig0024909	ENSDARG00000043904	Lnc_contig0068691
Contig0025061	ENSDARG00000098929	Lnc_contig0070280
Contig0025474	ENSDARG00000043398	Lnc_contig0012737
Contig0025520	ENSDARG00000053800	Lnc_contig0097038
Contig0025570	ENSDARG00000076584	Lnc_contig0034377
Contig0025596	ENSDARG00000097620	Lnc_contig0057575
Contig0025820	ENSDARG00000056091	Lnc_contig0025154
Contig0026018	ENSDARG00000020001	Lnc_contig0068617
Contig0026147	ENSDARG00000056722	Lnc_contig0037766
Contig0026249	ENSDARG00000058365	Lnc_contig0149527
Contig0026249	ENSDARG00000058365	Lnc_contig0050935
Contig0026252	ENSDARG00000076246	Lnc_contig0116953
Contig0026264	ENSDARG00000089862	Lnc_contig0032700
Contig0026637	ENSDARG00000038398	Lnc_contig0058553
Contig0026720	ENSDARG00000101687	Lnc_contig0034504
Contig0026852	ENSDARG00000001634	Lnc_contig0088987
Contig0026857	ENSDARG00000038297	Lnc_contig0097609
Contig0027234	ENSDARG00000043899	Lnc_contig0064568
Contig0027362	ENSDARG00000041560	Lnc_contig0058784
Contig0027511	ENSDARG00000011837	Lnc_contig0105398
Contig0027511	ENSDARG00000011837	Lnc_contig0089923
Contig0027525	ENSDARG00000033489	Lnc_contig0094250
Contig0027575	ENSDARG00000060569	Lnc_contig0047086
Contig0028024	ENSDARG00000100677	Lnc_contig0151863
Contig0028024	ENSDARG00000100677	Lnc_contig0098115
Contig0028024	ENSDARG00000100677	Lnc_contig0017172
Contig0028037	ENSDARG00000075735	Lnc_contig0054109
Contig0028272	ENSDARG00000039325	Lnc_contig0107019
Contig0028291	ENSDARG00000100406	Lnc_contig0030407
Contig0028524	ENSDARG00000102099	Lnc_contig0024378
Contig0028563	ENSDARG00000090145	Lnc_contig0059331
Contig0029289	ENSDARG00000077726	Lnc_contig0093016
Contig0029526	ENSDARG00000034871	Lnc_contig0067703
Contig0029651	ENSDARG00000006617	Lnc_contig0057938
Contig0029651	ENSDARG00000006617	Lnc_contig0056174
Contig0029816	ENSDARG00000007813	Lnc_contig0085797
Contig0030084	ENSDARG00000075515	Lnc_contig0086846
Contig0030818	ENSDARG00000073918	Lnc_contig0061868
Contig0030949	ENSDARG00000017058	Lnc_contig0044928
Contig0030967	ENSDARG00000019588	Lnc_contig0038590
Contig0030967	ENSDARG00000019588	Lnc_contig0029391
Contig0031136	ENSDARG00000060865	Lnc_contig0060453
Contig0031137	ENSDARG00000001447	Lnc_contig0049554
Contig0031362	ENSDARG00000092849	Lnc_contig0049872
Contig0031446	ENSDARG00000079133	Lnc_contig0099137
Contig0031515	ENSDARG00000043902	Lnc_contig0068691
Contig0031748	ENSDARG00000089838	Lnc_contig0033242
Contig0031826	ENSDARG00000020455	Lnc_contig0095189
Contig0031959	ENSDARG000000076711	Lnc_contig0080243
Contig0031959	ENSDARG000000076711	Lnc_contig0046424
Contig0032388	ENSDARG00000058352	Lnc_contig0140725
Contig0032514	ENSDARG00000060900	Lnc_contig0102900
Contig0032675	ENSDARG00000003068	Lnc_contig0044861
Contig0032721	ENSDARG00000090156	Lnc_contig0032869
Contig0032883	ENSDARG00000045071	Lnc_contig0007104
Contig0032941	ENSDARG00000024092	Lnc_contig0097271
Contig0032949	ENSDARG00000103057	Lnc_contig0063690
Contig0033246	ENSDARG00000099199	Lnc_contig0079488
Contig0033347	ENSDARG00000101836	Lnc_contig0057641
Contig0033370	ENSDARG00000092976	Lnc_contig0126625
Contig0033705	ENSDARG00000097546	Lnc_contig0024598
Contig0033963	ENSDARG00000101425	Lnc_contig0095338
Contig0034038	ENSDARG00000054087	Lnc_contig0031138
Contig0034056	ENSDARG00000077938	Lnc_contig0046470
Contig0034149	ENSDARG00000103730	Lnc_contig0054441
Contig0034553	ENSDARG00000103926	Lnc_contig0083328
Contig0034840	ENSDARG00000070453	Lnc_contig0112883
Contig0034840	ENSDARG00000070453	Lnc_contig0082781
Contig0034975	ENSDARG00000101756	Lnc_contig0051474
Contig0035068	ENSDARG00000076104	Lnc_contig0081644
Contig0035308	ENSDARG00000027986	Lnc_contig0049554
Contig0035355	ENSDARG00000103509	Lnc_contig0035356
Contig0035355	ENSDARG00000103509	Lnc_contig0023278
Contig0035830	ENSDARG00000030106	Lnc_contig0007035
Contig0036040	ENSDARG00000099812	Lnc_contig0030322
Contig0036309	ENSDARG00000103957	Lnc_contig0029932
Contig0036458	ENSDARG00000025875	Lnc_contig0071684
Contig0036458	ENSDARG00000025875	Lnc_contig0057626
Contig0036474	ENSDARG00000012824	Lnc_contig0046743
Contig0036545	ENSDARG00000070132	Lnc_contig0068532
Contig0036765	ENSDARG00000099078	Lnc_contig0060436
Contig0036777	ENSDARG00000033444	Lnc_contig0094186
Contig0036874	ENSDARG00000052426	Lnc_contig0037237
Contig0037063	ENSDARG00000052057	Lnc_contig0037397
Contig0037113	ENSDARG00000103391	Lnc_contig0052421
Contig0037197	ENSDARG00000052386	Lnc_contig0073496
Contig0037535	ENSDARG00000101115	Lnc_contig0040576
Contig0037582	ENSDARG00000092667	Lnc_contig0012958
Contig0037665	ENSDARG00000076222	Lnc_contig0039958
Contig0037936	ENSDARG00000077547	Lnc_contig0071919
Contig0038142	ENSDARG00000105364	Lnc_contig0162678
Contig0038378	ENSDARG00000045955	Lnc_contig0099001
Contig0038378	ENSDARG00000045955	Lnc_contig0078756
Contig0038676	ENSDARG00000076529	Lnc_contig0042557
Contig0038911	ENSDARG00000076563	Lnc_contig0009869
Contig0039221	ENSDARG000000145311	Lnc_contig0087643
Contig0039437	ENSDARG00000058475	Lnc_contig0056583
Contig0039667	ENSDARG00000104710	Lnc_contig0048050
Contig0039669	ENSDARG00000055955	Lnc_contig0086031
Contig0039720	ENSDARG00000010301	Lnc_contig0052635
Contig0039802	ENSDARG00000070673	Lnc_contig0041414
Contig0040485	ENSDARG00000020164	Lnc_contig0062351
Contig0040698	ENSDARG00000070621	Lnc_contig0087353
Contig0040698	ENSDARG00000070621	Lnc_contig0065287
Contig0041062	ENSDARG00000023217	Lnc_contig0050998
Contig0041062	ENSDARG00000023217	Lnc_contig0020115
Contig0041075	ENSDARG00000100352	Lnc_contig0091553
Contig0041297	ENSDARG00000105521	Lnc_contig0046643
Contig0041301	ENSDARG00000087633	Lnc_contig0042969
Contig0041594	ENSDARG00000100947	Lnc_contig0087432
Contig0041657	ENSDARG00000076501	Lnc_contig0055690
Contig0041724	ENSDARG00000097795	Lnc_contig0065889
Contig0041724	ENSDARG00000097795	Lnc_contig0044250
Contig0042570	ENSDARG00000019525	Lnc_contig0019596
Contig0042858	ENSDARG00000060641	Lnc_contig0080394
Contig0042858	ENSDARG00000060641	Lnc_contig0060575
Contig0043271	ENSDARG00000074906	Lnc_contig0060622
Contig0043368	ENSDARG00000060435	Lnc_contig0116953
Contig0043481	ENSDARG00000054534	Lnc_contig0052961
Contig0043798	ENSDARG00000055786	Lnc_contig0044284
Contig0044165	ENSDARG00000076853	Lnc_contig0045138
Contig0044380	ENSDARG00000051939	Lnc_contig0063635
Contig0045300	ENSDARG00000036855	Lnc_contig0017873
Contig0045323	ENSDARG00000069438	Lnc_contig0053989
Contig0045885	ENSDARG00000100789	Lnc_contig0026665
Contig0045908	ENSDARG00000105052	Lnc_contig0196033
Contig0046291	ENSDARG00000008329	Lnc_contig0079741
Contig0046355	ENSDARG00000043157	Lnc_contig0014307
Contig0046954	ENSDARG00000039477	Lnc_contig0021603
Contig0047043	ENSDARG00000098857	Lnc_contig0092996
Contig0047043	ENSDARG00000098857	Lnc_contig0061327
Contig0047136	ENSDARG00000093006	Lnc_contig0093367
Contig0047136	ENSDARG00000093006	Lnc_contig0080076
Contig0047136	ENSDARG00000093006	Lnc_contig0009869
Contig0047315	ENSDARG00000043820	Lnc_contig0086317
Contig0047333	ENSDARG00000033138	Lnc_contig0094250
Contig0047769	ENSDARG00000101769	Lnc_contig0059237
Contig0047790	ENSDARG00000010207	Lnc_contig0162423
Contig0048131	ENSDARG00000040841	Lnc_contig0084883
Contig0048495	ENSDARG00000096237	Lnc_contig0096053
Contig0048627	ENSDARG00000041301	Lnc_contig0052503
Contig0049009	ENSDARG00000093972	Lnc_contig0026403
Contig0049140	ENSDARG00000039108	Lnc_contig0093917
Contig0049180	ENSDARG00000101512	Lnc_contig0069136
Contig0049569	ENSDARG00000102200	Lnc_contig0104704
Contig0049650	ENSDARG00000062721	Lnc_contig0108428
Contig0049681	ENSDARG00000099989	Lnc_contig0100490
Contig0049885	ENSDARG00000078762	Lnc_contig0014479
Contig0049908	ENSDARG00000055331	Lnc_contig0140247
Contig0050441	ENSDARG00000100883	Lnc_contig0024378
Contig0051347	ENSDARG00000030608	Lnc_contig0063150
Contig0052411	ENSDARG00000055332	Lnc_contig0027938
Contig0052517	ENSDARG00000075456	Lnc_contig0117593
Contig0052770	ENSDARG00000099577	Lnc_contig0037459
Contig0053177	ENSDARG00000005652	Lnc_contig0063096
Contig0053177	ENSDARG00000005652	Lnc_contig0056595
Contig0053367	ENSDARG00000076870	Lnc_contig0099313
Contig0053605	ENSDARG00000059939	Lnc_contig0047493
Contig0053634	ENSDARG00000079125	Lnc_contig0020022
Contig0053638	ENSDARG00000026403	Lnc_contig0059054
Contig0053640	ENSDARG00000032405	Lnc_contig0040015
Contig0053690	ENSDARG00000103028	Lnc_contig0109973
Contig0053695	ENSDARG00000063580	Lnc_contig0046244
Contig0053697	ENSDARG00000076420	Lnc_contig0063319
Contig0053743	ENSDARG00000034160	Lnc_contig0032700
Contig0053767	ENSDARG00000067607	Lnc_contig0025406
Contig0053901	ENSDARG00000102456	Lnc_contig0196033
Contig0053911	ENSDARG00000055052	Lnc_contig0031532
Contig0053950	ENSDARG00000099839	Lnc_contig0043266
Contig0053963	ENSDARG00000067545	Lnc_contig0062679
Contig0054059	ENSDARG00000097551	Lnc_contig0019374
Contig0054178	ENSDARG00000089477	Lnc_contig0068139
Contig0054279	ENSDARG00000037383	Lnc_contig0057631
Contig0054320	ENSDARG00000003795	Lnc_contig0098659
Contig0054348	ENSDARG00000079013	Lnc_contig0056635
Contig0054386	ENSDARG00000011549	Lnc_contig0053106
Contig0054398	ENSDARG00000079150	Lnc_contig0093367
Contig0054398	ENSDARG00000079150	Lnc_contig0080076
Contig0054513	ENSDARG00000092507	Lnc_contig0057575
Contig0054546	ENSDARG00000053476	Lnc_contig0037026
Contig0054610	ENSDARG00000062248	Lnc_contig0055841
Contig0054610	ENSDARG00000062248	Lnc_contig0039241
Contig0054633	ENSDARG00000097790	Lnc_contig0054370
Contig0054633	ENSDARG00000097790	Lnc_contig0031244
Contig0054651	ENSDARG00000089327	Lnc_contig0103474
Contig0054697	ENSDARG00000042409	Lnc_contig0097270
Contig0054749	ENSDARG00000059883	Lnc_contig0054748
Contig0054756	ENSDARG00000097937	Lnc_contig0081192
Contig0054761	ENSDARG00000017931	Lnc_contig0053135
Contig0054820	ENSDARG00000039222	Lnc_contig0064701
Contig0054967	ENSDARG00000098968	Lnc_contig0029476
Contig0054972	ENSDARG00000077308	Lnc_contig0013503
Contig0055080	ENSDARG00000103736	Lnc_contig0043163
Contig0055087	ENSDARG00000010524	Lnc_contig0042737
Contig0055225	ENSDARG00000020850	Lnc_contig0114174
Contig0055231	ENSDARG00000031548	Lnc_contig0078381
Contig0055273	ENSDARG00000102589	Lnc_contig0029932
Contig0055395	ENSDARG00000071819	Lnc_contig0148048
Contig0055518	ENSDARG00000062430	Lnc_contig0074450
Contig0055575	ENSDARG00000078166	Lnc_contig0048838
Contig0055598	ENSDARG00000062330	Lnc_contig0105398
Contig0055598	ENSDARG00000062330	Lnc_contig0089923
Contig0055610	ENSDARG00000094309	Lnc_contig0049872
Contig0055653	ENSDARG00000098954	Lnc_contig0019878
Contig0055834	ENSDARG00000103969	Lnc_contig0034504
Contig0055879	ENSDARG00000014462	Lnc_contig0129233
Contig0055930	ENSDARG00000100731	Lnc_contig0031906
Contig0055993	ENSDARG00000099516	Lnc_contig0025633
Contig0056003	ENSDARG00000098733	Lnc_contig0095910
Contig0056191	ENSDARG00000039373	Lnc_contig0017777
Contig0056199	ENSDARG00000062687	Lnc_contig0052049
Contig0056242	ENSDARG00000034862	Lnc_contig0068534
Contig0056324	ENSDARG00000088799	Lnc_contig0117593
Contig0056361	ENSDARG00000009733	Lnc_contig0040395
Contig0056428	ENSDARG00000101093	Lnc_contig0031879
Contig0056433	ENSDARG00000057513	Lnc_contig0045345
Contig0056433	ENSDARG00000057513	Lnc_contig0029133
Contig0056486	ENSDARG00000078760	Lnc_contig0054943
Contig0056705	ENSDARG00000042905	Lnc_contig0075593
Contig0056719	ENSDARG00000029764	Lnc_contig0105397
Contig0056808	ENSDARG00000059483	Lnc_contig0060707
Contig0056826	ENSDARG00000079062	Lnc_contig0055178
Contig0056916	ENSDARG00000057166	Lnc_contig0068792
Contig0056970	ENSDARG00000075397	Lnc_contig0045756
Contig0057013	ENSDARG00000101613	Lnc_contig0075380
Contig0057034	ENSDARG00000060035	Lnc_contig0097271
Contig0057115	ENSDARG00000031647	Lnc_contig0013503
Contig0057129	ENSDARG00000025299	Lnc_contig0077360
Contig0057132	ENSDARG00000006911	Lnc_contig0057067
Contig0057254	ENSDARG00000105042	Lnc_contig0076995
Contig0057291	ENSDARG00000068982	Lnc_contig0103474
Contig0057337	ENSDARG00000007385	Lnc_contig0074710
Contig0057376	ENSDARG00000069844	Lnc_contig0038627
Contig0057433	ENSDARG00000105279	Lnc_contig0051474
Contig0057503	ENSDARG00000088672	Lnc_contig0047606
Contig0057522	ENSDARG00000105422	Lnc_contig0149527
Contig0057522	ENSDARG00000105422	Lnc_contig0050935
Contig0057668	ENSDARG00000099634	Lnc_contig0078997
Contig0057740	ENSDARG00000100555	Lnc_contig0066191
Contig0057740	ENSDARG00000100555	Lnc_contig0025846
Contig0057757	ENSDARG00000074365	Lnc_contig0019374
Contig0057810	ENSDARG00000029463	Lnc_contig0111252
Contig0057932	ENSDARG00000031426	Lnc_contig0044861
Contig0057967	ENSDARG00000014180	Lnc_contig0068871
Contig0057977	ENSDARG00000018524	Lnc_contig0058818
Contig0058074	ENSDARG00000077506	Lnc_contig0021603
Contig0058280	ENSDARG00000070229	Lnc_contig0048860
Contig0058302	ENSDARG00000103547	Lnc_contig0098498
Contig0058328	ENSDARG00000075580	Lnc_contig0060828
Contig0058608	ENSDARG00000078002	Lnc_contig0084412
Contig0058640	ENSDARG00000077866	Lnc_contig0088461
Contig0058678	ENSDARG00000029480	Lnc_contig0120660
Contig0058681	ENSDARG00000102087	Lnc_contig0077760
Contig0058848	ENSDARG00000100782	Lnc_contig0068534
Contig0058853	ENSDARG00000078324	Lnc_contig0082856
Contig0058904	ENSDARG00000098204	Lnc_contig0090901
Contig0059091	ENSDARG00000054433	Lnc_contig0002557
Contig0059114	ENSDARG00000093317	Lnc_contig0117344
Contig0059139	ENSDARG00000104727	Lnc_contig0027672
Contig0059273	ENSDARG00000097556	Lnc_contig0114561
Contig0059364	ENSDARG00000074696	Lnc_contig0058087
Contig0059377	ENSDARG00000040157	Lnc_contig0024649
Contig0059396	ENSDARG00000088318	Lnc_contig0015988
Contig0059472	ENSDARG00000035676	Lnc_contig0069658
Contig0059541	ENSDARG00000093569	Lnc_contig0047813
Contig0059735	ENSDARG00000055092	Lnc_contig0141709
Contig0059829	ENSDARG00000101542	Lnc_contig0030917
Contig0059866	ENSDARG00000005236	Lnc_contig0038563
Contig0059869	ENSDARG00000092088	Lnc_contig0072801
Contig0059891	ENSDARG00000068969	Lnc_contig0055572
Contig0060085	ENSDARG00000040230	Lnc_contig0096053
Contig0060252	ENSDARG00000071879	Lnc_contig0050400
Contig0060253	ENSDARG00000068992	Lnc_contig0103474
Contig0060257	ENSDARG00000012671	Lnc_contig0145815
Contig0060341	ENSDARG00000057353	Lnc_contig0046643
Contig0060406	ENSDARG000000185342	Lnc_contig0058873
Contig0060472	ENSDARG00000101641	Lnc_contig0115415
Contig0060472	ENSDARG00000101641	Lnc_contig0097780
Contig0060483	ENSDARG00000101955	Lnc_contig0095338
Contig0060493	ENSDARG00000022085	Lnc_contig0024984
Contig0060591	ENSDARG00000079483	Lnc_contig0103076
Contig0060651	ENSDARG000000149391	Lnc_contig0065076
Contig0060651	ENSDARG000000149391	Lnc_contig0065071
Contig0060848	ENSDARG00000078159	Lnc_contig0049872
Contig0060850	ENSDARG00000075867	Lnc_contig0050440
Contig0060926	ENSDARG00000009212	Lnc_contig0010917
Contig0061026	ENSDARG00000018328	Lnc_contig0066999
Contig0061199	ENSDARG00000099298	Lnc_contig0014479
Contig0061455	ENSDARG00000056065	Lnc_contig0066999
Contig0061541	ENSDARG000000061281	Lnc_contig0132398
Contig0061556	ENSDARG00000071406	Lnc_contig0024263
Contig0061614	ENSDARG00000100302	Lnc_contig0093323
Contig0061631	ENSDARG00000100882	Lnc_contig0084247
Contig0061678	ENSDARG00000099758	Lnc_contig0073727
Contig0061791	ENSDARG00000078423	Lnc_contig0093367
Contig0061791	ENSDARG00000078423	Lnc_contig0080076
Contig0061908	ENSDARG00000101984	Lnc_contig0103607
Contig0062069	ENSDARG00000104568	Lnc_contig0106290
Contig0062140	ENSDARG00000076484	Lnc_contig0066928
Contig0062259	ENSDARG00000103585	Lnc_contig0047440
Contig0062302	ENSDARG00000088807	Lnc_contig0087280
Contig0062382	ENSDARG00000098716	Lnc_contig0065233
Contig0062382	ENSDARG00000098716	Lnc_contig0002514
Contig0062413	ENSDARG00000099890	Lnc_contig0086510
Contig0062413	ENSDARG00000099890	Lnc_contig0030917
Contig0062418	ENSDARG00000089404	Lnc_contig0026376
Contig0062518	ENSDARG00000097589	Lnc_contig0019374
Contig0062539	ENSDARG00000088274	Lnc_contig0040745
Contig0062548	ENSDARG00000102953	Lnc_contig0029932
Contig0062669	ENSDARG00000093070	Lnc_contig0001057
Contig0062690	ENSDARG00000054153	Lnc_contig0100050
Contig0062721	ENSDARG00000042510	Lnc_contig0045779
Contig0062755	ENSDARG00000004049	Lnc_contig0053143
Contig0062811	ENSDARG00000016875	Lnc_contig0097609
Contig0062815	ENSDARG00000088984	Lnc_contig0053494
Contig0062823	ENSDARG00000088019	Lnc_contig0044150
Contig0062917	ENSDARG00000022101	Lnc_contig0031587
Contig0063069	ENSDARG00000102398	Lnc_contig0017172
Contig0063181	ENSDARG00000074191	Lnc_contig0043641
Contig0063218	ENSDARG00000062997	Lnc_contig0067843
Contig0063223	ENSDARG00000011724	Lnc_contig0082439
Contig0063371	ENSDARG00000036685	Lnc_contig0045194
Contig0063430	ENSDARG00000101869	Lnc_contig0029476
Contig0063521	ENSDARG00000022218	Lnc_contig0074968
Contig0063594	ENSDARG00000087817	Lnc_contig0057114
Contig0063608	ENSDARG00000060222	Lnc_contig0018891
Contig0063685	ENSDARG00000008697	Lnc_contig0116083
Contig0063862	ENSDARG00000102955	Lnc_contig0054943
Contig0063873	ENSDARG00000099203	Lnc_contig0075113
Contig0063902	ENSDARG00000099950	Lnc_contig0045894
Contig0063946	ENSDARG00000074345	Lnc_contig0051028
Contig0064046	ENSDARG00000003699	Lnc_contig0020022
Contig0064131	ENSDARG00000033953	Lnc_contig0098577
Contig0064244	ENSDARG00000036993	Lnc_contig0059420
Contig0064272	ENSDARG00000055475	Lnc_contig0076279
Contig0064282	ENSDARG00000039915	Lnc_contig0138614
Contig0064303	ENSDARG00000077081	Lnc_contig0024263
Contig0064310	ENSDARG000000054791	Lnc_contig0022492
Contig0064321	ENSDARG00000025866	Lnc_contig0082437
Contig0064783	ENSDARG00000063730	Lnc_contig0109417
Contig0064785	ENSDARG00000063433	Lnc_contig0058012
Contig0064785	ENSDARG00000063433	Lnc_contig0038049
Contig0064824	ENSDARG00000011983	Lnc_contig0066130
Contig0064824	ENSDARG00000011983	Lnc_contig0055178
Contig0065005	ENSDARG00000053918	Lnc_contig0055634
Contig0065027	ENSDARG00000030472	Lnc_contig0057626
Contig0065048	ENSDARG00000056322	Lnc_contig0032470
Contig0065164	ENSDARG000000092091	Lnc_contig0053135
Contig0065263	ENSDARG00000035952	Lnc_contig0041050
Contig0065375	ENSDARG00000102178	Lnc_contig0052336
Contig0065624	ENSDARG00000105548	Lnc_contig0021603
Contig0065652	ENSDARG000000125861	Lnc_contig0053324
Contig0065808	ENSDARG00000030307	Lnc_contig0074710
Contig0065854	ENSDARG00000020798	Lnc_contig0095189
Contig0065881	ENSDARG00000078088	Lnc_contig0056635
Contig0065918	ENSDARG00000011020	Lnc_contig0100433
Contig0065962	ENSDARG00000045064	Lnc_contig0040359
Contig0066210	ENSDARG00000091269	Lnc_contig0029216
Contig0066243	ENSDARG00000104836	Lnc_contig0052336
Contig0066536	ENSDARG00000012177	Lnc_contig0066852
Contig0066650	ENSDARG00000096701	Lnc_contig0106842
Contig0066835	ENSDARG00000096359	Lnc_contig0060227
Contig0066835	ENSDARG00000096359	Lnc_contig0060098
Contig0066877	ENSDARG00000100809	Lnc_contig0076013
Contig0066879	ENSDARG00000098512	Lnc_contig0105397
Contig0066987	ENSDARG00000021195	Lnc_contig0047813
Contig0067038	ENSDARG00000100776	Lnc_contig0079308
Contig0067102	ENSDARG00000093660	Lnc_contig0100716
Contig0067193	ENSDARG00000075209	Lnc_contig0099209
Contig0067225	ENSDARG00000046010	Lnc_contig0097164
Contig0067229	ENSDARG00000052680	Lnc_contig0029216
Contig0067422	ENSDARG00000103294	Lnc_contig0072514
Contig0067444	ENSDARG00000020795	Lnc_contig0102779
Contig0067610	ENSDARG00000043710	Lnc_contig0036890
Contig0067659	ENSDARG00000096248	Lnc_contig0115174
Contig0067688	ENSDARG00000105243	Lnc_contig0085204
Contig0067822	ENSDARG00000045224	Lnc_contig0110706
Contig0067842	ENSDARG00000012468	Lnc_contig0057754
Contig0067939	ENSDARG00000079462	Lnc_contig0060359
Contig0068038	ENSDARG000000212551	Lnc_contig0050054
Contig0068063	ENSDARG00000091624	Lnc_contig0080988
Contig0068066	ENSDARG00000078520	Lnc_contig0040015
Contig0068115	ENSDARG00000061233	Lnc_contig0085797
Contig0068332	ENSDARG00000075850	Lnc_contig0031587
Contig0069374	ENSDARG00000075393	Lnc_contig0099172
Contig0069492	ENSDARG00000021948	Lnc_contig0065889
Contig0069492	ENSDARG00000021948	Lnc_contig0044250
Contig0069515	ENSDARG00000057630	Lnc_contig0058732
Contig0069523	ENSDARG00000054218	Lnc_contig0075113
Contig0069570	ENSDARG00000100361	Lnc_contig0084247
Contig0069659	ENSDARG00000086932	Lnc_contig0084412
Contig0069708	ENSDARG00000011190	Lnc_contig0107107
Contig0069968	ENSDARG00000103725	Lnc_contig0079488
Contig0070077	ENSDARG00000099799	Lnc_contig0033276
Contig0070174	ENSDARG00000074688	Lnc_contig0038563
Contig0070562	ENSDARG00000068114	Lnc_contig0043535
Contig0070783	ENSDARG00000041616	Lnc_contig0058784
Contig0070794	ENSDARG00000071724	Lnc_contig0115430
Contig0070830	ENSDARG00000088882	Lnc_contig0050315
Contig0070852	ENSDARG00000062785	Lnc_contig0075909
Contig0071086	ENSDARG00000078620	Lnc_contig0044150
Contig0071154	ENSDARG00000019459	Lnc_contig0093016
Contig0071269	ENSDARG00000062630	Lnc_contig0052049
Contig0071296	ENSDARG00000041976	Lnc_contig0007035
Contig0071358	ENSDARG00000023151	Lnc_contig0059205
Contig0071665	ENSDARG00000077297	Lnc_contig0075616
Contig0071724	ENSDARG00000096721	Lnc_contig0086846
Contig0071758	ENSDARG00000037837	Lnc_contig0016294
Contig0071827	ENSDARG00000061852	Lnc_contig0009116
Contig0071862	ENSDARG00000103853	Lnc_contig0084247
Contig0071880	ENSDARG00000006838	Lnc_contig0052399
Contig0072036	ENSDARG00000062998	Lnc_contig0082421
Contig0072320	ENSDARG00000056554	Lnc_contig0041046
Contig0072388	ENSDARG00000011863	Lnc_contig0057171
Contig0072628	ENSDARG00000098799	Lnc_contig0084151
Contig0072854	ENSDARG00000051912	Lnc_contig0061615
Contig0072924	ENSDARG00000061409	Lnc_contig0068733
Contig0073178	ENSDARG000000022101	Lnc_contig0027789
Contig0073184	ENSDARG00000077570	Lnc_contig0070131
Contig0073301	ENSDARG00000025914	Lnc_contig0129233
Contig0073364	ENSDARG00000086631	Lnc_contig0116188
Contig0073364	ENSDARG00000086631	Lnc_contig0074359
Contig0073371	ENSDARG00000103515	Lnc_contig0072300
Contig0073488	ENSDARG00000068372	Lnc_contig0093079
Contig0073591	ENSDARG00000061640	Lnc_contig0075380
Contig0073687	ENSDARG00000007654	Lnc_contig0110176
Contig0073945	ENSDARG00000041348	Lnc_contig0197158
Contig0074061	ENSDARG00000021124	Lnc_contig0044284
Contig0074459	ENSDARG00000015835	Lnc_contig0139490
Contig0074512	ENSDARG00000013144	Lnc_contig0046588
Contig0074585	ENSDARG00000019332	Lnc_contig0053779
Contig0074590	ENSDARG00000093465	Lnc_contig0124175
Contig0074623	ENSDARG00000076005	Lnc_contig0057938
Contig0074676	ENSDARG00000086851	Lnc_contig0102900
Contig0074743	ENSDARG00000055540	Lnc_contig0037280
Contig0074919	ENSDARG00000059123	Lnc_contig0066180
Contig0075263	ENSDARG00000093024	Lnc_contig0116188
Contig0075263	ENSDARG00000093024	Lnc_contig0074359
Contig0075392	ENSDARG00000086254	Lnc_contig0061783
Contig0075475	ENSDARG00000077329	Lnc_contig0088101
Contig0075513	ENSDARG00000092152	Lnc_contig0072801
Contig0075858	ENSDARG000000102441	Lnc_contig0077690
Contig0076402	ENSDARG00000041413	Lnc_contig0029161
Contig0076467	ENSDARG00000089235	Lnc_contig0091906
Contig0076872	ENSDARG00000059333	Lnc_contig0063276
Contig0076954	ENSDARG00000063731	Lnc_contig0109417
Contig0077266	ENSDARG00000059342	Lnc_contig0081079
Contig0077280	ENSDARG00000055238	Lnc_contig0048860
Contig0077389	ENSDARG00000042859	Lnc_contig0076761
Contig0077447	ENSDARG00000060089	Lnc_contig0086387
Contig0077742	ENSDARG00000104210	Lnc_contig0055634
Contig0078109	ENSDARG00000006508	Lnc_contig0092351
Contig0078135	ENSDARG00000033871	Lnc_contig0097270
Contig0078776	ENSDARG00000104042	Lnc_contig0090554
Contig0078992	ENSDARG00000079183	Lnc_contig0034908
Contig0079216	ENSDARG000000128601	Lnc_contig0045102
Contig0079452	ENSDARG00000101156	Lnc_contig0083321
Contig0079452	ENSDARG00000101156	Lnc_contig0080750
Contig0079496	ENSDARG00000101980	Lnc_contig0060322
Contig0079552	ENSDARG00000020574	Lnc_contig0107997
Contig0079584	ENSDARG00000043818	Lnc_contig0086317
Contig0079626	ENSDARG00000099871	Lnc_contig0073223
Contig0079831	ENSDARG00000026137	Lnc_contig0046083
Contig0079989	ENSDARG00000075170	Lnc_contig0045756
Contig0080037	ENSDARG00000069261	Lnc_contig0130407
Contig0080211	ENSDARG00000058579	Lnc_contig0167461
Contig0081025	ENSDARG00000103077	Lnc_contig0057263
Contig0081191	ENSDARG00000074675	Lnc_contig0017873
Contig0081216	ENSDARG00000033738	Lnc_contig0080621
Contig0081216	ENSDARG00000033738	Lnc_contig0053106
Contig0081270	ENSDARG00000078145	Lnc_contig0067118
Contig0081287	ENSDARG00000099221	Lnc_contig0033490
Contig0081444	ENSDARG00000042861	Lnc_contig0039847
Contig0081523	ENSDARG00000099509	Lnc_contig0009038
Contig0081803	ENSDARG00000070078	Lnc_contig0074392
Contig0082077	ENSDARG00000025081	Lnc_contig0024598
Contig0082161	ENSDARG000000128201	Lnc_contig0015988
Contig0082857	ENSDARG00000077768	Lnc_contig0123958
Contig0082891	ENSDARG00000013834	Lnc_contig0095850
Contig0082917	ENSDARG00000021611	Lnc_contig0059420
Contig0083256	ENSDARG00000013020	Lnc_contig0055690
Contig0083540	ENSDARG00000078560	Lnc_contig0028165
Contig0083740	ENSDARG00000001882	Lnc_contig0099209
Contig0083817	ENSDARG00000002986	Lnc_contig0063707
Contig0083947	ENSDARG00000069407	Lnc_contig0045329
Contig0083966	ENSDARG00000099241	Lnc_contig0070280
Contig0084201	ENSDARG00000105412	Lnc_contig0093367
Contig0084201	ENSDARG00000105412	Lnc_contig0080076
Contig0084233	ENSDARG00000061918	Lnc_contig0039975
Contig0084298	ENSDARG00000075759	Lnc_contig0112883
Contig0084298	ENSDARG00000075759	Lnc_contig0082781
Contig0084471	ENSDARG00000060103	Lnc_contig0086387
Contig0084561	ENSDARG00000086874	Lnc_contig0080394
Contig0084561	ENSDARG00000086874	Lnc_contig0060575
Contig0084598	ENSDARG00000069484	Lnc_contig0084708
Contig0084623	ENSDARG00000102150	Lnc_contig0028276
Contig0084710	ENSDARG00000068729	Lnc_contig0042567
Contig0084806	ENSDARG00000089172	Lnc_contig0079799
Contig0084893	ENSDARG00000016173	Lnc_contig0092840
Contig0085277	ENSDARG00000103817	Lnc_contig0054835
Contig0085300	ENSDARG00000052290	Lnc_contig0084634
Contig0085305	ENSDARG00000016429	Lnc_contig0027789
Contig0085421	ENSDARG00000105691	Lnc_contig0083321
Contig0085421	ENSDARG00000105691	Lnc_contig0080750
Contig0085790	ENSDARG00000075827	Lnc_contig0068534
Contig0085827	ENSDARG00000093286	Lnc_contig0098659
Contig0085927	ENSDARG00000021633	Lnc_contig0082577
Contig0086462	ENSDARG00000092892	Lnc_contig0049898
Contig0086517	ENSDARG00000100097	Lnc_contig0081699
Contig0086559	ENSDARG00000027822	Lnc_contig0153164
Contig0086666	ENSDARG00000096614	Lnc_contig0069487
Contig0086775	ENSDARG00000062561	Lnc_contig0075242
Contig0086793	ENSDARG00000103765	Lnc_contig0009038
Contig0086808	ENSDARG00000005789	Lnc_contig0038253
Contig0086812	ENSDARG00000090228	Lnc_contig0023970
Contig0087167	ENSDARG00000087210	Lnc_contig0097578
Contig0087167	ENSDARG00000087210	Lnc_contig0066137
Contig0087349	ENSDARG00000076730	Lnc_contig0009116
Contig0087575	ENSDARG00000091631	Lnc_contig0088363
Contig0087741	ENSDARG00000095946	Lnc_contig0060322
Contig0088336	ENSDARG000000007303	Lnc_contig0020797
Contig0088362	ENSDARG00000014208	Lnc_contig0059715
Contig0088362	ENSDARG00000014208	Lnc_contig0031702
Contig0088374	ENSDARG00000057142	Lnc_contig0047481
Contig0088374	ENSDARG00000057142	Lnc_contig0042604
Contig0088618	ENSDARG00000078058	Lnc_contig0090901
Contig0089064	ENSDARG00000101056	Lnc_contig0059999
Contig0089071	ENSDARG00000058345	Lnc_contig0030379
Contig0089085	ENSDARG00000097255	Lnc_contig0118637
Contig0089103	ENSDARG00000104716	Lnc_contig0033276
Contig0089152	ENSDARG00000054331	Lnc_contig0079961
Contig0089194	ENSDARG00000043457	Lnc_contig0063535
Contig0089339	ENSDARG00000054723	Lnc_contig0033445
Contig0089365	ENSDARG00000038405	Lnc_contig0043641
Contig0089615	ENSDARG00000087798	Lnc_contig0085750
Contig0089765	ENSDARG00000018049	Lnc_contig0060093
Contig0090102	ENSDARG00000099618	Lnc_contig0095338
Contig0090214	ENSDARG00000052827	Lnc_contig0014653
Contig0090242	ENSDARG00000105178	Lnc_contig0100490
Contig0090391	ENSDARG00000017446	Lnc_contig0060315
Contig0090495	ENSDARG00000028295	Lnc_contig0075593
Contig0090545	ENSDARG00000025566	Lnc_contig0082605
Contig0091061	ENSDARG00000071719	Lnc_contig0039958
Contig0091227	ENSDARG00000077934	Lnc_contig0081079
Contig0091353	ENSDARG00000052975	Lnc_contig0046585
Contig0091369	ENSDARG00000030265	Lnc_contig0057067
Contig0091398	ENSDARG00000102981	Lnc_contig0099297
Contig0091479	ENSDARG00000094643	Lnc_contig0024984
Contig0091803	ENSDARG00000078785	Lnc_contig0060773
Contig0091832	ENSDARG00000102216	Lnc_contig0111273
Contig0092380	ENSDARG00000018914	Lnc_contig0087195
Contig0092514	ENSDARG00000102651	Lnc_contig0023970
Contig0092515	ENSDARG00000067646	Lnc_contig0104704
Contig0092515	ENSDARG00000067646	Lnc_contig0061948
Contig0092607	ENSDARG00000037056	Lnc_contig0044669
Contig0092832	ENSDARG000000007291	Lnc_contig0103740
Contig0092832	ENSDARG000000007291	Lnc_contig0077920
Contig0094030	ENSDARG00000035506	Lnc_contig0098577
Contig0094109	ENSDARG00000073931	Lnc_contig0115430
Contig0094127	ENSDARG00000037285	Lnc_contig0104079
Contig0094393	ENSDARG00000057025	Lnc_contig0012482
Contig0094578	ENSDARG00000057352	Lnc_contig0004584
Contig0094602	ENSDARG00000018698	Lnc_contig0094751
Contig0094746	ENSDARG00000056090	Lnc_contig0025154
Contig0094763	ENSDARG00000055926	Lnc_contig0086031
Contig0094819	ENSDARG00000025478	Lnc_contig0058726
Contig0095049	ENSDARG00000070396	Lnc_contig0026403
Contig0095516	ENSDARG00000025073	Lnc_contig0106212
Contig0095629	ENSDARG00000097704	Lnc_contig0099209
Contig0095836	ENSDARG00000025605	Lnc_contig0122546
Contig0096439	ENSDARG000000053273	Lnc_contig0076207
Contig0096467	ENSDARG00000068030	Lnc_contig0062337
Contig0096563	ENSDARG00000014320	Lnc_contig0091069
Contig0097051	ENSDARG00000091904	Lnc_contig0062543
Contig0097274	ENSDARG00000037122	Lnc_contig0085458
Contig0097498	ENSDARG00000032161	Lnc_contig0087353
Contig0097498	ENSDARG00000032161	Lnc_contig0065287
Contig0097544	ENSDARG00000015025	Lnc_contig0016294
Contig0097634	ENSDARG000000214831	Lnc_contig0041028
Contig0097653	ENSDARG00000094284	Lnc_contig0014805
Contig0098020	ENSDARG00000075564	Lnc_contig0065680
Contig0098059	ENSDARG00000102556	Lnc_contig0066101
Contig0098248	ENSDARG00000036186	Lnc_contig0090024
Contig0098938	ENSDARG00000090481	Lnc_contig0169772
Contig0098964	ENSDARG00000014005	Lnc_contig0102779
Contig0099040	ENSDARG00000044191	Lnc_contig0094880
Contig0099192	ENSDARG00000061030	Lnc_contig0076534
Contig0099579	ENSDARG00000030972	Lnc_contig0033958
Contig0099596	ENSDARG00000059945	Lnc_contig0138614
Contig0099628	ENSDARG00000103866	Lnc_contig0012737
Contig0099629	ENSDARG00000103252	Lnc_contig0012737
Contig0099679	ENSDARG00000028106	Lnc_contig0057684
Contig0099679	ENSDARG00000028106	Lnc_contig0033424
Contig0099906	ENSDARG00000034270	Lnc_contig0010917
Contig0099918	ENSDARG00000098984	Lnc_contig0059803
Contig0100081	ENSDARG00000089129	Lnc_contig0160327
Contig0100147	ENSDARG00000053027	Lnc_contig0088749
Contig0100733	ENSDARG00000089920	Lnc_contig0047844
Contig0100834	ENSDARG00000009868	Lnc_contig0063145
Contig0101178	ENSDARG00000101309	Lnc_contig0081699
Contig0101193	ENSDARG00000017235	Lnc_contig0077690
Contig0101403	ENSDARG00000005423	Lnc_contig0033866
Contig0101460	ENSDARG000000015581	Lnc_contig0103740
Contig0101727	ENSDARG00000076767	Lnc_contig0045756
Contig0102288	ENSDARG00000079353	Lnc_contig0094751
Contig0102532	ENSDARG00000052396	Lnc_contig0042567
Contig0102982	ENSDARG000000053941	Lnc_contig0093897
Contig0102982	ENSDARG000000053941	Lnc_contig0015270
Contig0103005	ENSDARG00000098465	Lnc_contig0025633
Contig0103039	ENSDARG00000093349	Lnc_contig0082501
Contig0103039	ENSDARG00000093349	Lnc_contig0047440
Contig0103302	ENSDARG000000142481	Lnc_contig0061850
Contig0103486	ENSDARG00000074686	Lnc_contig0113872
Contig0103486	ENSDARG00000074686	Lnc_contig0074024
Contig0103660	ENSDARG00000098330	Lnc_contig0092996
Contig0103660	ENSDARG00000098330	Lnc_contig0061327
Contig0104595	ENSDARG00000061481	Lnc_contig0091553
Contig0104733	ENSDARG00000075977	Lnc_contig0024436
Contig0104864	ENSDARG00000053890	Lnc_contig0041414
Contig0105057	ENSDARG00000093999	Lnc_contig0105484
Contig0105085	ENSDARG00000029524	Lnc_contig0030322
Contig0105154	ENSDARG00000007135	Lnc_contig0032689
Contig0105325	ENSDARG00000097485	Lnc_contig0142237
Contig0105334	ENSDARG00000052816	Lnc_contig0014653
Contig0105595	ENSDARG00000038793	Lnc_contig0058873
Contig0105629	ENSDARG00000054833	Lnc_contig0035931
Contig0105705	ENSDARG00000086255	Lnc_contig0086846
Contig0105874	ENSDARG00000074564	Lnc_contig0095785
Contig0105886	ENSDARG00000060893	Lnc_contig0069658
Contig0106340	ENSDARG00000100550	Lnc_contig0039297
Contig0106417	ENSDARG00000015352	Lnc_contig0092932
Contig0106605	ENSDARG00000058471	Lnc_contig0056583
Contig0106612	ENSDARG00000093424	Lnc_contig0076189
Contig0106993	ENSDARG00000090654	Lnc_contig0080988
Contig0107580	ENSDARG00000096423	Lnc_contig0096053
Contig0107647	ENSDARG00000039272	Lnc_contig0016423
Contig0107691	ENSDARG00000003035	Lnc_contig0063150
Contig0108208	ENSDARG00000092222	Lnc_contig0113969
Contig0108208	ENSDARG00000092222	Lnc_contig0012958
Contig0108494	ENSDARG00000007955	Lnc_contig0058012
Contig0108494	ENSDARG00000007955	Lnc_contig0038049
Contig0108880	ENSDARG00000077732	Lnc_contig0041239
Contig0108949	ENSDARG00000105477	Lnc_contig0078088
Contig0108953	ENSDARG00000061864	Lnc_contig0023519
Contig0108960	ENSDARG00000051768	Lnc_contig0028165
Contig0109077	ENSDARG00000077988	Lnc_contig0122497
Contig0109860	ENSDARG00000015472	Lnc_contig0067578
Contig0110100	ENSDARG00000037142	Lnc_contig0085458
Contig0110100	ENSDARG00000037142	Lnc_contig0061850
Contig0110548	ENSDARG00000076274	Lnc_contig0034013
Contig0110686	ENSDARG00000053447	Lnc_contig0094880
Contig0110855	ENSDARG00000053405	Lnc_contig0021603
Contig0110948	ENSDARG00000089567	Lnc_contig0032512
Contig0111171	ENSDARG00000053323	Lnc_contig0031054
Contig0111894	ENSDARG00000061844	Lnc_contig0023519
Contig0111943	ENSDARG00000099636	Lnc_contig0054943
Contig0112075	ENSDARG00000101142	Lnc_contig0060436
Contig0112294	ENSDARG00000033789	Lnc_contig0066130
Contig0113007	ENSDARG00000002190	Lnc_contig0030975
Contig0113122	ENSDARG00000079637	Lnc_contig0121107
Contig0113188	ENSDARG00000087814	Lnc_contig0088058
Contig0113296	ENSDARG00000078118	Lnc_contig0080597
Contig0113589	ENSDARG00000075139	Lnc_contig0094022
Contig0113589	ENSDARG00000075139	Lnc_contig0057540
Contig0113639	ENSDARG00000028396	Lnc_contig0116802
Contig0113639	ENSDARG00000028396	Lnc_contig0020797
Contig0114331	ENSDARG00000061986	Lnc_contig0092935
Contig0114761	ENSDARG00000099959	Lnc_contig0034504
Contig0114901	ENSDARG00000077085	Lnc_contig0042151
Contig0115215	ENSDARG00000035570	Lnc_contig0063707
Contig0115322	ENSDARG00000105039	Lnc_contig0040407
Contig0115350	ENSDARG00000039872	Lnc_contig0046585
Contig0115417	ENSDARG000000024112	Lnc_contig0087128
Contig0115703	ENSDARG00000016484	Lnc_contig0071919
Contig0115744	ENSDARG00000063732	Lnc_contig0086916
Contig0116042	ENSDARG00000092060	Lnc_contig0026137
Contig0116126	ENSDARG00000055565	Lnc_contig0127495
Contig0116275	ENSDARG00000056378	Lnc_contig0069914
Contig0116359	ENSDARG00000045565	Lnc_contig0042969
Contig0116662	ENSDARG000000048402	Lnc_contig0067843
Contig0116696	ENSDARG00000061735	Lnc_contig0076281
Contig0116725	ENSDARG00000101216	Lnc_contig0009038
Contig0117045	ENSDARG00000021924	Lnc_contig0107997
Contig0117155	ENSDARG00000100955	Lnc_contig0027672
Contig0117320	ENSDARG00000068657	Lnc_contig0026376
Contig0117508	ENSDARG00000099748	Lnc_contig0012737
Contig0117590	ENSDARG00000061207	Lnc_contig0098362
Contig0117889	ENSDARG00000098461	Lnc_contig0033276
Contig0118420	ENSDARG00000016302	Lnc_contig0074610
Contig0118422	ENSDARG00000086075	Lnc_contig0059182
Contig0118657	ENSDARG00000095678	Lnc_contig0092867
Contig0118680	ENSDARG00000079665	Lnc_contig0115386
Contig0118889	ENSDARG00000098995	Lnc_contig0099297
Contig0119199	ENSDARG00000035798	Lnc_contig0071760
Contig0119393	ENSDARG00000086775	Lnc_contig0040230
Contig0119442	ENSDARG00000031346	Lnc_contig0141287
Contig0119448	ENSDARG00000013966	Lnc_contig0040898
Contig0119775	ENSDARG00000025904	Lnc_contig0066130
Contig0120594	ENSDARG00000026771	Lnc_contig0073727
Contig0120911	ENSDARG00000042833	Lnc_contig0060276
Contig0121135	ENSDARG00000077860	Lnc_contig0046470
Contig0121280	ENSDARG00000045294	Lnc_contig0081759
Contig0122016	ENSDARG00000076297	Lnc_contig0073152
Contig0122016	ENSDARG00000076297	Lnc_contig0052252
Contig0122294	ENSDARG00000099727	Lnc_contig0052961
Contig0122619	ENSDARG00000019613	Lnc_contig0080066
Contig0122727	ENSDARG000000102671	Lnc_contig0030041
Contig0122914	ENSDARG00000101120	Lnc_contig0091460
Contig0123478	ENSDARG00000090943	Lnc_contig0088058
Contig0123510	ENSDARG00000100170	Lnc_contig0031994
Contig0124139	ENSDARG00000100060	Lnc_contig0081799
Contig0124579	ENSDARG00000062195	Lnc_contig0049109
Contig0124711	ENSDARG00000020679	Lnc_contig0094751
Contig0124879	ENSDARG00000062280	Lnc_contig0061615
Contig0125059	ENSDARG00000089933	Lnc_contig0082421
Contig0125322	ENSDARG00000015315	Lnc_contig0016728
Contig0125456	ENSDARG00000061169	Lnc_contig0053842
Contig0125850	ENSDARG00000092746	Lnc_contig0063215
Contig0126577	ENSDARG00000056929	Lnc_contig0055148
Contig0126595	ENSDARG00000095855	Lnc_contig0075593
Contig0126602	ENSDARG00000087573	Lnc_contig0078036
Contig0127245	ENSDARG00000104726	Lnc_contig0111273
Contig0127604	ENSDARG00000079979	Lnc_contig0038964
Contig0127736	ENSDARG00000019881	Lnc_contig0096890
Contig0127883	ENSDARG00000105479	Lnc_contig0064293
Contig0127938	ENSDARG00000029439	Lnc_contig0104306
Contig0128675	ENSDARG00000020623	Lnc_contig0160327
Contig0128856	ENSDARG00000025889	Lnc_contig0047218
Contig0129094	ENSDARG00000078072	Lnc_contig0047493
Contig0129133	ENSDARG00000063701	Lnc_contig0062746
Contig0129191	ENSDARG00000026482	Lnc_contig0071684
Contig0129199	ENSDARG00000079636	Lnc_contig0089272
Contig0131159	ENSDARG00000070536	Lnc_contig0135202
Contig0131298	ENSDARG00000104529	Lnc_contig0099297
Contig0131539	ENSDARG00000014031	Lnc_contig0023893
Contig0131568	ENSDARG00000058734	Lnc_contig0044669
Contig0131604	ENSDARG00000074819	Lnc_contig0072864
Contig0131609	ENSDARG00000039345	Lnc_contig0065076
Contig0131609	ENSDARG00000039345	Lnc_contig0065071
Contig0132094	ENSDARG00000103937	Lnc_contig0084151
Contig0133036	ENSDARG00000016160	Lnc_contig0080339
Contig0133252	ENSDARG00000042069	Lnc_contig0019550
Contig0134034	ENSDARG00000088246	Lnc_contig0047218
Contig0134703	ENSDARG00000053966	Lnc_contig0076300
Contig0135135	ENSDARG00000086620	Lnc_contig0041949
Contig0135395	ENSDARG00000090543	Lnc_contig0060773
Contig0135854	ENSDARG00000040938	Lnc_contig0050971
Contig0135854	ENSDARG00000040938	Lnc_contig0050970
Contig0136334	ENSDARG00000039007	Lnc_contig0139490
Contig0137124	ENSDARG00000073870	Lnc_contig0079402
Contig0137814	ENSDARG00000100718	Lnc_contig0052472
Contig0138557	ENSDARG00000026548	Lnc_contig0062279
Contig0138795	ENSDARG00000103480	Lnc_contig0014805
Contig0139048	ENSDARG00000025269	Lnc_contig0052605
Contig0139374	ENSDARG00000039605	Lnc_contig0037383
Contig0139409	ENSDARG00000045524	Lnc_contig0079764
Contig0139465	ENSDARG00000003421	Lnc_contig0009188
Contig0139973	ENSDARG00000039497	Lnc_contig0067411
Contig0140174	ENSDARG00000079795	Lnc_contig0088058
Contig0141473	ENSDARG00000030765	Lnc_contig0070211
Contig0141473	ENSDARG00000030765	Lnc_contig0062279
Contig0141699	ENSDARG00000045979	Lnc_contig0048371
Contig0141925	ENSDARG00000054003	Lnc_contig0100433
Contig0143031	ENSDARG00000012881	Lnc_contig0094911
Contig0143482	ENSDARG00000086618	Lnc_contig0075909
Contig0143907	ENSDARG00000074844	Lnc_contig0113096
Contig0144146	ENSDARG00000025766	Lnc_contig0096772
Contig0144744	ENSDARG00000079079	Lnc_contig0088004
Contig0144919	ENSDARG00000002949	Lnc_contig0060453
Contig0145231	ENSDARG00000040538	Lnc_contig0097038
Contig0145794	ENSDARG00000087247	Lnc_contig0114373
Contig0146229	ENSDARG00000077842	Lnc_contig0009957
Contig0146281	ENSDARG00000058287	Lnc_contig0045856
Contig0146356	ENSDARG00000040910	Lnc_contig0079092
Contig0146356	ENSDARG00000040910	Lnc_contig0068871
Contig0147329	ENSDARG00000005485	Lnc_contig0060315
Contig0148086	ENSDARG00000028848	Lnc_contig0094022
Contig0148086	ENSDARG00000028848	Lnc_contig0057540
Contig0148278	ENSDARG00000090817	Lnc_contig0118763
Contig0148455	ENSDARG00000098785	Lnc_contig0072514
Contig0149117	ENSDARG00000103284	Lnc_contig0109973
Contig0149201	ENSDARG00000077875	Lnc_contig0015511
Contig0149674	ENSDARG00000099598	Lnc_contig0076995
Contig0149924	ENSDARG00000062361	Lnc_contig0059054
Contig0150139	ENSDARG00000038709	Lnc_contig0076207
Contig0150563	ENSDARG00000077573	Lnc_contig0045102
Contig0151096	ENSDARG00000041431	Lnc_contig0108428
Contig0151726	ENSDARG00000074599	Lnc_contig0069599
Contig0151791	ENSDARG00000071396	Lnc_contig0031054
Contig0154223	ENSDARG00000019130	Lnc_contig0129233
Contig0154546	ENSDARG00000104538	Lnc_contig0087432
Contig0154554	ENSDARG00000031203	Lnc_contig0059205
Contig0154758	ENSDARG00000103027	Lnc_contig0066191
Contig0154758	ENSDARG00000103027	Lnc_contig0025846
Contig0155343	ENSDARG00000009782	Lnc_contig0082421
Contig0155537	ENSDARG00000008727	Lnc_contig0049738
Contig0156005	ENSDARG00000043918	Lnc_contig0103367
Contig0157050	ENSDARG00000102023	Lnc_contig0044685
Contig0157086	ENSDARG00000088079	Lnc_contig0054370
Contig0157086	ENSDARG00000088079	Lnc_contig0031244
Contig0157784	ENSDARG00000045567	Lnc_contig0042969
Contig0158197	ENSDARG00000062335	Lnc_contig0070073
Contig0158509	ENSDARG00000061351	Lnc_contig0071760
Contig0159182	ENSDARG00000056587	Lnc_contig0060923
Contig0159447	ENSDARG00000078125	Lnc_contig0116058
Contig0160614	ENSDARG00000012381	Lnc_contig0033890
Contig0161204	ENSDARG00000034826	Lnc_contig0114373
Contig0161500	ENSDARG00000102584	Lnc_contig0167804
Contig0162594	ENSDARG00000062429	Lnc_contig0116058
Contig0164693	ENSDARG00000039499	Lnc_contig0067411
Contig0165657	ENSDARG00000078014	Lnc_contig0040015
Contig0165855	ENSDARG00000005112	Lnc_contig0077547
Contig0165942	ENSDARG00000079788	Lnc_contig0059410
Contig0165962	ENSDARG00000039082	Lnc_contig0056429
Contig0167572	ENSDARG00000075468	Lnc_contig0077788
Contig0167806	ENSDARG00000088524	Lnc_contig0079764
Contig0167806	ENSDARG00000088524	Lnc_contig0050580
Contig0167943	ENSDARG00000009214	Lnc_contig0030735
Contig0168016	ENSDARG00000069774	Lnc_contig0145940
Contig0168337	ENSDARG000000016211	Lnc_contig0024193
Contig0168559	ENSDARG00000076791	Lnc_contig0056174
Contig0168630	ENSDARG00000031278	Lnc_contig0064979
Contig0169743	ENSDARG00000055753	Lnc_contig0069976
Contig0170444	ENSDARG00000028507	Lnc_contig0045329
Contig0170466	ENSDARG00000028815	Lnc_contig0081644
Contig0170842	ENSDARG00000060633	Lnc_contig0073837
Contig0171193	ENSDARG00000054849	Lnc_contig0035931
Contig0171597	ENSDARG00000020738	Lnc_contig0043641
Contig0172081	ENSDARG00000039064	Lnc_contig0072660
Contig0172895	ENSDARG00000097877	Lnc_contig0069976
Contig0173700	ENSDARG00000091521	Lnc_contig0062507
Contig0174407	ENSDARG00000071576	Lnc_contig0063183
Contig0176165	ENSDARG00000037244	Lnc_contig0062842
Contig0177018	ENSDARG00000091555	Lnc_contig0116230
Contig0177389	ENSDARG00000098201	Lnc_contig0039925
Contig0178220	ENSDARG00000004796	Lnc_contig0065576
Contig0178328	ENSDARG00000020913	Lnc_contig0079944
Contig0179401	ENSDARG00000063466	Lnc_contig0060622
Contig0180369	ENSDARG00000041170	Lnc_contig0162423
Contig0181229	ENSDARG00000059794	Lnc_contig0107019
Contig0182235	ENSDARG00000101774	Lnc_contig0014479
Contig0182655	ENSDARG00000095708	Lnc_contig0118637
Contig0182981	ENSDARG00000076919	Lnc_contig0026987
Contig0183492	ENSDARG00000092693	Lnc_contig0045856
Contig0183685	ENSDARG00000056467	Lnc_contig0036688
Contig0183721	ENSDARG00000002305	Lnc_contig0079092
Contig0184165	ENSDARG00000009031	Lnc_contig0077690
Contig0184805	ENSDARG00000098783	Lnc_contig0094396
Contig0184945	ENSDARG00000037284	Lnc_contig0096772
Contig0184992	ENSDARG00000102720	Lnc_contig0079370
Contig0185573	ENSDARG00000038743	Lnc_contig0103697
Contig0186999	ENSDARG00000043555	Lnc_contig0063446
Contig0187098	ENSDARG00000059642	Lnc_contig0017164
Contig0187135	ENSDARG00000038139	Lnc_contig0030173
Contig0187681	ENSDARG00000057867	Lnc_contig0075749
Contig0187889	ENSDARG00000002168	Lnc_contig0091906
Contig0188089	ENSDARG00000003084	Lnc_contig0106825
Contig0188089	ENSDARG00000003084	Lnc_contig0021699
Contig0188542	ENSDARG00000045522	Lnc_contig0050580
Contig0188562	ENSDARG00000032246	Lnc_contig0067862
Contig0188736	ENSDARG00000058467	Lnc_contig0053324
Contig0188979	ENSDARG00000013453	Lnc_contig0033866
Contig0189222	ENSDARG00000069100	Lnc_contig0140247
Contig0189411	ENSDARG00000030665	Lnc_contig0033490
Contig0189455	ENSDARG00000069853	Lnc_contig0038627
Contig0189740	ENSDARG00000008433	Lnc_contig0092351
Contig0190023	ENSDARG00000044915	Lnc_contig0102376
Contig0190164	ENSDARG00000035066	Lnc_contig0094911
Contig0190191	ENSDARG00000032261	Lnc_contig0068691
Contig0190617	ENSDARG00000002690	Lnc_contig0041072
Contig0190829	ENSDARG00000104412	Lnc_contig0108804
Contig0191410	ENSDARG00000012625	Lnc_contig0081759
Contig0191542	ENSDARG00000098401	Lnc_contig0132645
Contig0191844	ENSDARG00000079166	Lnc_contig0046743
Contig0192007	ENSDARG00000002536	Lnc_contig0033673
Contig0192040	ENSDARG00000010792	Lnc_contig0097625
Contig0192050	ENSDARG00000016016	Lnc_contig0060109
Contig0192423	ENSDARG00000007444	Lnc_contig0104306
Contig0192429	ENSDARG00000028275	Lnc_contig0088004
Contig0192543	ENSDARG00000021494	Lnc_contig0035137
Contig0192818	ENSDARG00000013409	Lnc_contig0028875
Contig0193626	ENSDARG00000044093	Lnc_contig0001057
Contig0194028	ENSDARG00000060197	Lnc_contig0068532
Contig0194065	ENSDARG00000053058	Lnc_contig0160327
Contig0194462	ENSDARG00000101259	Lnc_contig0081799
Contig0194612	ENSDARG000000036801	Lnc_contig0062049
Contig0194659	ENSDARG00000028824	Lnc_contig0124807
Contig0195075	ENSDARG00000033647	Lnc_contig0097270
Contig0195565	ENSDARG00000102463	Lnc_contig0094396
Contig0195632	ENSDARG00000086735	Lnc_contig0064568
Contig0195639	ENSDARG00000054842	Lnc_contig0035931
Contig0195679	ENSDARG00000034497	Lnc_contig0024436
Contig0195692	ENSDARG00000076011	Lnc_contig0050315
Contig0195758	ENSDARG00000043460	Lnc_contig0063535
Contig0196408	ENSDARG00000013134	Lnc_contig0019359
Contig0196570	ENSDARG00000037191	Lnc_contig0052635
Contig0197055	ENSDARG00000104735	Lnc_contig0077901
Contig0197261	ENSDARG00000101762	Lnc_contig0126079
Contig0198365	ENSDARG00000097753	Lnc_contig0075242

## Sheet: rag1+-
Supplementary Table 2: Neighboring coding-genes of those lncRNAs exclusively expressed in rag1+/- zebrafish after SVCV infection
Contig	Gene ID	Neighbor LncRNA
Contig0009250	ENSDARG00000035571.6	Lnc_contig0023723
Contig0024213	ENSDARG00000078139.3	Lnc_contig0065821
Contig0005117	ENSDARG00000041944.9	Lnc_contig0032116
Contig0000039	ENSDARG00000056331.6	Lnc_contig0038567
Contig0006375	ENSDARG00000060937.4	Lnc_contig0005341
Contig0012877	ENSDARG00000039969.6	Lnc_contig0018448
Contig0009238	ENSDARG00000053493.5	Lnc_contig0033798
Contig0009544	ENSDARG00000054864.5	Lnc_contig0053283
Contig0002103	ENSDARG00000025866.8	Lnc_contig0082052
Contig0035067	ENSDARG00000029370.7	Lnc_contig0079022
Contig0049263	ENSDARG00000053480.6	Lnc_contig0033798
Contig0031723	ENSDARG00000087492.2	Lnc_contig0106188
Contig0005682	ENSDARG00000056346.7	Lnc_contig0120576
Contig0003057	ENSDARG00000063079.7	Lnc_contig0060412
Contig0017411	ENSDARG00000099106.2	Lnc_contig0050137
Contig0036934	ENSDARG00000053917.5	Lnc_contig0070412
Contig0003299	ENSDARG00000013144.9	Lnc_contig0046587
Contig0030725	ENSDARG00000099203.1	Lnc_contig0043942
Contig0004622	ENSDARG00000014532.9	Lnc_contig0000090
Contig0017996	ENSDARG00000035005.4	Lnc_contig0039913
Contig0014391	ENSDARG00000060435.5	Lnc_contig0056649
Contig0021895	ENSDARG00000093569.3	Lnc_contig0064886
Contig0030740	ENSDARG00000100598.1	Lnc_contig0012637
Contig0001109	ENSDARG00000011571.9	Lnc_contig0024747
Contig0023463	ENSDARG00000102977.1	Lnc_contig0050137
Contig0040381	ENSDARG00000039970.6	Lnc_contig0018448
Contig0012669	ENSDARG00000056090.6	Lnc_contig0051680
Contig0009137	ENSDARG00000101778.1	Lnc_contig0067621
Contig0022102	ENSDARG00000056499.6	Lnc_contig0015510
Contig0009409	ENSDARG00000098782.1	Lnc_contig0066500
Contig0048915	ENSDARG00000062054.8	Lnc_contig0080851
Contig0012096	ENSDARG00000070922.6	Lnc_contig0073459
Contig0011576	ENSDARG00000007135.9	Lnc_contig0032688
Contig0015274	ENSDARG00000101072.1	Lnc_contig0048392
Contig0047890	ENSDARG00000056722.6	Lnc_contig0037765
Contig0012391	ENSDARG00000051975.7	Lnc_contig0033425
Contig0009387	ENSDARG00000021885.6	Lnc_contig0038698
Contig0004545	ENSDARG00000009346.9	Lnc_contig0040103
Contig0008701	ENSDARG00000057016.5	Lnc_contig0054049
Contig0002708	ENSDARG00000088984.2	Lnc_contig0053495
Contig0026078	ENSDARG00000070426.5	Lnc_contig0019391
Contig0035180	ENSDARG00000037116.5	Lnc_contig0078471
Contig0020791	ENSDARG00000093193.3	Lnc_contig0121015
Contig0016168	ENSDARG00000039381.3	Lnc_contig0018943
Contig0019425	ENSDARG00000079027.5	Lnc_contig0004104
Contig0031350	ENSDARG00000104528.1	Lnc_contig0043187
Contig0019429	ENSDARG00000075397.4	Lnc_contig0045757
Contig0002566	ENSDARG00000045351.5	Lnc_contig0175616
Contig0015790	ENSDARG00000045755.6	Lnc_contig0015855
Contig0015792	ENSDARG00000103149.1	Lnc_contig0046827
Contig0004919	ENSDARG00000079616.4	Lnc_contig0029121
Contig0005542	ENSDARG00000069752.5	Lnc_contig0052234
Contig0015856	ENSDARG00000056091.7	Lnc_contig0051680
Contig0004087	ENSDARG00000059917.5	Lnc_contig0038796
Contig0006572	ENSDARG00000028164.8	Lnc_contig0175616
Contig0006987	ENSDARG00000053858.4	Lnc_contig0019040
Contig0003741	ENSDARG00000099663.1	Lnc_contig0068092
Contig0023898	ENSDARG00000098803.1	Lnc_contig0085519
Contig0019528	ENSDARG00000098890.1	Lnc_contig0085519
Contig0026061	ENSDARG00000094057.3	Lnc_contig0078557
Contig0016162	ENSDARG00000042641.4	(1
Contig0023639	ENSDARG00000037291.5	Lnc_contig0051561
Contig0009407	ENSDARG00000057660.7	Lnc_contig0058733
Contig0016620	ENSDARG00000079420.3	Lnc_contig0076914
Contig0020852	ENSDARG00000041203.6	Lnc_contig0038657
Contig0008818	ENSDARG00000070463.5	Lnc_contig0027846
Contig0019323	ENSDARG00000077666.4	Lnc_contig0082998
Contig0010704	ENSDARG00000005565.9	Lnc_contig0052636
Contig0007970	ENSDARG00000043740.5	Lnc_contig0038370
Contig0002793	ENSDARG00000020164.8	Lnc_contig0062350
Contig0006206	ENSDARG00000086523.4	Lnc_contig0032921
Contig0008958	ENSDARG00000036993.7	Lnc_contig0059419
Contig0052338	ENSDARG00000090834.4	Lnc_contig0055939
Contig0015608	ENSDARG00000060994.6	Lnc_contig0022097
Contig0053068	ENSDARG00000033949.6	Lnc_contig0034768
Contig0023793	ENSDARG00000059804.6	Lnc_contig0052796
Contig0008000	ENSDARG00000063344.7	Lnc_contig0175616
Contig0013422	ENSDARG00000104637.1	Lnc_contig0068092
Contig0000850	ENSDARG00000068870.5	Lnc_contig0011587
Contig0017078	ENSDARG00000090431.2	Lnc_contig0021036
Contig0037191	ENSDARG00000025403.9	Lnc_contig0158297
Contig0002550	ENSDARG00000028396.4	Lnc_contig0020796
Contig0007106	ENSDARG00000022020.7	Lnc_contig0042605
Contig0000468	ENSDARG00000051768.6	Lnc_contig0028164
Contig0000773	ENSDARG00000075368.4	Lnc_contig0054085
Contig0020783	ENSDARG00000025319.8	Lnc_contig0087594
Contig0035970	ENSDARG00000034975.5	Lnc_contig0072546
Contig0006919	ENSDARG00000074540.4	Lnc_contig0087594
Contig0014066	ENSDARG00000057630.6	Lnc_contig0058733
Contig0000428	ENSDARG00000028628.6	Lnc_contig0076864
Contig0016817	ENSDARG00000091793.3	Lnc_contig0067750
Contig0035233	ENSDARG00000104163.2	Lnc_contig0067750
Contig0048146	ENSDARG00000016526.7	Lnc_contig0073412
Contig0000014	ENSDARG00000104022.1	Lnc_contig0032998
Contig0051896	ENSDARG00000069139.5	Lnc_contig0039385
Contig0023958	ENSDARG00000026753.9	Lnc_contig0077830
Contig0008063	ENSDARG00000091655.2	Lnc_contig0029149
Contig0038485	ENSDARG00000076689.4	Lnc_contig0018892
Contig0026628	ENSDARG00000063069.6	Lnc_contig0040762
Contig0026021	ENSDARG00000079947.4	Lnc_contig0049237
Contig0025474	ENSDARG00000010844.9	Lnc_contig0017801
Contig0033099	ENSDARG00000018174.9	Lnc_contig0088783
Contig0005413	ENSDARG00000044199.5	Lnc_contig0018774
Contig0034585	ENSDARG00000003244.9	Lnc_contig0052273
Contig0024767	ENSDARG00000030340.8	Lnc_contig0070892
Contig0011975	ENSDARG00000059936.5	Lnc_contig0038796
Contig0029193	ENSDARG00000089302.4	Lnc_contig0051561
Contig0007782	ENSDARG00000052866.6	Lnc_contig0092200
Contig0026147	ENSDARG00000062997.7	Lnc_contig0016405
Contig0007858	ENSDARG00000036818.8	Lnc_contig0036813
Contig0011227	ENSDARG00000100497.1	Lnc_contig0049719
Contig0047174	ENSDARG00000004161.7	Lnc_contig0106188
Contig0034919	ENSDARG00000075864.4	Lnc_contig0010579
Contig0013496	ENSDARG00000040764.4	Lnc_contig0024890
Contig0000492	ENSDARG00000070432.7	Lnc_contig0019391
Contig0012163	ENSDARG00000058114.3	Lnc_contig0003298
Contig0022514	ENSDARG00000087950.2	Lnc_contig0057167
Contig0000354	ENSDARG00000031770.8	Lnc_contig0050038
Contig0000909	ENSDARG00000068714.7	Lnc_contig0082658
Contig0011362	ENSDARG00000071009.5	Lnc_contig0046025
Contig0007869	ENSDARG00000060102.6	Lnc_contig0096343
Contig0013722	ENSDARG00000070961.4	Lnc_contig0031429
Contig0001635	ENSDARG00000089957.2	Lnc_contig0016652
Contig0023687	ENSDARG00000045574.6	Lnc_contig0080035
Contig0022826	ENSDARG00000033138.6	Lnc_contig0079022
Contig0015842	ENSDARG00000056929.6	Lnc_contig0033116
Contig0032885	ENSDARG00000013122.5	Lnc_contig0008024
Contig0029364	ENSDARG00000009214.8	Lnc_contig0030734
Contig0000888	ENSDARG00000015997.8	Lnc_contig0076864
Contig0003547	ENSDARG00000075963.4	Lnc_contig0058642
Contig0018940	ENSDARG00000028295.7	Lnc_contig0011587
Contig0002114	ENSDARG00000090223.3	Lnc_contig0027583
Contig0000060	ENSDARG00000009702.9	Lnc_contig0059847
Contig0008145	ENSDARG00000101869.1	Lnc_contig0003527
Contig0009323	ENSDARG00000033436.7	Lnc_contig0060702
Contig0014645	ENSDARG00000019715.8	Lnc_contig0048856
Contig0009299	ENSDARG00000045754.7	Lnc_contig0015855
Contig0031787	ENSDARG00000090557.4	Lnc_contig0192097
Contig0007692	ENSDARG00000095746.3	Lnc_contig0192097
Contig0025820	ENSDARG00000044766.7	Lnc_contig0071461
Contig0030832	ENSDARG00000027552.7	Lnc_contig0057982
Contig0007346	ENSDARG00000088307.3	Lnc_contig0065297
Contig0004630	ENSDARG00000073761.3	Lnc_contig0103284
Contig0007448	ENSDARG00000056690.8	Lnc_contig0037765
Contig0024883	ENSDARG00000068590.4	Lnc_contig0036813
Contig0034391	ENSDARG00000038991.7	Lnc_contig0021357
Contig0014771	ENSDARG00000069014.6	Lnc_contig0039738
Contig0014344	ENSDARG00000058861.5	Lnc_contig0042145
Contig0016687	ENSDARG00000099936.1	Lnc_contig0017162
Contig0008655	ENSDARG00000056193.3	Lnc_contig0046587
Contig0004501	ENSDARG00000043398.7	Lnc_contig0012736
Contig0045559	ENSDARG00000103866.1	Lnc_contig0012736
Contig0040485	ENSDARG00000076297.4	Lnc_contig0073151
Contig0021526	ENSDARG00000077404.4	Lnc_contig0024890
Contig0022676	ENSDARG00000035285.7	Lnc_contig0076581
Contig0031446	ENSDARG00000031161.7	Lnc_contig0076864
Contig0004451	ENSDARG00000036299.6	Lnc_contig0040103
Contig0006963	ENSDARG00000026767.6	Lnc_contig0056018
Contig0022570	ENSDARG00000030573.5	Lnc_contig0054085
Contig0040587	ENSDARG00000070387.4	Lnc_contig0029002
Contig0018918	ENSDARG00000105243.1	Lnc_contig0071010
Contig0023200	ENSDARG00000040253.7	Lnc_contig0159211
Contig0013102	ENSDARG00000007553.8	Lnc_contig0017146
Contig0007495	ENSDARG00000076328.4	Lnc_contig0052844
Contig0013150	ENSDARG00000092671.3	Lnc_contig0085326
Contig0013927	ENSDARG00000043710.7	Lnc_contig0043711
Contig0030483	ENSDARG00000013973.7	Lnc_contig0032116
Contig0036506	ENSDARG00000075857.3	Lnc_contig0081355
Contig0002563	ENSDARG00000067752.4	Lnc_contig0076581
Contig0009144	ENSDARG00000038442.7	Lnc_contig0040567
Contig0028683	ENSDARG00000033539.7	Lnc_contig0078557
Contig0007667	ENSDARG00000076767.4	Lnc_contig0045757
Contig0000346	ENSDARG00000016774.9	Lnc_contig0034739
Contig0023489	ENSDARG00000059982.6	Lnc_contig0082052
Contig0016337	ENSDARG00000074933.4	Lnc_contig0056018
Contig0033360	ENSDARG00000006434.9	Lnc_contig0063121
Contig0015858	ENSDARG00000104089.1	Lnc_contig0021137
Contig0032640	ENSDARG00000038910.7	Lnc_contig0073736
Contig0020014	ENSDARG00000055158.7	Lnc_contig0068372
Contig0032984	ENSDARG00000063212.4	Lnc_contig0044925
Contig0014251	ENSDARG00000069823.4	Lnc_contig0039367
Contig0015425	ENSDARG00000079967.4	Lnc_contig0024563
Contig0012120	ENSDARG00000092659.2	Lnc_contig0039913
Contig0018401	ENSDARG00000063684.3	Lnc_contig0051281
Contig0009110	ENSDARG00000103699.1	Lnc_contig0052344
Contig0031662	ENSDARG00000076246.3	Lnc_contig0056649
Contig0033296	ENSDARG00000013128.8	Lnc_contig0046243
Contig0003045	ENSDARG00000054848.7	Lnc_contig0055691
Contig0008350	ENSDARG00000104179.1	Lnc_contig0047204
Contig0021355	ENSDARG00000004151.8	Lnc_contig0039913
Contig0013271	ENSDARG00000028389.5	Lnc_contig0052636
Contig0009687	ENSDARG00000056554.6	Lnc_contig0043122
Contig0000602	ENSDARG00000003193.7	Lnc_contig0059847
Contig0002476	ENSDARG00000021521.7	Lnc_contig0080272
Contig0005561	ENSDARG00000057027.4	Lnc_contig0043448
Contig0012661	ENSDARG00000042147.6	Lnc_contig0014023
Contig0024469	ENSDARG00000005128.8	Lnc_contig0052924
Contig0009539	ENSDARG00000070131.3	Lnc_contig0044067
Contig0039413	ENSDARG00000042905.6	Lnc_contig0011587
Contig0003924	ENSDARG00000030602.7	Lnc_contig0053351
Contig0007252	ENSDARG00000103337.2	Lnc_contig0043187
Contig0003876	ENSDARG00000002215.9	Lnc_contig0014166
Contig0003116	ENSDARG00000079578.3	Lnc_contig0017732
Contig0005676	ENSDARG00000098968.1	Lnc_contig0003527
Contig0003824	ENSDARG00000105117.1	Lnc_contig0052344
Contig0002673	ENSDARG00000041951.5	Lnc_contig0026015
Contig0021678	ENSDARG00000033861.6	Lnc_contig0016652
Contig0030755	ENSDARG00000075014.4	Lnc_contig0029909
Contig0006603	ENSDARG00000052816.7	Lnc_contig0014654
Contig0026245	ENSDARG00000025397.9	Lnc_contig0052636
Contig0018107	ENSDARG00000075323.3	Lnc_contig0027846
Contig0005364	ENSDARG00000025522.6	Lnc_contig0104383
Contig0014315	ENSDARG00000104114.1	Lnc_contig0019094
Contig0012215	ENSDARG00000045294.5	Lnc_contig0034331
Contig0012667	ENSDARG00000002217.7	Lnc_contig0033350
Contig0036133	ENSDARG00000063580.6	Lnc_contig0046243
Contig0003635	ENSDARG00000088549.2	Lnc_contig0029149
Contig0002502	ENSDARG00000024775.9	Lnc_contig0102905
Contig0001326	ENSDARG00000079462.5	Lnc_contig0050038
Contig0008908	ENSDARG00000093044.1	Lnc_contig0175616
Contig0014142	ENSDARG00000088195.3	Lnc_contig0010263
Contig0006138	ENSDARG00000068431.5	Lnc_contig0052273
Contig0005528	ENSDARG00000078145.4	Lnc_contig0128227
Contig0007216	ENSDARG00000078324.4	Lnc_contig0033780
Contig0004672	ENSDARG00000054218.5	Lnc_contig0043942
Contig0004041	ENSDARG00000095946.3	Lnc_contig0072016
Contig0026976	ENSDARG00000093042.1	Lnc_contig0045362
Contig0007571	ENSDARG00000079133.4	Lnc_contig0050241
Contig0016664	ENSDARG00000003984.9	Lnc_contig0077124
Contig0011635	ENSDARG00000033413.8	Lnc_contig0050579
Contig0029214	ENSDARG00000092123.1	Lnc_contig0036813
Contig0019928	ENSDARG00000104868.1	(1
Contig0034766	ENSDARG00000096083.1	Lnc_contig0015855
Contig0010052	ENSDARG00000098623.1	Lnc_contig0100296
Contig0015979	ENSDARG00000061936.6	Lnc_contig0063121
Contig0028322	ENSDARG00000068140.6	Lnc_contig0018943
Contig0003726	ENSDARG00000071589.6	Lnc_contig0038403
Contig0051683	ENSDARG00000079762.4	Lnc_contig0038403
Contig0007288	ENSDARG00000061844.6	Lnc_contig0021357
Contig0027876	ENSDARG00000077395.5	Lnc_contig0075134
Contig0014024	ENSDARG00000095796.2	Lnc_contig0016335
Contig0011328	ENSDARG00000086245.2	Lnc_contig0033350
Contig0011773	ENSDARG00000045522.7	Lnc_contig0050579
Contig0011932	ENSDARG00000052818.2	Lnc_contig0014654
Contig0004780	ENSDARG00000070832.6	Lnc_contig0133098
Contig0042419	ENSDARG00000055342.6	Lnc_contig0120576
Contig0017829	ENSDARG00000036865.5	Lnc_contig0104383
Contig0004028	ENSDARG00000058731.5	Lnc_contig0045362
Contig0006549	ENSDARG00000074533.4	Lnc_contig0043560
Contig0005986	ENSDARG00000059923.4	Lnc_contig0105922
Contig0025543	ENSDARG00000027065.9	Lnc_contig0088783
Contig0001223	ENSDARG00000099265.1	Lnc_contig0067621
Contig0010183	ENSDARG00000058498.7	Lnc_contig0060412
Contig0013855	ENSDARG00000014954.9	Lnc_contig0078524
Contig0010750	ENSDARG00000074842.5	Lnc_contig0054085
Contig0010475	ENSDARG00000078433.2	Lnc_contig0017953
Contig0012017	ENSDARG00000069893.6	Lnc_contig0032688
Contig0045717	ENSDARG00000060534.6	Lnc_contig0031411
Contig0004465	ENSDARG00000003084.9	Lnc_contig0021693
Contig0026252	ENSDARG00000077737.4	Lnc_contig0017704
Contig0043368	ENSDARG00000087956.3	Lnc_contig0064637
Contig0022422	ENSDARG00000086292.2	Lnc_contig0053495
Contig0009590	ENSDARG00000076484.4	Lnc_contig0066927
Contig0012072	ENSDARG00000067607.4	Lnc_contig0025403
Contig0020454	ENSDARG00000063438.6	Lnc_contig0050169
Contig0003976	ENSDARG00000061205.7	Lnc_contig0073736
Contig0004444	ENSDARG00000038882.7	Lnc_contig0051682
Contig0027718	ENSDARG00000013838.9	Lnc_contig0128227
Contig0011001	ENSDARG00000061138.7	Lnc_contig0189531
Contig0036166	ENSDARG00000061173.7	Lnc_contig0053283
Contig0005028	ENSDARG00000056801.8	Lnc_contig0016859
Contig0011649	ENSDARG00000063568.6	Lnc_contig0033034
Contig0044974	ENSDARG00000044039.3	Lnc_contig0064854
Contig0011015	ENSDARG00000098420.1	Lnc_contig0032988
Contig0050503	ENSDARG00000078430.4	Lnc_contig0052872
Contig0013886	ENSDARG00000105142.1	Lnc_contig0029909
Contig0001756	ENSDARG00000056394.5	Lnc_contig0025403
Contig0013089	ENSDARG00000075230.4	Lnc_contig0061855
Contig0004144	ENSDARG00000039455.5	Lnc_contig0051946
Contig0014537	ENSDARG00000012039.8	Lnc_contig0043560
Contig0047489	ENSDARG00000007025.7	Lnc_contig0010263
Contig0018945	ENSDARG00000088246.2	Lnc_contig0027997
Contig0019149	ENSDARG00000037503.7	Lnc_contig0054948
Contig0009517	ENSDARG00000102245.1	Lnc_contig0050137
Contig0010962	ENSDARG00000077396.3	Lnc_contig0019494
Contig0005596	ENSDARG00000059322.6	Lnc_contig0046676
Contig0044192	ENSDARG00000052827.6	Lnc_contig0014654
Contig0000260	ENSDARG00000010445.5	Lnc_contig0026015
Contig0025605	ENSDARG00000078348.4	Lnc_contig0050169
Contig0030756	ENSDARG00000104105.1	Lnc_contig0044925
Contig0002037	ENSDARG00000045947.7	Lnc_contig0095231
Contig0009043	ENSDARG00000063435.5	Lnc_contig0095231
Contig0001845	ENSDARG00000023672.7	Lnc_contig0062551
Contig0005315	ENSDARG00000007040.8	Lnc_contig0039036
Contig0015332	ENSDARG00000031757.8	Lnc_contig0060702
Contig0005010	ENSDARG00000030981.3	Lnc_contig0061459
Contig0010963	ENSDARG00000090543.3	Lnc_contig0029573
Contig0013479	ENSDARG00000061600.6	Lnc_contig0023723
Contig0027525	ENSDARG00000027687.5	Lnc_contig0010579
Contig0047333	ENSDARG00000078785.3	Lnc_contig0029573
Contig0006939	ENSDARG00000076362.4	Lnc_contig0064920
Contig0002519	ENSDARG00000038789.3	Lnc_contig0017146
Contig0008310	ENSDARG00000104559.1	Lnc_contig0017131
Contig0021776	ENSDARG00000056920.5	Lnc_contig0033116
Contig0011946	ENSDARG00000101264.1	Lnc_contig0079369
Contig0001423	ENSDARG00000079238.3	Lnc_contig0051682
Contig0001784	ENSDARG00000090512.2	Lnc_contig0016859
Contig0017019	ENSDARG00000060729.7	Lnc_contig0030734
Contig0009700	ENSDARG00000008480.9	Lnc_contig0052234
Contig0019586	ENSDARG00000099921.2	Lnc_contig0026437
Contig0034371	ENSDARG00000100151.1	Lnc_contig0065821
Contig0000678	ENSDARG00000025340.8	Lnc_contig0016405
Contig0025566	ENSDARG00000068176.4	Lnc_contig0039715
Contig0002305	ENSDARG00000025889.6	Lnc_contig0027997
Contig0036685	ENSDARG00000033489.5	Lnc_contig0079022
Contig0003594	ENSDARG00000038489.5	Lnc_contig0054512
Contig0008240	ENSDARG00000105042.1	Lnc_contig0043187
Contig0049076	ENSDARG00000014463.8	Lnc_contig0038973
Contig0001819	ENSDARG00000055433.4	Lnc_contig0032363
Contig0042873	ENSDARG00000016903.9	Lnc_contig0017863
Contig0019585	ENSDARG00000058566.5	Lnc_contig0038403
Contig0040150	ENSDARG00000101411.1	Lnc_contig0050169
Contig0004716	ENSDARG00000088799.2	Lnc_contig0027063
Contig0007852	ENSDARG00000026682.9	Lnc_contig0062551
Contig0011596	ENSDARG00000069600.6	Lnc_contig0048297
Contig0008305	ENSDARG00000101206.1	Lnc_contig0086932
Contig0015661	ENSDARG00000039082.8	Lnc_contig0050656
Contig0006986	ENSDARG00000074071.4	Lnc_contig0029909
Contig0005780	ENSDARG00000062757.4	Lnc_contig0036982
Contig0003713	ENSDARG00000078301.2	Lnc_contig0035261
Contig0020055	ENSDARG00000012184.8	Lnc_contig0057167
Contig0005795	ENSDARG00000074365.4	Lnc_contig0019629
Contig0015813	ENSDARG00000078281.2	Lnc_contig0078177
Contig0009629	ENSDARG00000095678.2	Lnc_contig0021036
Contig0016849	ENSDARG00000088745.4	Lnc_contig0192097
Contig0017476	ENSDARG00000079255.3	Lnc_contig0016335
Contig0016516	ENSDARG00000057142.2	Lnc_contig0042605
Contig0015011	ENSDARG00000088524.3	Lnc_contig0050579
Contig0024658	ENSDARG00000016788.9	Lnc_contig0063336
Contig0000904	ENSDARG00000099917.1	Lnc_contig0087560
Contig0022912	ENSDARG00000016651.8	Lnc_contig0075361
Contig0012744	ENSDARG00000069796.6	Lnc_contig0078177
Contig0011937	ENSDARG00000013279.8	Lnc_contig0035261
Contig0040333	ENSDARG00000019774.7	Lnc_contig0040567
Contig0006908	ENSDARG00000098286.1	Lnc_contig0017131
Contig0002277	ENSDARG00000000086.11	Lnc_contig0020776
Contig0038943	ENSDARG00000001470.10	Lnc_contig0020776
Contig0024314	ENSDARG00000008548.10	Lnc_contig0063336
Contig0003825	ENSDARG00000093469.2	Lnc_contig0055939
Contig0024298	ENSDARG00000101356.1	Lnc_contig0032153
Contig0006434	ENSDARG00000014003.11	Lnc_contig0019929
Contig0045531	ENSDARG00000019181.11	Lnc_contig0043560
Contig0008362	ENSDARG00000078725.5	Lnc_contig0081427
Contig0008752	ENSDARG00000000730.13	Lnc_contig0020796
Contig0021400	ENSDARG00000011163.10	Lnc_contig0018774
Contig0009014	ENSDARG00000091521.3	Lnc_contig0038657
Contig0003528	ENSDARG00000018814.11	Lnc_contig0073151
Contig0002691	ENSDARG00000016141.11	Lnc_contig0013727
Contig0003973	ENSDARG00000008454.10	Lnc_contig0017732
Contig0014154	ENSDARG00000001621.11	Lnc_contig0038567
Contig0012704	ENSDARG00000007560.11	Lnc_contig0074612
Contig0037333	ENSDARG00000012403.11	Lnc_contig0030847
Contig0013827	ENSDARG00000099598.1	Lnc_contig0043187
Contig0017254	ENSDARG00000003421.10	Lnc_contig0009189
Contig0037572	ENSDARG00000011573.11	Lnc_contig0017953
Contig0043805	ENSDARG00000009754.10	Lnc_contig0008024
Contig0025668	ENSDARG00000103129.2	Lnc_contig0026437
Contig0006028	ENSDARG00000002362.10	Lnc_contig0065297
Contig0003005	ENSDARG00000019236.10	Lnc_contig0062551
Contig0043646	ENSDARG00000097589.2	Lnc_contig0019629
Contig0004078	ENSDARG00000097180.2	Lnc_contig0019629
Contig0007549	ENSDARG00000097551.2	Lnc_contig0019629
Contig0011320	ENSDARG00000003973.10	Lnc_contig0025260
Contig0009845	ENSDARG00000023797.12	Lnc_contig0067641
Contig0019930	ENSDARG00000001303.11	Lnc_contig0058642
Contig0010169	ENSDARG00000003751.11	Lnc_contig0044692
Contig0003322	ENSDARG00000005416.10	Lnc_contig0039917
Contig0006365	ENSDARG00000007783.10	Lnc_contig0031127
Contig0011625	ENSDARG00000016464.10	Lnc_contig0034768
Contig0042155	ENSDARG00000008184.10	Lnc_contig0000090
Contig0010478	ENSDARG00000100081.1	Lnc_contig0017863
Contig0045055	ENSDARG00000057037.4	Lnc_contig0043448
Contig0024255	ENSDARG00000058562.7	Lnc_contig0021824
Contig0006801	ENSDARG00000004840.12	Lnc_contig0016405
Contig0030432	ENSDARG00000010531.10	Lnc_contig0102905
Contig0001613	ENSDARG00000077875.4	Lnc_contig0015510
Contig0020704	ENSDARG00000021611.9	Lnc_contig0059419
Contig0003980	ENSDARG00000012625.10	Lnc_contig0034331
Contig0020043	ENSDARG00000020395.11	Lnc_contig0043711
